# Supplementary material for: High-resolution Hi-C maps highlight multiscale chromatin architecture reorganization during cold stress in Brachypodium distachyon
Source: BMC Plant Biol. 2023 May 16;23:260. doi: 10.1186/s12870-023-04269-w (PMC10186695; doi:10.1186/s12870-023-04269-w)
Supplement: Supplementary file 2 — Additional file 2: Table S1. Hi-C data summary. [file 12870_2023_4269_MOESM2_ESM.xlsx]

## Sheet: Sheet1
Table S1. Hi-C data summary.
Sample	Sequenced read pairs	Pairs mappable	Valid read pairs (Hi-C contacts)	Inter-chromosomal interactions	Intra-chromosomal interactions	Intra short range (< 20kb)	Intra long range (>= 20kb)	Resolution (bp)
Normal rep1	288977165	227113855	97852785	37996950	59855835	8889048	50966787	2475
Normal rep2	268369523	215198578	107887860	44730644	63157216	9836413	53320803	2349
Normal	557346688	442312433	205740645	82727594	123013051	18725461	104287590	1656
Cold (4℃) rep1	378195264	303121414	134820785	54714728	80106057	11284532	68821525	2085
Cold (4℃) rep2	283510712	231322028	113149842	43900185	69249657	11278233	57971424	2268
Cold (4℃)	661705976	534443442	247970627	98614913	149355714	22562765	126792949	1515
