# Supplementary material for: High-resolution Hi-C maps highlight multiscale chromatin architecture reorganization during cold stress in Brachypodium distachyon
Source: BMC Plant Biol. 2023 May 16;23:260. doi: 10.1186/s12870-023-04269-w (PMC10186695; doi:10.1186/s12870-023-04269-w)
Supplement: Supplementary file 3 — Additional file 3: Table S2. A/B compartments identified at 50 kb resolution. [file 12870_2023_4269_MOESM3_ESM.xlsx]

## Sheet: Sheet1
Table S2. A/B compartments identified at 50 kb resolution.
Chr	Start (bp)	End (bp)	PC1 (Normal)	PC1 (Cold)	Compartment (Normal)	Compartment (Cold)
Bd1	0	50000	-0.206772	-0.382849	B	B
Bd1	50000	100000	-0.136594	-0.325246	B	B
Bd1	100000	150000	0.091986	-0.137869	A	B
Bd1	150000	200000	0.0968151	-0.0797949	A	B
Bd1	200000	250000	0.0811012	-0.0370053	A	B
Bd1	250000	300000	0.157066	0.0164374	A	A
Bd1	300000	350000	0.155343	0.0916107	A	A
Bd1	350000	400000	0.330763	0.212304	A	A
Bd1	400000	450000	0.561024	0.489075	A	A
Bd1	450000	500000	0.557111	0.505931	A	A
Bd1	500000	550000	0.616832	0.596974	A	A
Bd1	550000	600000	0.681363	0.637559	A	A
Bd1	600000	650000	0.68877	0.67122	A	A
Bd1	650000	700000	0.676016	0.717283	A	A
Bd1	700000	750000	0.659497	0.683022	A	A
Bd1	750000	800000	0.625305	0.699896	A	A
Bd1	800000	850000	0.622082	0.66208	A	A
Bd1	850000	900000	0.560984	0.623819	A	A
Bd1	900000	950000	0.584778	0.658215	A	A
Bd1	950000	1000000	0.598096	0.665235	A	A
Bd1	1000000	1050000	0.574813	0.613824	A	A
Bd1	1050000	1100000	0.570453	0.636638	A	A
Bd1	1100000	1150000	0.577444	0.62426	A	A
Bd1	1150000	1200000	0.568557	0.675209	A	A
Bd1	1200000	1250000	0.562581	0.633853	A	A
Bd1	1250000	1300000	0.541182	0.665795	A	A
Bd1	1300000	1350000	0.575339	0.65981	A	A
Bd1	1350000	1400000	0.575077	0.642489	A	A
Bd1	1400000	1450000	0.592518	0.719128	A	A
Bd1	1450000	1500000	0.601524	0.67419	A	A
Bd1	1500000	1550000	0.593434	0.686444	A	A
Bd1	1550000	1600000	0.490472	0.639166	A	A
Bd1	1600000	1650000	0.55327	0.615758	A	A
Bd1	1650000	1700000	0.590286	0.640933	A	A
Bd1	1700000	1750000	0.60499	0.667316	A	A
Bd1	1750000	1800000	0.57469	0.647188	A	A
Bd1	1800000	1850000	0.599731	0.67849	A	A
Bd1	1850000	1900000	0.567383	0.659156	A	A
Bd1	1900000	1950000	0.517714	0.624189	A	A
Bd1	1950000	2000000	0.526539	0.612753	A	A
Bd1	2000000	2050000	0.618254	0.636324	A	A
Bd1	2050000	2100000	0.580611	0.633178	A	A
Bd1	2100000	2150000	0.622108	0.624836	A	A
Bd1	2150000	2200000	0.580491	0.637319	A	A
Bd1	2200000	2250000	0.497306	0.517116	A	A
Bd1	2250000	2300000	0.413264	0.47455	A	A
Bd1	2300000	2350000	0.480333	0.525049	A	A
Bd1	2350000	2400000	0.517256	0.5541	A	A
Bd1	2400000	2450000	0.429518	0.489925	A	A
Bd1	2450000	2500000	0.482121	0.542253	A	A
Bd1	2500000	2550000	0.539397	0.583506	A	A
Bd1	2550000	2600000	0.541421	0.600792	A	A
Bd1	2600000	2650000	0.575512	0.607024	A	A
Bd1	2650000	2700000	0.540188	0.587629	A	A
Bd1	2700000	2750000	0.572898	0.589644	A	A
Bd1	2750000	2800000	0.543599	0.634666	A	A
Bd1	2800000	2850000	0.624304	0.674389	A	A
Bd1	2850000	2900000	0.557897	0.606251	A	A
Bd1	2900000	2950000	0.577775	0.626419	A	A
Bd1	2950000	3000000	0.574262	0.620427	A	A
Bd1	3000000	3050000	0.552875	0.61125	A	A
Bd1	3050000	3100000	0.560004	0.62068	A	A
Bd1	3100000	3150000	0.549938	0.638368	A	A
Bd1	3150000	3200000	0.582867	0.644429	A	A
Bd1	3200000	3250000	0.567576	0.617306	A	A
Bd1	3250000	3300000	0.515185	0.56937	A	A
Bd1	3300000	3350000	0.476914	0.544967	A	A
Bd1	3350000	3400000	0.469363	0.548948	A	A
Bd1	3400000	3450000	0.382148	0.427825	A	A
Bd1	3450000	3500000	0.357584	0.428588	A	A
Bd1	3500000	3550000	0.218479	0.368734	A	A
Bd1	3550000	3600000	0.272839	0.36223	A	A
Bd1	3600000	3650000	0.346887	0.387484	A	A
Bd1	3650000	3700000	0.368759	0.37575	A	A
Bd1	3700000	3750000	0.470603	0.444704	A	A
Bd1	3750000	3800000	0.429007	0.412333	A	A
Bd1	3800000	3850000	0.279089	0.33142	A	A
Bd1	3850000	3900000	0.102489	0.110984	A	A
Bd1	3900000	3950000	0.114934	0.078641	A	A
Bd1	3950000	4000000	0.222583	0.246938	A	A
Bd1	4000000	4050000	0.365135	0.348285	A	A
Bd1	4050000	4100000	0.513954	0.536201	A	A
Bd1	4100000	4150000	0.484258	0.532117	A	A
Bd1	4150000	4200000	0.461885	0.503848	A	A
Bd1	4200000	4250000	0.517488	0.552146	A	A
Bd1	4250000	4300000	0.492638	0.532994	A	A
Bd1	4300000	4350000	0.497423	0.511085	A	A
Bd1	4350000	4400000	0.485103	0.5053	A	A
Bd1	4400000	4450000	0.371888	0.386952	A	A
Bd1	4450000	4500000	0.320949	0.343388	A	A
Bd1	4500000	4550000	0.323412	0.356382	A	A
Bd1	4550000	4600000	0.473563	0.466086	A	A
Bd1	4600000	4650000	0.43608	0.421316	A	A
Bd1	4650000	4700000	0.265349	0.356112	A	A
Bd1	4700000	4750000	0.212962	0.292026	A	A
Bd1	4750000	4800000	0.230933	0.291129	A	A
Bd1	4800000	4850000	0.349043	0.384808	A	A
Bd1	4850000	4900000	0.478169	0.499003	A	A
Bd1	4900000	4950000	0.515263	0.548865	A	A
Bd1	4950000	5000000	0.57128	0.586837	A	A
Bd1	5000000	5050000	0.595214	0.614069	A	A
Bd1	5050000	5100000	0.58285	0.624435	A	A
Bd1	5100000	5150000	0.551837	0.586674	A	A
Bd1	5150000	5200000	0.559814	0.604515	A	A
Bd1	5200000	5250000	0.570523	0.682285	A	A
Bd1	5250000	5300000	0.58902	0.632739	A	A
Bd1	5300000	5350000	0.536994	0.603876	A	A
Bd1	5350000	5400000	0.57765	0.613597	A	A
Bd1	5400000	5450000	0.540121	0.583036	A	A
Bd1	5450000	5500000	0.540444	0.584717	A	A
Bd1	5500000	5550000	0.613274	0.630962	A	A
Bd1	5550000	5600000	0.576658	0.648073	A	A
Bd1	5600000	5650000	0.54459	0.60222	A	A
Bd1	5650000	5700000	0.581887	0.610219	A	A
Bd1	5700000	5750000	0.566781	0.605302	A	A
Bd1	5750000	5800000	0.553957	0.582653	A	A
Bd1	5800000	5850000	0.515839	0.561401	A	A
Bd1	5850000	5900000	0.452923	0.512537	A	A
Bd1	5900000	5950000	0.453519	0.529205	A	A
Bd1	5950000	6000000	0.4496	0.565791	A	A
Bd1	6000000	6050000	0.517457	0.55157	A	A
Bd1	6050000	6100000	0.499586	0.556497	A	A
Bd1	6100000	6150000	0.453874	0.528337	A	A
Bd1	6150000	6200000	0.389027	0.432693	A	A
Bd1	6200000	6250000	0.294935	0.368431	A	A
Bd1	6250000	6300000	0.345509	0.401682	A	A
Bd1	6300000	6350000	0.349493	0.344144	A	A
Bd1	6350000	6400000	0.272044	0.327967	A	A
Bd1	6400000	6450000	0.106045	0.211472	A	A
Bd1	6450000	6500000	0.26028	0.302056	A	A
Bd1	6500000	6550000	0.357467	0.3947	A	A
Bd1	6550000	6600000	0.495873	0.458521	A	A
Bd1	6600000	6650000	0.417023	0.47539	A	A
Bd1	6650000	6700000	0.495599	0.485742	A	A
Bd1	6700000	6750000	0.513321	0.534405	A	A
Bd1	6750000	6800000	0.552723	0.572045	A	A
Bd1	6800000	6850000	0.538111	0.552556	A	A
Bd1	6850000	6900000	0.505897	0.570675	A	A
Bd1	6900000	6950000	0.504177	0.545915	A	A
Bd1	6950000	7000000	0.454017	0.488608	A	A
Bd1	7000000	7050000	0.379472	0.406514	A	A
Bd1	7050000	7100000	0.413753	0.454641	A	A
Bd1	7100000	7150000	0.497542	0.525098	A	A
Bd1	7150000	7200000	0.522557	0.545899	A	A
Bd1	7200000	7250000	0.512716	0.547363	A	A
Bd1	7250000	7300000	0.526849	0.555058	A	A
Bd1	7300000	7350000	0.491002	0.559769	A	A
Bd1	7350000	7400000	0.451449	0.490859	A	A
Bd1	7400000	7450000	0.496525	0.499595	A	A
Bd1	7450000	7500000	0.434499	0.504952	A	A
Bd1	7500000	7550000	0.411217	0.454918	A	A
Bd1	7550000	7600000	0.435055	0.444744	A	A
Bd1	7600000	7650000	0.441165	0.450217	A	A
Bd1	7650000	7700000	0.439739	0.405619	A	A
Bd1	7700000	7750000	0.383323	0.447851	A	A
Bd1	7750000	7800000	0.25211	0.303151	A	A
Bd1	7800000	7850000	0.186435	0.206722	A	A
Bd1	7850000	7900000	0.212378	0.219318	A	A
Bd1	7900000	7950000	0.316936	0.316521	A	A
Bd1	7950000	8000000	0.364126	0.331283	A	A
Bd1	8000000	8050000	0.247789	0.280986	A	A
Bd1	8050000	8100000	0.115899	0.197636	A	A
Bd1	8100000	8150000	0.138162	0.168047	A	A
Bd1	8150000	8200000	0.347711	0.369747	A	A
Bd1	8200000	8250000	0.358233	0.397568	A	A
Bd1	8250000	8300000	0.323306	0.39692	A	A
Bd1	8300000	8350000	0.26228	0.367938	A	A
Bd1	8350000	8400000	0.191712	0.300945	A	A
Bd1	8400000	8450000	0.150003	0.26663	A	A
Bd1	8450000	8500000	0.151879	0.291337	A	A
Bd1	8500000	8550000	0.210238	0.308073	A	A
Bd1	8550000	8600000	0.408633	0.435665	A	A
Bd1	8600000	8650000	0.478296	0.539181	A	A
Bd1	8650000	8700000	0.469905	0.526122	A	A
Bd1	8700000	8750000	0.510434	0.526275	A	A
Bd1	8750000	8800000	0.561414	0.599272	A	A
Bd1	8800000	8850000	0.505838	0.557663	A	A
Bd1	8850000	8900000	0.555545	0.581356	A	A
Bd1	8900000	8950000	0.544959	0.598264	A	A
Bd1	8950000	9000000	0.497309	0.532639	A	A
Bd1	9000000	9050000	0.41395	0.494533	A	A
Bd1	9050000	9100000	0.500943	0.544896	A	A
Bd1	9100000	9150000	0.494781	0.574622	A	A
Bd1	9150000	9200000	0.478966	0.552841	A	A
Bd1	9200000	9250000	0.46256	0.490809	A	A
Bd1	9250000	9300000	0.399288	0.491323	A	A
Bd1	9300000	9350000	0.400629	0.452033	A	A
Bd1	9350000	9400000	0.46661	0.477775	A	A
Bd1	9400000	9450000	0.406771	0.467729	A	A
Bd1	9450000	9500000	0.483973	0.532426	A	A
Bd1	9500000	9550000	0.48423	0.471782	A	A
Bd1	9550000	9600000	0.431663	0.378231	A	A
Bd1	9600000	9650000	0.366117	0.369961	A	A
Bd1	9650000	9700000	0.407406	0.438576	A	A
Bd1	9700000	9750000	0.441404	0.425802	A	A
Bd1	9750000	9800000	0.402847	0.419006	A	A
Bd1	9800000	9850000	0.384589	0.332383	A	A
Bd1	9850000	9900000	0.314368	0.300134	A	A
Bd1	9900000	9950000	0.351737	0.350773	A	A
Bd1	9950000	10000000	0.360082	0.337506	A	A
Bd1	10000000	10050000	0.352886	0.289811	A	A
Bd1	10050000	10100000	0.148651	0.0807811	A	A
Bd1	10100000	10150000	-0.0375368	-0.0722989	B	B
Bd1	10150000	10200000	-0.0053383	-0.113794	B	B
Bd1	10200000	10250000	-0.0530293	-0.18558	B	B
Bd1	10250000	10300000	-0.234092	-0.378581	B	B
Bd1	10300000	10350000	-0.276948	-0.415317	B	B
Bd1	10350000	10400000	-0.407413	-0.477942	B	B
Bd1	10400000	10450000	-0.100446	-0.247798	B	B
Bd1	10450000	10500000	0.0962621	-0.071313	A	B
Bd1	10500000	10550000	0.149295	0.0107043	A	A
Bd1	10550000	10600000	0.176382	0.0665298	A	A
Bd1	10600000	10650000	0.161295	0.0809071	A	A
Bd1	10650000	10700000	0.168393	0.0874456	A	A
Bd1	10700000	10750000	0.15309	0.0659897	A	A
Bd1	10750000	10800000	0.0853488	0.0204696	A	A
Bd1	10800000	10850000	0.00238951	-0.117232	A	B
Bd1	10850000	10900000	-0.195037	-0.301911	B	B
Bd1	10900000	10950000	-0.229053	-0.268051	B	B
Bd1	10950000	11000000	-0.197816	-0.266194	B	B
Bd1	11000000	11050000	-0.193194	-0.28343	B	B
Bd1	11050000	11100000	-0.175257	-0.244796	B	B
Bd1	11100000	11150000	-0.127603	-0.159164	B	B
Bd1	11150000	11200000	-0.144397	-0.21376	B	B
Bd1	11200000	11250000	-0.215226	-0.28304	B	B
Bd1	11250000	11300000	-0.167363	-0.228441	B	B
Bd1	11300000	11350000	-0.00300298	-0.0673014	B	B
Bd1	11350000	11400000	0.084061	0.0116859	A	A
Bd1	11400000	11450000	0.0811825	-0.0322169	A	B
Bd1	11450000	11500000	0.0364004	-0.0173077	A	B
Bd1	11500000	11550000	0.0133116	0.00193051	A	A
Bd1	11550000	11600000	0.0457831	-0.0371072	A	B
Bd1	11600000	11650000	0.0154733	0.0296691	A	A
Bd1	11650000	11700000	0.13496	0.145398	A	A
Bd1	11700000	11750000	0.0191319	0.0596647	A	A
Bd1	11750000	11800000	0.03616	0.0986575	A	A
Bd1	11800000	11850000	0.054911	0.118007	A	A
Bd1	11850000	11900000	0.0161053	0.0416498	A	A
Bd1	11900000	11950000	0.106915	0.142376	A	A
Bd1	11950000	12000000	0.190491	0.237494	A	A
Bd1	12000000	12050000	0.303534	0.318912	A	A
Bd1	12050000	12100000	0.262592	0.318931	A	A
Bd1	12100000	12150000	0.245079	0.218413	A	A
Bd1	12150000	12200000	0.200567	0.218194	A	A
Bd1	12200000	12250000	0.236757	0.212747	A	A
Bd1	12250000	12300000	0.185026	0.211611	A	A
Bd1	12300000	12350000	0.185404	0.177917	A	A
Bd1	12350000	12400000	0.125085	0.0684064	A	A
Bd1	12400000	12450000	0.06301	0.0405538	A	A
Bd1	12450000	12500000	0.0994055	0.0393029	A	A
Bd1	12500000	12550000	0.0115567	-0.076708	A	B
Bd1	12550000	12600000	-0.0450384	-0.151598	B	B
Bd1	12600000	12650000	-0.255929	-0.413765	B	B
Bd1	12650000	12700000	-0.366357	-0.464309	B	B
Bd1	12700000	12750000	-0.247852	-0.373891	B	B
Bd1	12750000	12800000	-0.135173	-0.277582	B	B
Bd1	12800000	12850000	-0.14517	-0.250042	B	B
Bd1	12850000	12900000	-0.190812	-0.342986	B	B
Bd1	12900000	12950000	-0.220441	-0.342642	B	B
Bd1	12950000	13000000	-0.266403	-0.384985	B	B
Bd1	13000000	13050000	-0.324423	-0.445158	B	B
Bd1	13050000	13100000	-0.339885	-0.465444	B	B
Bd1	13100000	13150000	-0.353179	-0.526185	B	B
Bd1	13150000	13200000	-0.399799	-0.550972	B	B
Bd1	13200000	13250000	-0.487197	-0.624869	B	B
Bd1	13250000	13300000	-0.548716	-0.652013	B	B
Bd1	13300000	13350000	-0.364658	-0.477343	B	B
Bd1	13350000	13400000	0.115205	-0.0875405	A	B
Bd1	13400000	13450000	0.241255	0.0717712	A	A
Bd1	13450000	13500000	0.2259	0.0310878	A	A
Bd1	13500000	13550000	0.0124128	-0.178723	A	B
Bd1	13550000	13600000	-0.432441	-0.528903	B	B
Bd1	13600000	13650000	-0.53978	-0.614967	B	B
Bd1	13650000	13700000	-0.405663	-0.548372	B	B
Bd1	13700000	13750000	-0.0759652	-0.280543	B	B
Bd1	13750000	13800000	0.14572	-0.0568523	A	B
Bd1	13800000	13850000	0.298542	0.124535	A	A
Bd1	13850000	13900000	0.0950336	-0.00639138	A	B
Bd1	13900000	13950000	0.132662	0.0470761	A	A
Bd1	13950000	14000000	0.24701	0.101832	A	A
Bd1	14000000	14050000	0.300655	0.127535	A	A
Bd1	14050000	14100000	0.0340574	-0.131168	A	B
Bd1	14100000	14150000	0.142788	0.0124817	A	A
Bd1	14150000	14200000	0.2244	0.0873495	A	A
Bd1	14200000	14250000	0.220804	0.0763571	A	A
Bd1	14250000	14300000	0.15776	0.0142892	A	A
Bd1	14300000	14350000	0.259291	0.156702	A	A
Bd1	14350000	14400000	0.307327	0.227438	A	A
Bd1	14400000	14450000	0.470433	0.358625	A	A
Bd1	14450000	14500000	0.601483	0.466086	A	A
Bd1	14500000	14550000	0.70372	0.634169	A	A
Bd1	14550000	14600000	0.713028	0.740204	A	A
Bd1	14600000	14650000	0.719017	0.699964	A	A
Bd1	14650000	14700000	0.715732	0.758716	A	A
Bd1	14700000	14750000	0.805349	0.848674	A	A
Bd1	14750000	14800000	0.7982	0.850955	A	A
Bd1	14800000	14850000	0.817163	0.842421	A	A
Bd1	14850000	14900000	0.809304	0.834919	A	A
Bd1	14900000	14950000	0.834033	0.853579	A	A
Bd1	14950000	15000000	0.868184	0.90654	A	A
Bd1	15000000	15050000	0.890222	0.943737	A	A
Bd1	15050000	15100000	0.796296	0.840846	A	A
Bd1	15100000	15150000	0.761625	0.8208	A	A
Bd1	15150000	15200000	0.813065	0.871139	A	A
Bd1	15200000	15250000	0.819306	0.87067	A	A
Bd1	15250000	15300000	0.75379	0.859133	A	A
Bd1	15300000	15350000	0.786192	0.864715	A	A
Bd1	15350000	15400000	0.811739	0.863397	A	A
Bd1	15400000	15450000	0.762417	0.814285	A	A
Bd1	15450000	15500000	0.713734	0.75791	A	A
Bd1	15500000	15550000	0.59411	0.677014	A	A
Bd1	15550000	15600000	0.55981	0.583836	A	A
Bd1	15600000	15650000	0.508219	0.555803	A	A
Bd1	15650000	15700000	0.36179	0.497265	A	A
Bd1	15700000	15750000	0.512551	0.570317	A	A
Bd1	15750000	15800000	0.592679	0.623439	A	A
Bd1	15800000	15850000	0.547433	0.591451	A	A
Bd1	15850000	15900000	0.511946	0.590288	A	A
Bd1	15900000	15950000	0.52491	0.533286	A	A
Bd1	15950000	16000000	0.548328	0.603818	A	A
Bd1	16000000	16050000	0.49152	0.51812	A	A
Bd1	16050000	16100000	0.537566	0.580775	A	A
Bd1	16100000	16150000	0.598404	0.587838	A	A
Bd1	16150000	16200000	0.511666	0.525387	A	A
Bd1	16200000	16250000	0.499772	0.476263	A	A
Bd1	16250000	16300000	0.339079	0.361695	A	A
Bd1	16300000	16350000	0.534351	0.467054	A	A
Bd1	16350000	16400000	0.574235	0.473579	A	A
Bd1	16400000	16450000	0.336899	0.290524	A	A
Bd1	16450000	16500000	0.220532	0.13501	A	A
Bd1	16500000	16550000	0.0254902	-0.118554	A	B
Bd1	16550000	16600000	-0.412386	-0.505732	B	B
Bd1	16600000	16650000	-0.204235	-0.366217	B	B
Bd1	16650000	16700000	-0.175491	-0.345933	B	B
Bd1	16700000	16750000	-0.230793	-0.368197	B	B
Bd1	16750000	16800000	-0.0134412	-0.282701	B	B
Bd1	16800000	16850000	-0.221006	-0.373983	B	B
Bd1	16850000	16900000	-0.0736741	-0.227398	B	B
Bd1	16900000	16950000	0.115138	-0.025917	A	B
Bd1	16950000	17000000	0.403332	0.22172	A	A
Bd1	17000000	17050000	0.47671	0.385389	A	A
Bd1	17050000	17100000	0.527652	0.507993	A	A
Bd1	17100000	17150000	0.613311	0.580332	A	A
Bd1	17150000	17200000	0.693829	0.65061	A	A
Bd1	17200000	17250000	0.70182	0.612518	A	A
Bd1	17250000	17300000	0.651585	0.608338	A	A
Bd1	17300000	17350000	0.749545	0.672746	A	A
Bd1	17350000	17400000	0.692233	0.68837	A	A
Bd1	17400000	17450000	0.715495	0.714806	A	A
Bd1	17450000	17500000	0.670546	0.6453	A	A
Bd1	17500000	17550000	0.666853	0.620707	A	A
Bd1	17550000	17600000	0.534663	0.527924	A	A
Bd1	17600000	17650000	0.376842	0.366279	A	A
Bd1	17650000	17700000	0.293741	0.301093	A	A
Bd1	17700000	17750000	0.373708	0.349514	A	A
Bd1	17750000	17800000	0.305653	0.282938	A	A
Bd1	17800000	17850000	0.315809	0.323723	A	A
Bd1	17850000	17900000	0.309392	0.288948	A	A
Bd1	17900000	17950000	0.18121	0.14298	A	A
Bd1	17950000	18000000	0.0230539	0.0468294	A	A
Bd1	18000000	18050000	0.00248844	-0.0162956	A	B
Bd1	18050000	18100000	0.110012	0.150873	A	A
Bd1	18100000	18150000	0.203017	0.219032	A	A
Bd1	18150000	18200000	0.180944	0.2846	A	A
Bd1	18200000	18250000	0.307947	0.393371	A	A
Bd1	18250000	18300000	0.312569	0.373094	A	A
Bd1	18300000	18350000	0.345036	0.428136	A	A
Bd1	18350000	18400000	0.590434	0.582266	A	A
Bd1	18400000	18450000	0.651615	0.631005	A	A
Bd1	18450000	18500000	0.664114	0.684465	A	A
Bd1	18500000	18550000	0.700656	0.662749	A	A
Bd1	18550000	18600000	0.678144	0.677693	A	A
Bd1	18600000	18650000	0.564795	0.622463	A	A
Bd1	18650000	18700000	0.523119	0.511379	A	A
Bd1	18700000	18750000	0.464205	0.485644	A	A
Bd1	18750000	18800000	0.371958	0.480208	A	A
Bd1	18800000	18850000	0.38302	0.456576	A	A
Bd1	18850000	18900000	0.452097	0.483808	A	A
Bd1	18900000	18950000	0.383695	0.462963	A	A
Bd1	18950000	19000000	0.362727	0.438963	A	A
Bd1	19000000	19050000	0.291289	0.36929	A	A
Bd1	19050000	19100000	0.360652	0.38035	A	A
Bd1	19100000	19150000	0.520207	0.549377	A	A
Bd1	19150000	19200000	0.660709	0.634019	A	A
Bd1	19200000	19250000	0.732186	0.637788	A	A
Bd1	19250000	19300000	0.749265	0.69883	A	A
Bd1	19300000	19350000	0.704578	0.656574	A	A
Bd1	19350000	19400000	0.733309	0.715004	A	A
Bd1	19400000	19450000	0.655897	0.611112	A	A
Bd1	19450000	19500000	0.563409	0.551348	A	A
Bd1	19500000	19550000	0.430379	0.357892	A	A
Bd1	19550000	19600000	0.251324	0.138116	A	A
Bd1	19600000	19650000	-0.110504	-0.137417	B	B
Bd1	19650000	19700000	-0.126383	-0.197178	B	B
Bd1	19700000	19750000	-0.155071	-0.175714	B	B
Bd1	19750000	19800000	-0.00967369	-0.0640119	B	B
Bd1	19800000	19850000	0.0824569	0.0427515	A	A
Bd1	19850000	19900000	0.388337	0.254941	A	A
Bd1	19900000	19950000	0.525383	0.42392	A	A
Bd1	19950000	20000000	0.679497	0.579462	A	A
Bd1	20000000	20050000	0.728808	0.63605	A	A
Bd1	20050000	20100000	0.713091	0.691165	A	A
Bd1	20100000	20150000	0.643874	0.658953	A	A
Bd1	20150000	20200000	0.527381	0.610556	A	A
Bd1	20200000	20250000	0.433439	0.481673	A	A
Bd1	20250000	20300000	0.409399	0.484702	A	A
Bd1	20300000	20350000	0.417799	0.469937	A	A
Bd1	20350000	20400000	0.489947	0.529329	A	A
Bd1	20400000	20450000	0.481465	0.496103	A	A
Bd1	20450000	20500000	0.50293	0.557992	A	A
Bd1	20500000	20550000	0.540673	0.574254	A	A
Bd1	20550000	20600000	0.513131	0.541283	A	A
Bd1	20600000	20650000	0.630194	0.629518	A	A
Bd1	20650000	20700000	0.617351	0.642738	A	A
Bd1	20700000	20750000	0.374724	0.451686	A	A
Bd1	20750000	20800000	0.371085	0.393286	A	A
Bd1	20800000	20850000	0.410253	0.425612	A	A
Bd1	20850000	20900000	0.363565	0.408537	A	A
Bd1	20900000	20950000	0.400387	0.463155	A	A
Bd1	20950000	21000000	0.354321	0.4502	A	A
Bd1	21000000	21050000	0.215794	0.309166	A	A
Bd1	21050000	21100000	0.157676	0.284556	A	A
Bd1	21100000	21150000	0.340012	0.438923	A	A
Bd1	21150000	21200000	0.390812	0.449765	A	A
Bd1	21200000	21250000	0.369765	0.423066	A	A
Bd1	21250000	21300000	0.333069	0.419711	A	A
Bd1	21300000	21350000	0.348891	0.43794	A	A
Bd1	21350000	21400000	0.400162	0.464817	A	A
Bd1	21400000	21450000	0.291394	0.303752	A	A
Bd1	21450000	21500000	0.28901	0.335484	A	A
Bd1	21500000	21550000	0.319974	0.342463	A	A
Bd1	21550000	21600000	0.355667	0.369444	A	A
Bd1	21600000	21650000	0.307177	0.319595	A	A
Bd1	21650000	21700000	0.251229	0.222074	A	A
Bd1	21700000	21750000	0.171618	0.147197	A	A
Bd1	21750000	21800000	0.128019	0.0996651	A	A
Bd1	21800000	21850000	0.0236345	0.0317944	A	A
Bd1	21850000	21900000	0.155719	0.100801	A	A
Bd1	21900000	21950000	0.25362	0.178042	A	A
Bd1	21950000	22000000	0.162444	0.113169	A	A
Bd1	22000000	22050000	0.0744463	0.0424787	A	A
Bd1	22050000	22100000	0.126988	0.078071	A	A
Bd1	22100000	22150000	0.0929001	0.0396654	A	A
Bd1	22150000	22200000	-0.115652	-0.130922	B	B
Bd1	22200000	22250000	-0.101782	-0.103727	B	B
Bd1	22250000	22300000	-0.0238435	-0.112292	B	B
Bd1	22300000	22350000	-0.0519467	-0.109716	B	B
Bd1	22350000	22400000	0.00669195	-0.100912	A	B
Bd1	22400000	22450000	-0.123268	-0.234367	B	B
Bd1	22450000	22500000	-0.386658	-0.519124	B	B
Bd1	22500000	22550000	-0.57907	-0.611507	B	B
Bd1	22550000	22600000	-0.480865	-0.540614	B	B
Bd1	22600000	22650000	-0.693963	-0.636452	B	B
Bd1	22650000	22700000	-0.550188	-0.574191	B	B
Bd1	22700000	22750000	-0.722039	-0.661492	B	B
Bd1	22750000	22800000	-0.698436	-0.657739	B	B
Bd1	22800000	22850000	-0.505845	-0.557693	B	B
Bd1	22850000	22900000	-0.25634	-0.343364	B	B
Bd1	22900000	22950000	-0.443681	-0.499363	B	B
Bd1	22950000	23000000	-0.657408	-0.629382	B	B
Bd1	23000000	23050000	-0.521892	-0.554858	B	B
Bd1	23050000	23100000	-0.41888	-0.504641	B	B
Bd1	23100000	23150000	-0.28966	-0.366552	B	B
Bd1	23150000	23200000	-0.0142575	-0.157329	B	B
Bd1	23200000	23250000	0.0832159	-0.0633073	A	B
Bd1	23250000	23300000	0.0332331	-0.0562134	A	B
Bd1	23300000	23350000	-0.0605928	-0.165704	B	B
Bd1	23350000	23400000	-0.118112	-0.239191	B	B
Bd1	23400000	23450000	-0.333849	-0.436376	B	B
Bd1	23450000	23500000	-0.30706	-0.419663	B	B
Bd1	23500000	23550000	-0.208504	-0.347994	B	B
Bd1	23550000	23600000	-0.306716	-0.440189	B	B
Bd1	23600000	23650000	-0.208026	-0.314567	B	B
Bd1	23650000	23700000	-0.245652	-0.355829	B	B
Bd1	23700000	23750000	-0.459578	-0.541021	B	B
Bd1	23750000	23800000	-0.545919	-0.613854	B	B
Bd1	23800000	23850000	-0.414751	-0.483148	B	B
Bd1	23850000	23900000	-0.137153	-0.235388	B	B
Bd1	23900000	23950000	-0.109494	-0.131625	B	B
Bd1	23950000	24000000	-0.0474324	-0.0533682	B	B
Bd1	24000000	24050000	-0.0176304	-0.0607353	B	B
Bd1	24050000	24100000	-0.010097	-0.0788615	B	B
Bd1	24100000	24150000	0.106464	0.0240664	A	A
Bd1	24150000	24200000	0.0249985	-0.0194681	A	B
Bd1	24200000	24250000	-0.0150707	-0.118045	B	B
Bd1	24250000	24300000	-0.193951	-0.297166	B	B
Bd1	24300000	24350000	-0.166014	-0.328592	B	B
Bd1	24350000	24400000	-0.202502	-0.415672	B	B
Bd1	24400000	24450000	-0.277108	-0.44298	B	B
Bd1	24450000	24500000	-0.394024	-0.540577	B	B
Bd1	24500000	24550000	-0.325966	-0.452488	B	B
Bd1	24550000	24600000	-0.39188	-0.49888	B	B
Bd1	24600000	24650000	-0.255499	-0.464102	B	B
Bd1	24650000	24700000	-0.322455	-0.492481	B	B
Bd1	24700000	24750000	-0.378386	-0.519417	B	B
Bd1	24750000	24800000	-0.044151	-0.230117	B	B
Bd1	24800000	24850000	0.0142398	-0.138267	A	B
Bd1	24850000	24900000	-0.315509	-0.481072	B	B
Bd1	24900000	24950000	-0.453005	-0.580489	B	B
Bd1	24950000	25000000	-0.435202	-0.490649	B	B
Bd1	25000000	25050000	0.0522278	-0.158128	A	B
Bd1	25050000	25100000	0.453108	0.218965	A	A
Bd1	25100000	25150000	0.622167	0.434757	A	A
Bd1	25150000	25200000	0.739943	0.589643	A	A
Bd1	25200000	25250000	0.856075	0.779489	A	A
Bd1	25250000	25300000	0.978204	0.918998	A	A
Bd1	25300000	25350000	0.906132	0.820699	A	A
Bd1	25350000	25400000	0.847973	0.812875	A	A
Bd1	25400000	25450000	0.850329	0.854819	A	A
Bd1	25450000	25500000	0.947278	0.896938	A	A
Bd1	25500000	25550000	0.863339	0.903981	A	A
Bd1	25550000	25600000	1.00561	0.96562	A	A
Bd1	25600000	25650000	0.866104	0.878345	A	A
Bd1	25650000	25700000	0.585676	0.698211	A	A
Bd1	25700000	25750000	0.539827	0.579401	A	A
Bd1	25750000	25800000	0.553065	0.540641	A	A
Bd1	25800000	25850000	0.491056	0.389865	A	A
Bd1	25850000	25900000	0.285722	0.166826	A	A
Bd1	25900000	25950000	0.111255	-0.0304769	A	B
Bd1	25950000	26000000	-0.0906432	-0.281144	B	B
Bd1	26000000	26050000	-0.341236	-0.427585	B	B
Bd1	26050000	26100000	-0.331221	-0.464683	B	B
Bd1	26100000	26150000	-0.110095	-0.269764	B	B
Bd1	26150000	26200000	-0.228496	-0.331378	B	B
Bd1	26200000	26250000	-0.312658	-0.438307	B	B
Bd1	26250000	26300000	-0.176826	-0.355343	B	B
Bd1	26300000	26350000	-0.132099	-0.339442	B	B
Bd1	26350000	26400000	-0.218197	-0.377451	B	B
Bd1	26400000	26450000	-0.17417	-0.353246	B	B
Bd1	26450000	26500000	-0.111995	-0.274426	B	B
Bd1	26500000	26550000	0.0407696	-0.213905	A	B
Bd1	26550000	26600000	-0.0444514	-0.267393	B	B
Bd1	26600000	26650000	0.190819	-0.00842952	A	B
Bd1	26650000	26700000	0.153762	0.0351591	A	A
Bd1	26700000	26750000	0.160675	0.0215542	A	A
Bd1	26750000	26800000	0.124598	-0.0464794	A	B
Bd1	26800000	26850000	0.342351	0.108462	A	A
Bd1	26850000	26900000	0.216745	0.0512242	A	A
Bd1	26900000	26950000	0.279544	0.109591	A	A
Bd1	26950000	27000000	0.24443	0.155101	A	A
Bd1	27000000	27050000	0.299656	0.208104	A	A
Bd1	27050000	27100000	0.246897	0.139277	A	A
Bd1	27100000	27150000	0.31162	0.215234	A	A
Bd1	27150000	27200000	0.341313	0.29977	A	A
Bd1	27200000	27250000	0.564655	0.49754	A	A
Bd1	27250000	27300000	0.365336	0.33342	A	A
Bd1	27300000	27350000	0.454926	0.41418	A	A
Bd1	27350000	27400000	0.608233	0.510001	A	A
Bd1	27400000	27450000	0.646579	0.622997	A	A
Bd1	27450000	27500000	0.594267	0.596721	A	A
Bd1	27500000	27550000	0.518274	0.544273	A	A
Bd1	27550000	27600000	0.463973	0.497637	A	A
Bd1	27600000	27650000	0.506432	0.535629	A	A
Bd1	27650000	27700000	0.412957	0.459912	A	A
Bd1	27700000	27750000	0.626263	0.638763	A	A
Bd1	27750000	27800000	0.796512	0.779504	A	A
Bd1	27800000	27850000	0.714802	0.75269	A	A
Bd1	27850000	27900000	0.64617	0.700053	A	A
Bd1	27900000	27950000	0.415445	0.488818	A	A
Bd1	27950000	28000000	0.394405	0.506559	A	A
Bd1	28000000	28050000	0.604335	0.543084	A	A
Bd1	28050000	28100000	0.551233	0.506906	A	A
Bd1	28100000	28150000	0.380152	0.337757	A	A
Bd1	28150000	28200000	0.400134	0.349838	A	A
Bd1	28200000	28250000	0.219991	0.15296	A	A
Bd1	28250000	28300000	-0.0257386	-0.123314	B	B
Bd1	28300000	28350000	-0.110275	-0.16875	B	B
Bd1	28350000	28400000	-0.0142675	-0.0705765	B	B
Bd1	28400000	28450000	0.029266	-0.0853696	A	B
Bd1	28450000	28500000	-0.26791	-0.403827	B	B
Bd1	28500000	28550000	-0.246478	-0.40155	B	B
Bd1	28550000	28600000	-0.0640867	-0.261156	B	B
Bd1	28600000	28650000	-0.192057	-0.30747	B	B
Bd1	28650000	28700000	-0.138983	-0.246626	B	B
Bd1	28700000	28750000	0.0243201	-0.0975968	A	B
Bd1	28750000	28800000	0.19759	0.0586271	A	A
Bd1	28800000	28850000	0.493209	0.342682	A	A
Bd1	28850000	28900000	0.613303	0.482933	A	A
Bd1	28900000	28950000	0.575308	0.521222	A	A
Bd1	28950000	29000000	0.673728	0.651215	A	A
Bd1	29000000	29050000	0.542088	0.513621	A	A
Bd1	29050000	29100000	0.316834	0.331903	A	A
Bd1	29100000	29150000	0.172653	0.148397	A	A
Bd1	29150000	29200000	0.109001	0.11948	A	A
Bd1	29200000	29250000	0.0677439	0.0667303	A	A
Bd1	29250000	29300000	0.0505181	0.017604	A	A
Bd1	29300000	29350000	0.0628798	0.0627365	A	A
Bd1	29350000	29400000	0.0887877	-0.0266727	A	B
Bd1	29400000	29450000	0.142229	-0.0217411	A	B
Bd1	29450000	29500000	-0.00224226	-0.14404	B	B
Bd1	29500000	29550000	-0.0924678	-0.317975	B	B
Bd1	29550000	29600000	-0.249979	-0.371396	B	B
Bd1	29600000	29650000	0.1001	-0.0909929	A	B
Bd1	29650000	29700000	0.348059	0.163837	A	A
Bd1	29700000	29750000	0.347778	0.20701	A	A
Bd1	29750000	29800000	0.281851	0.148975	A	A
Bd1	29800000	29850000	0.181393	0.12454	A	A
Bd1	29850000	29900000	0.206038	0.108846	A	A
Bd1	29900000	29950000	0.0267461	-0.0331573	A	B
Bd1	29950000	30000000	-0.012828	-0.140419	B	B
Bd1	30000000	30050000	0.11569	-0.0094323	A	B
Bd1	30050000	30100000	0.0180476	-0.0953725	A	B
Bd1	30100000	30150000	-0.0595138	-0.163456	B	B
Bd1	30150000	30200000	0.0286488	-0.118766	A	B
Bd1	30200000	30250000	0.260341	0.0588491	A	A
Bd1	30250000	30300000	0.128768	-0.0542777	A	B
Bd1	30300000	30350000	-0.0694229	-0.201999	B	B
Bd1	30350000	30400000	0.0323392	-0.136209	A	B
Bd1	30400000	30450000	0.218405	0.0698513	A	A
Bd1	30450000	30500000	0.540225	0.374112	A	A
Bd1	30500000	30550000	0.601348	0.565246	A	A
Bd1	30550000	30600000	0.636413	0.592298	A	A
Bd1	30600000	30650000	0.513671	0.471237	A	A
Bd1	30650000	30700000	0.465176	0.384963	A	A
Bd1	30700000	30750000	0.35995	0.303405	A	A
Bd1	30750000	30800000	0.286916	0.217992	A	A
Bd1	30800000	30850000	0.292112	0.119205	A	A
Bd1	30850000	30900000	0.0254441	-0.141068	A	B
Bd1	30900000	30950000	-0.200713	-0.315443	B	B
Bd1	30950000	31000000	-0.159863	-0.338602	B	B
Bd1	31000000	31050000	-0.227896	-0.368324	B	B
Bd1	31050000	31100000	-0.079785	-0.258547	B	B
Bd1	31100000	31150000	0.0335826	-0.243126	A	B
Bd1	31150000	31200000	-0.2039	-0.369689	B	B
Bd1	31200000	31250000	0.0259935	-0.159289	A	B
Bd1	31250000	31300000	0.132695	-0.0261259	A	B
Bd1	31300000	31350000	0.289255	0.151322	A	A
Bd1	31350000	31400000	0.387425	0.235839	A	A
Bd1	31400000	31450000	0.235732	0.109551	A	A
Bd1	31450000	31500000	0.165538	0.0650914	A	A
Bd1	31500000	31550000	-0.0132335	-0.0930396	B	B
Bd1	31550000	31600000	-0.140978	-0.248145	B	B
Bd1	31600000	31650000	-0.0912209	-0.208121	B	B
Bd1	31650000	31700000	0.108928	-0.082224	A	B
Bd1	31700000	31750000	0.0278853	-0.136634	A	B
Bd1	31750000	31800000	-0.191911	-0.351691	B	B
Bd1	31800000	31850000	-0.3969	-0.473784	B	B
Bd1	31850000	31900000	-0.429336	-0.514475	B	B
Bd1	31900000	31950000	0.000131174	-0.235442	A	B
Bd1	31950000	32000000	0.0737839	-0.0905067	A	B
Bd1	32000000	32050000	0.194732	0.104618	A	A
Bd1	32050000	32100000	0.00190463	-0.037892	A	B
Bd1	32100000	32150000	0.0134932	-0.00433949	A	B
Bd1	32150000	32200000	0.0477145	0.0333802	A	A
Bd1	32200000	32250000	0.0668507	0.0553691	A	A
Bd1	32250000	32300000	0.183145	0.195433	A	A
Bd1	32300000	32350000	0.293997	0.316592	A	A
Bd1	32350000	32400000	0.346797	0.273897	A	A
Bd1	32400000	32450000	0.194794	0.0631081	A	A
Bd1	32450000	32500000	-0.111183	-0.263323	B	B
Bd1	32500000	32550000	-0.105273	-0.281874	B	B
Bd1	32550000	32600000	-0.113751	-0.282458	B	B
Bd1	32600000	32650000	-0.106945	-0.270721	B	B
Bd1	32650000	32700000	-0.119209	-0.290397	B	B
Bd1	32700000	32750000	-0.0612038	-0.249709	B	B
Bd1	32750000	32800000	-0.145089	-0.277534	B	B
Bd1	32800000	32850000	-0.221468	-0.376035	B	B
Bd1	32850000	32900000	-0.0935741	-0.307709	B	B
Bd1	32900000	32950000	-0.146959	-0.359219	B	B
Bd1	32950000	33000000	0.0361457	-0.225313	A	B
Bd1	33000000	33050000	0.154399	-0.0299919	A	B
Bd1	33050000	33100000	0.151892	0.0617399	A	A
Bd1	33100000	33150000	0.0795259	0.0422758	A	A
Bd1	33150000	33200000	0.0333755	0.0501295	A	A
Bd1	33200000	33250000	0.0602485	0.0983645	A	A
Bd1	33250000	33300000	0.143226	0.204101	A	A
Bd1	33300000	33350000	0.105904	0.209733	A	A
Bd1	33350000	33400000	0.27418	0.416552	A	A
Bd1	33400000	33450000	0.420221	0.41542	A	A
Bd1	33450000	33500000	0.413394	0.384419	A	A
Bd1	33500000	33550000	0.0397738	0.127497	A	A
Bd1	33550000	33600000	0.102134	0.144183	A	A
Bd1	33600000	33650000	0.277146	0.249946	A	A
Bd1	33650000	33700000	0.298636	0.314715	A	A
Bd1	33700000	33750000	0.200862	0.258573	A	A
Bd1	33750000	33800000	0.114245	0.144228	A	A
Bd1	33800000	33850000	0.124776	0.0908345	A	A
Bd1	33850000	33900000	-0.0109875	-0.0108732	B	B
Bd1	33900000	33950000	0.0414112	0.0249279	A	A
Bd1	33950000	34000000	0.0643943	0.0295714	A	A
Bd1	34000000	34050000	-0.0400342	-0.0561067	B	B
Bd1	34050000	34100000	-0.00591751	-0.000864522	B	B
Bd1	34100000	34150000	0.00760172	-0.0165467	A	B
Bd1	34150000	34200000	-0.0403914	-0.103616	B	B
Bd1	34200000	34250000	-0.134394	-0.317698	B	B
Bd1	34250000	34300000	-0.540845	-0.496113	B	B
Bd1	34300000	34350000	-0.469358	-0.465331	B	B
Bd1	34350000	34400000	-0.360331	-0.390862	B	B
Bd1	34400000	34450000	-0.271699	-0.321622	B	B
Bd1	34450000	34500000	-0.26512	-0.276759	B	B
Bd1	34500000	34550000	-0.241463	-0.257797	B	B
Bd1	34550000	34600000	-0.396792	-0.360307	B	B
Bd1	34600000	34650000	-0.440339	-0.431341	B	B
Bd1	34650000	34700000	-0.433331	-0.396609	B	B
Bd1	34700000	34750000	-0.603138	-0.47355	B	B
Bd1	34750000	34800000	-0.379186	-0.346234	B	B
Bd1	34800000	34850000	-0.56286	-0.405865	B	B
Bd1	34850000	34900000	-0.804515	-0.559166	B	B
Bd1	34900000	34950000	-0.836174	-0.540858	B	B
Bd1	34950000	35000000	-0.633215	-0.453615	B	B
Bd1	35000000	35050000	-0.69078	-0.495936	B	B
Bd1	35050000	35100000	-0.308721	-0.294128	B	B
Bd1	35100000	35150000	-0.428463	-0.302587	B	B
Bd1	35150000	35200000	-0.573155	-0.390467	B	B
Bd1	35200000	35250000	-0.661006	-0.500402	B	B
Bd1	35250000	35300000	-0.80079	-0.542913	B	B
Bd1	35300000	35350000	-0.594128	-0.455478	B	B
Bd1	35350000	35400000	-0.617101	-0.471368	B	B
Bd1	35400000	35450000	-0.599231	-0.450044	B	B
Bd1	35450000	35500000	-0.807893	-0.569762	B	B
Bd1	35500000	35550000	-0.734404	-0.510137	B	B
Bd1	35550000	35600000	-0.622613	-0.458823	B	B
Bd1	35600000	35650000	-0.584198	-0.436382	B	B
Bd1	35650000	35700000	-0.510245	-0.348194	B	B
Bd1	35700000	35750000	-0.683661	-0.503048	B	B
Bd1	35750000	35800000	-0.543822	-0.441215	B	B
Bd1	35800000	35850000	-0.406754	-0.338289	B	B
Bd1	35850000	35900000	-0.67874	-0.475068	B	B
Bd1	35900000	35950000	1.24401	0.917871	A	A
Bd1	35950000	36000000	0.790974	0.55217	A	A
Bd1	36000000	36050000	-0.444739	-0.337829	B	B
Bd1	36050000	36100000	-0.23878	-0.0938814	B	B
Bd1	36100000	36150000	-0.422105	-0.330865	B	B
Bd1	36150000	36200000	-0.755082	-0.521001	B	B
Bd1	36200000	36250000	-0.892644	-0.587018	B	B
Bd1	36250000	36300000	-0.751597	-0.490045	B	B
Bd1	36300000	36350000	-0.842119	-0.583202	B	B
Bd1	36350000	36400000	-0.828643	-0.562804	B	B
Bd1	36400000	36450000	-0.799196	-0.501563	B	B
Bd1	36450000	36500000	-0.937619	-0.579427	B	B
Bd1	36500000	36550000	-0.886188	-0.554004	B	B
Bd1	36550000	36600000	-0.778735	-0.5112	B	B
Bd1	36600000	36650000	-0.781032	-0.508397	B	B
Bd1	36650000	36700000	-0.804734	-0.532383	B	B
Bd1	36700000	36750000	-0.79953	-0.532601	B	B
Bd1	36750000	36800000	-0.848673	-0.590341	B	B
Bd1	36800000	36850000	-0.827127	-0.540918	B	B
Bd1	36850000	36900000	-0.738972	-0.462519	B	B
Bd1	36900000	36950000	-0.880756	-0.581023	B	B
Bd1	36950000	37000000	-0.895635	-0.587606	B	B
Bd1	37000000	37050000	-0.818977	-0.533574	B	B
Bd1	37050000	37100000	-0.868472	-0.560709	B	B
Bd1	37100000	37150000	-0.807816	-0.575114	B	B
Bd1	37150000	37200000	-0.700162	-0.502358	B	B
Bd1	37200000	37250000	-0.748291	-0.525926	B	B
Bd1	37250000	37300000	-0.690279	-0.508208	B	B
Bd1	37300000	37350000	-0.686541	-0.486498	B	B
Bd1	37350000	37400000	-0.776387	-0.536379	B	B
Bd1	37400000	37450000	-0.599442	-0.480282	B	B
Bd1	37450000	37500000	-0.790968	-0.553921	B	B
Bd1	37500000	37550000	-0.669479	-0.460457	B	B
Bd1	37550000	37600000	-0.761627	-0.547855	B	B
Bd1	37600000	37650000	-0.731702	-0.535065	B	B
Bd1	37650000	37700000	-0.62823	-0.449542	B	B
Bd1	37700000	37750000	-0.555935	-0.376815	B	B
Bd1	37750000	37800000	-0.745551	-0.488223	B	B
Bd1	37800000	37850000	-0.761499	-0.525341	B	B
Bd1	37850000	37900000	-0.736007	-0.469893	B	B
Bd1	37900000	37950000	-0.850216	-0.518056	B	B
Bd1	37950000	38000000	0	0	no	no
Bd1	38000000	38050000	-0.833445	-0.539385	B	B
Bd1	38050000	38100000	-0.749268	-0.531471	B	B
Bd1	38100000	38150000	-0.716169	-0.497909	B	B
Bd1	38150000	38200000	-0.600215	-0.470601	B	B
Bd1	38200000	38250000	-0.751545	-0.472676	B	B
Bd1	38250000	38300000	-0.81694	-0.552174	B	B
Bd1	38300000	38350000	-0.866196	-0.549278	B	B
Bd1	38350000	38400000	-0.82728	-0.525105	B	B
Bd1	38400000	38450000	-0.82221	-0.53211	B	B
Bd1	38450000	38500000	-0.856263	-0.556974	B	B
Bd1	38500000	38550000	-0.575977	-0.406255	B	B
Bd1	38550000	38600000	-0.317504	-0.219231	B	B
Bd1	38600000	38650000	-0.553692	-0.474729	B	B
Bd1	38650000	38700000	-0.383657	-0.384098	B	B
Bd1	38700000	38750000	-0.349464	-0.340626	B	B
Bd1	38750000	38800000	-0.237572	-0.0261971	B	B
Bd1	38800000	38850000	-0.215368	-0.10572	B	B
Bd1	38850000	38900000	-0.153794	-0.0899211	B	B
Bd1	38900000	38950000	-0.257459	-0.192097	B	B
Bd1	38950000	39000000	-0.332396	-0.220492	B	B
Bd1	39000000	39050000	-0.834174	-0.573849	B	B
Bd1	39050000	39100000	-0.944547	-0.623418	B	B
Bd1	39100000	39150000	-0.946045	-0.632497	B	B
Bd1	39150000	39200000	-0.918967	-0.627728	B	B
Bd1	39200000	39250000	-0.971923	-0.630241	B	B
Bd1	39250000	39300000	-0.829807	-0.569876	B	B
Bd1	39300000	39350000	-0.766012	-0.496818	B	B
Bd1	39350000	39400000	-0.398653	-0.2571	B	B
Bd1	39400000	39450000	-0.228937	-0.19741	B	B
Bd1	39450000	39500000	-0.202422	-0.196468	B	B
Bd1	39500000	39550000	-0.257668	-0.288057	B	B
Bd1	39550000	39600000	-0.387789	-0.367636	B	B
Bd1	39600000	39650000	-0.293623	-0.304277	B	B
Bd1	39650000	39700000	-0.515558	-0.44898	B	B
Bd1	39700000	39750000	-0.534921	-0.483698	B	B
Bd1	39750000	39800000	-0.509699	-0.446422	B	B
Bd1	39800000	39850000	-0.678858	-0.509604	B	B
Bd1	39850000	39900000	-0.611763	-0.491324	B	B
Bd1	39900000	39950000	-0.436509	-0.383987	B	B
Bd1	39950000	40000000	-0.512158	-0.407766	B	B
Bd1	40000000	40050000	-0.597864	-0.474541	B	B
Bd1	40050000	40100000	-0.38839	-0.311624	B	B
Bd1	40100000	40150000	-0.182249	-0.0680384	B	B
Bd1	40150000	40200000	-0.268692	-0.132583	B	B
Bd1	40200000	40250000	-0.307358	-0.276245	B	B
Bd1	40250000	40300000	-0.398212	-0.432921	B	B
Bd1	40300000	40350000	-0.360284	-0.326798	B	B
Bd1	40350000	40400000	-0.510838	-0.408381	B	B
Bd1	40400000	40450000	-0.340399	-0.383564	B	B
Bd1	40450000	40500000	-0.445531	-0.420022	B	B
Bd1	40500000	40550000	-0.329402	-0.362784	B	B
Bd1	40550000	40600000	-0.225362	-0.248455	B	B
Bd1	40600000	40650000	-0.312483	-0.274796	B	B
Bd1	40650000	40700000	-0.575112	-0.509448	B	B
Bd1	40700000	40750000	-0.563573	-0.475745	B	B
Bd1	40750000	40800000	-0.283332	-0.327192	B	B
Bd1	40800000	40850000	-0.430789	-0.386176	B	B
Bd1	40850000	40900000	-0.566854	-0.499274	B	B
Bd1	40900000	40950000	-0.481834	-0.40537	B	B
Bd1	40950000	41000000	-0.231069	-0.206235	B	B
Bd1	41000000	41050000	-0.437744	-0.388384	B	B
Bd1	41050000	41100000	-0.523908	-0.487425	B	B
Bd1	41100000	41150000	-0.585026	-0.501651	B	B
Bd1	41150000	41200000	-0.387667	-0.429647	B	B
Bd1	41200000	41250000	-0.464445	-0.427932	B	B
Bd1	41250000	41300000	-0.422099	-0.468143	B	B
Bd1	41300000	41350000	-0.190774	-0.267204	B	B
Bd1	41350000	41400000	-0.518566	-0.446043	B	B
Bd1	41400000	41450000	-0.580246	-0.475871	B	B
Bd1	41450000	41500000	-0.319216	-0.330225	B	B
Bd1	41500000	41550000	0.0332539	-0.0117538	A	B
Bd1	41550000	41600000	0.271638	0.210162	A	A
Bd1	41600000	41650000	0.235936	0.179019	A	A
Bd1	41650000	41700000	0.226612	0.0792895	A	A
Bd1	41700000	41750000	0.101207	0.036976	A	A
Bd1	41750000	41800000	0.0811091	-0.00250537	A	B
Bd1	41800000	41850000	-0.0165026	-0.126657	B	B
Bd1	41850000	41900000	-0.268923	-0.316744	B	B
Bd1	41900000	41950000	-0.285359	-0.350284	B	B
Bd1	41950000	42000000	-0.308405	-0.391349	B	B
Bd1	42000000	42050000	-0.0990827	-0.193774	B	B
Bd1	42050000	42100000	-0.143436	-0.253224	B	B
Bd1	42100000	42150000	-0.280742	-0.33778	B	B
Bd1	42150000	42200000	-0.376178	-0.371754	B	B
Bd1	42200000	42250000	-0.393193	-0.428698	B	B
Bd1	42250000	42300000	-0.269384	-0.299197	B	B
Bd1	42300000	42350000	-0.0306493	-0.135424	B	B
Bd1	42350000	42400000	0.273855	0.057655	A	A
Bd1	42400000	42450000	0.298764	0.110022	A	A
Bd1	42450000	42500000	0.0230919	-0.0432247	A	B
Bd1	42500000	42550000	-0.0809595	-0.145181	B	B
Bd1	42550000	42600000	-0.102217	-0.1466	B	B
Bd1	42600000	42650000	-0.1893	-0.165754	B	B
Bd1	42650000	42700000	-0.061338	-0.0842864	B	B
Bd1	42700000	42750000	-0.0382154	-0.0542129	B	B
Bd1	42750000	42800000	0.124963	0.139156	A	A
Bd1	42800000	42850000	0.218661	0.197664	A	A
Bd1	42850000	42900000	0.27973	0.211169	A	A
Bd1	42900000	42950000	0.246805	0.139412	A	A
Bd1	42950000	43000000	0.320765	0.142484	A	A
Bd1	43000000	43050000	0.132751	0.00764982	A	A
Bd1	43050000	43100000	-0.0331336	-0.194439	B	B
Bd1	43100000	43150000	-0.134569	-0.247306	B	B
Bd1	43150000	43200000	-0.11834	-0.250169	B	B
Bd1	43200000	43250000	-0.0562141	-0.219615	B	B
Bd1	43250000	43300000	-0.12232	-0.264732	B	B
Bd1	43300000	43350000	0.145891	-0.0580767	A	B
Bd1	43350000	43400000	0.206267	0.132875	A	A
Bd1	43400000	43450000	0.296259	0.286569	A	A
Bd1	43450000	43500000	0.317856	0.297235	A	A
Bd1	43500000	43550000	0.214428	0.238489	A	A
Bd1	43550000	43600000	0.239184	0.253575	A	A
Bd1	43600000	43650000	0.321398	0.31037	A	A
Bd1	43650000	43700000	0.257439	0.33156	A	A
Bd1	43700000	43750000	0.292782	0.373369	A	A
Bd1	43750000	43800000	0.178803	0.240531	A	A
Bd1	43800000	43850000	0.0847362	0.0729976	A	A
Bd1	43850000	43900000	0.0660797	0.0451397	A	A
Bd1	43900000	43950000	0.0992487	0.0264755	A	A
Bd1	43950000	44000000	0.104855	0.0864753	A	A
Bd1	44000000	44050000	0.129063	0.155786	A	A
Bd1	44050000	44100000	0.103598	0.160418	A	A
Bd1	44100000	44150000	0.0550483	0.101601	A	A
Bd1	44150000	44200000	0.0345452	0.100568	A	A
Bd1	44200000	44250000	0.154713	0.113884	A	A
Bd1	44250000	44300000	0.182213	0.160853	A	A
Bd1	44300000	44350000	0.0874658	0.135471	A	A
Bd1	44350000	44400000	0.181249	0.0782908	A	A
Bd1	44400000	44450000	-0.0427586	-0.21166	B	B
Bd1	44450000	44500000	-0.221446	-0.279607	B	B
Bd1	44500000	44550000	-0.303883	-0.369037	B	B
Bd1	44550000	44600000	-0.283701	-0.391299	B	B
Bd1	44600000	44650000	-0.266259	-0.381208	B	B
Bd1	44650000	44700000	-0.414464	-0.396841	B	B
Bd1	44700000	44750000	-0.462041	-0.446005	B	B
Bd1	44750000	44800000	-0.527136	-0.523997	B	B
Bd1	44800000	44850000	-0.348678	-0.432724	B	B
Bd1	44850000	44900000	-0.301072	-0.408238	B	B
Bd1	44900000	44950000	-0.154151	-0.316101	B	B
Bd1	44950000	45000000	0.077726	-0.171569	A	B
Bd1	45000000	45050000	0.107597	-0.0329749	A	B
Bd1	45050000	45100000	0.0966994	-0.033144	A	B
Bd1	45100000	45150000	0.260752	0.128835	A	A
Bd1	45150000	45200000	0.471395	0.371425	A	A
Bd1	45200000	45250000	0.612196	0.514356	A	A
Bd1	45250000	45300000	0.535938	0.526558	A	A
Bd1	45300000	45350000	0.393162	0.424818	A	A
Bd1	45350000	45400000	0.192972	0.314518	A	A
Bd1	45400000	45450000	0.248898	0.312576	A	A
Bd1	45450000	45500000	0.359693	0.348364	A	A
Bd1	45500000	45550000	0.113672	0.112887	A	A
Bd1	45550000	45600000	0.0306735	0.089804	A	A
Bd1	45600000	45650000	0.15138	0.19373	A	A
Bd1	45650000	45700000	0.223855	0.224506	A	A
Bd1	45700000	45750000	0.0981984	0.0845387	A	A
Bd1	45750000	45800000	0.179878	0.0249689	A	A
Bd1	45800000	45850000	0.295608	0.0738724	A	A
Bd1	45850000	45900000	0.110031	-0.0695783	A	B
Bd1	45900000	45950000	0.112179	-0.0253178	A	B
Bd1	45950000	46000000	0.106837	0.0295411	A	A
Bd1	46000000	46050000	0.216122	0.00754736	A	A
Bd1	46050000	46100000	-0.0396558	-0.278831	B	B
Bd1	46100000	46150000	-0.202344	-0.359363	B	B
Bd1	46150000	46200000	-0.303609	-0.438934	B	B
Bd1	46200000	46250000	-0.0535758	-0.198825	B	B
Bd1	46250000	46300000	-0.12846	-0.25685	B	B
Bd1	46300000	46350000	-0.309966	-0.475699	B	B
Bd1	46350000	46400000	-0.11736	-0.298765	B	B
Bd1	46400000	46450000	-0.127196	-0.263752	B	B
Bd1	46450000	46500000	-0.133766	-0.309218	B	B
Bd1	46500000	46550000	-0.199688	-0.322537	B	B
Bd1	46550000	46600000	-0.124044	-0.261836	B	B
Bd1	46600000	46650000	0.269547	0.0221777	A	A
Bd1	46650000	46700000	0.429067	0.165379	A	A
Bd1	46700000	46750000	0.542182	0.409232	A	A
Bd1	46750000	46800000	0.551617	0.433724	A	A
Bd1	46800000	46850000	0.562665	0.376258	A	A
Bd1	46850000	46900000	0.418848	0.277438	A	A
Bd1	46900000	46950000	0.04443	-0.0214241	A	B
Bd1	46950000	47000000	0.00837292	-0.0471265	A	B
Bd1	47000000	47050000	0.230291	0.0766053	A	A
Bd1	47050000	47100000	0.288276	0.268681	A	A
Bd1	47100000	47150000	0.319145	0.264547	A	A
Bd1	47150000	47200000	0.340026	0.240638	A	A
Bd1	47200000	47250000	0.267048	0.108599	A	A
Bd1	47250000	47300000	0.0196251	-0.0958561	A	B
Bd1	47300000	47350000	-0.102472	-0.257219	B	B
Bd1	47350000	47400000	-0.204596	-0.344071	B	B
Bd1	47400000	47450000	-0.0803646	-0.288211	B	B
Bd1	47450000	47500000	-0.245564	-0.300487	B	B
Bd1	47500000	47550000	-0.119075	-0.230241	B	B
Bd1	47550000	47600000	0.165348	0.0102795	A	A
Bd1	47600000	47650000	0.314159	0.0727195	A	A
Bd1	47650000	47700000	0.0553222	-0.162053	A	B
Bd1	47700000	47750000	0.0152151	-0.240524	A	B
Bd1	47750000	47800000	-0.0762218	-0.290924	B	B
Bd1	47800000	47850000	-0.274331	-0.411613	B	B
Bd1	47850000	47900000	-0.204097	-0.394347	B	B
Bd1	47900000	47950000	-0.0841539	-0.273952	B	B
Bd1	47950000	48000000	0.235909	0.0041851	A	A
Bd1	48000000	48050000	0.270312	0.0983588	A	A
Bd1	48050000	48100000	0.0964381	-0.0269292	A	B
Bd1	48100000	48150000	0.0135885	-0.0953504	A	B
Bd1	48150000	48200000	-0.0498179	-0.134168	B	B
Bd1	48200000	48250000	-0.0655791	-0.16659	B	B
Bd1	48250000	48300000	0.0048999	-0.0592658	A	B
Bd1	48300000	48350000	0.0774379	-0.00658127	A	B
Bd1	48350000	48400000	0.296246	0.303633	A	A
Bd1	48400000	48450000	0.517645	0.460535	A	A
Bd1	48450000	48500000	0.452274	0.379747	A	A
Bd1	48500000	48550000	0.409719	0.276098	A	A
Bd1	48550000	48600000	0.163278	-0.014662	A	B
Bd1	48600000	48650000	0.0596121	-0.102176	A	B
Bd1	48650000	48700000	-0.0223525	-0.13608	B	B
Bd1	48700000	48750000	0.00109001	-0.130427	A	B
Bd1	48750000	48800000	0.277399	0.157917	A	A
Bd1	48800000	48850000	0.642668	0.482091	A	A
Bd1	48850000	48900000	0.67004	0.554623	A	A
Bd1	48900000	48950000	0.50596	0.457367	A	A
Bd1	48950000	49000000	0.367592	0.374172	A	A
Bd1	49000000	49050000	0.562488	0.50021	A	A
Bd1	49050000	49100000	0.54761	0.495132	A	A
Bd1	49100000	49150000	0.456152	0.344432	A	A
Bd1	49150000	49200000	0.237916	0.182617	A	A
Bd1	49200000	49250000	0.0874311	0.102866	A	A
Bd1	49250000	49300000	0.326415	0.208019	A	A
Bd1	49300000	49350000	0.60885	0.641457	A	A
Bd1	49350000	49400000	0.693797	0.613022	A	A
Bd1	49400000	49450000	0.468157	0.444486	A	A
Bd1	49450000	49500000	0.553664	0.44803	A	A
Bd1	49500000	49550000	0.530786	0.434355	A	A
Bd1	49550000	49600000	0.337389	0.324219	A	A
Bd1	49600000	49650000	0.467877	0.365349	A	A
Bd1	49650000	49700000	0.378309	0.310985	A	A
Bd1	49700000	49750000	0.267965	0.255836	A	A
Bd1	49750000	49800000	0.40079	0.348628	A	A
Bd1	49800000	49850000	0.296808	0.246961	A	A
Bd1	49850000	49900000	0.310222	0.304432	A	A
Bd1	49900000	49950000	0.313545	0.252745	A	A
Bd1	49950000	50000000	0.281118	0.249119	A	A
Bd1	50000000	50050000	0.436874	0.383698	A	A
Bd1	50050000	50100000	0.493746	0.397949	A	A
Bd1	50100000	50150000	0.308475	0.274975	A	A
Bd1	50150000	50200000	0.331328	0.299075	A	A
Bd1	50200000	50250000	0.641248	0.528256	A	A
Bd1	50250000	50300000	0.423844	0.370591	A	A
Bd1	50300000	50350000	0.356559	0.353059	A	A
Bd1	50350000	50400000	0.429942	0.462691	A	A
Bd1	50400000	50450000	0.594757	0.577785	A	A
Bd1	50450000	50500000	0.549033	0.589223	A	A
Bd1	50500000	50550000	0.633071	0.623333	A	A
Bd1	50550000	50600000	0.638152	0.660543	A	A
Bd1	50600000	50650000	0.696945	0.724396	A	A
Bd1	50650000	50700000	0.586111	0.659996	A	A
Bd1	50700000	50750000	0.605731	0.677178	A	A
Bd1	50750000	50800000	0.739271	0.746154	A	A
Bd1	50800000	50850000	0.755025	0.756212	A	A
Bd1	50850000	50900000	0.644109	0.582125	A	A
Bd1	50900000	50950000	0.525401	0.481199	A	A
Bd1	50950000	51000000	0.327529	0.381822	A	A
Bd1	51000000	51050000	0.273388	0.270049	A	A
Bd1	51050000	51100000	0.111001	0.0810864	A	A
Bd1	51100000	51150000	0.00246085	-0.0264296	A	B
Bd1	51150000	51200000	-0.165115	-0.222553	B	B
Bd1	51200000	51250000	-0.301338	-0.406906	B	B
Bd1	51250000	51300000	-0.442826	-0.503431	B	B
Bd1	51300000	51350000	-0.677962	-0.633349	B	B
Bd1	51350000	51400000	-0.714552	-0.658971	B	B
Bd1	51400000	51450000	-0.570406	-0.580444	B	B
Bd1	51450000	51500000	-0.597749	-0.585554	B	B
Bd1	51500000	51550000	-0.642041	-0.600697	B	B
Bd1	51550000	51600000	-0.460502	-0.501828	B	B
Bd1	51600000	51650000	-0.164695	-0.348826	B	B
Bd1	51650000	51700000	-0.213362	-0.304475	B	B
Bd1	51700000	51750000	-0.17165	-0.290078	B	B
Bd1	51750000	51800000	-0.202753	-0.346482	B	B
Bd1	51800000	51850000	-0.261219	-0.337952	B	B
Bd1	51850000	51900000	-0.0655776	-0.219711	B	B
Bd1	51900000	51950000	-0.0800193	-0.169759	B	B
Bd1	51950000	52000000	0.050961	-0.04392	A	B
Bd1	52000000	52050000	0.0542842	-0.0804037	A	B
Bd1	52050000	52100000	-0.0998392	-0.209579	B	B
Bd1	52100000	52150000	-0.210042	-0.293019	B	B
Bd1	52150000	52200000	-0.212464	-0.364035	B	B
Bd1	52200000	52250000	-0.250461	-0.394623	B	B
Bd1	52250000	52300000	-0.371607	-0.446501	B	B
Bd1	52300000	52350000	-0.145737	-0.332002	B	B
Bd1	52350000	52400000	-0.367374	-0.522091	B	B
Bd1	52400000	52450000	-0.320472	-0.425526	B	B
Bd1	52450000	52500000	-0.247878	-0.372732	B	B
Bd1	52500000	52550000	-0.270291	-0.412475	B	B
Bd1	52550000	52600000	-0.244196	-0.413228	B	B
Bd1	52600000	52650000	-0.36807	-0.51788	B	B
Bd1	52650000	52700000	-0.258601	-0.412869	B	B
Bd1	52700000	52750000	-0.0637766	-0.303346	B	B
Bd1	52750000	52800000	0.228062	-0.0488122	A	B
Bd1	52800000	52850000	0.246792	0.0965827	A	A
Bd1	52850000	52900000	0.329484	0.204882	A	A
Bd1	52900000	52950000	0.276012	0.248908	A	A
Bd1	52950000	53000000	0.128481	0.197727	A	A
Bd1	53000000	53050000	-0.0576971	-0.0213402	B	B
Bd1	53050000	53100000	-0.121805	-0.130096	B	B
Bd1	53100000	53150000	-0.0480384	-0.0744721	B	B
Bd1	53150000	53200000	0.07943	0.0366953	A	A
Bd1	53200000	53250000	-0.0438729	-0.116053	B	B
Bd1	53250000	53300000	-0.142845	-0.271092	B	B
Bd1	53300000	53350000	-0.174034	-0.292958	B	B
Bd1	53350000	53400000	0.0891933	-0.0820921	A	B
Bd1	53400000	53450000	-0.042024	-0.112209	B	B
Bd1	53450000	53500000	0.0219879	-0.0477655	A	B
Bd1	53500000	53550000	0.185455	0.13767	A	A
Bd1	53550000	53600000	0.259481	0.241747	A	A
Bd1	53600000	53650000	0.127335	0.178511	A	A
Bd1	53650000	53700000	0.238009	0.210133	A	A
Bd1	53700000	53750000	0.0508922	0.0611211	A	A
Bd1	53750000	53800000	-0.0732564	-0.0713736	B	B
Bd1	53800000	53850000	-0.044084	-0.0347691	B	B
Bd1	53850000	53900000	-0.0308447	0.0168457	B	A
Bd1	53900000	53950000	0.113884	0.0906402	A	A
Bd1	53950000	54000000	0.121193	0.122081	A	A
Bd1	54000000	54050000	0.0924215	0.164682	A	A
Bd1	54050000	54100000	0.00978889	0.0672031	A	A
Bd1	54100000	54150000	0.0445212	0.0482045	A	A
Bd1	54150000	54200000	-0.0285951	0.0338198	B	A
Bd1	54200000	54250000	0.0141087	0.0188385	A	A
Bd1	54250000	54300000	0.105929	0.137943	A	A
Bd1	54300000	54350000	0.00122267	0.147988	A	A
Bd1	54350000	54400000	0.247371	0.129872	A	A
Bd1	54400000	54450000	0.309736	0.155721	A	A
Bd1	54450000	54500000	0.0689087	-0.115978	A	B
Bd1	54500000	54550000	-0.0252324	-0.220386	B	B
Bd1	54550000	54600000	-0.152283	-0.324415	B	B
Bd1	54600000	54650000	-0.301537	-0.434369	B	B
Bd1	54650000	54700000	-0.321005	-0.459522	B	B
Bd1	54700000	54750000	-0.388126	-0.490473	B	B
Bd1	54750000	54800000	-0.317023	-0.495088	B	B
Bd1	54800000	54850000	-0.469502	-0.543223	B	B
Bd1	54850000	54900000	-0.254632	-0.415944	B	B
Bd1	54900000	54950000	0.113984	-0.0758449	A	B
Bd1	54950000	55000000	0.207706	0.018029	A	A
Bd1	55000000	55050000	0.133855	0.00365077	A	A
Bd1	55050000	55100000	0.060381	-0.0734706	A	B
Bd1	55100000	55150000	-0.0478255	-0.253678	B	B
Bd1	55150000	55200000	-0.332652	-0.505926	B	B
Bd1	55200000	55250000	-0.452348	-0.571434	B	B
Bd1	55250000	55300000	-0.298891	-0.402893	B	B
Bd1	55300000	55350000	0.00192073	-0.152268	A	B
Bd1	55350000	55400000	-0.0609742	-0.267843	B	B
Bd1	55400000	55450000	-0.219712	-0.362682	B	B
Bd1	55450000	55500000	0.0838076	0.000401355	A	A
Bd1	55500000	55550000	0.108073	0.0582	A	A
Bd1	55550000	55600000	0.142257	0.0307842	A	A
Bd1	55600000	55650000	-0.00962053	-0.139175	B	B
Bd1	55650000	55700000	-0.252132	-0.304608	B	B
Bd1	55700000	55750000	-0.0572754	-0.206221	B	B
Bd1	55750000	55800000	-0.190634	-0.351443	B	B
Bd1	55800000	55850000	-0.0697533	-0.281979	B	B
Bd1	55850000	55900000	0.230976	0.0551428	A	A
Bd1	55900000	55950000	0.268823	0.0814367	A	A
Bd1	55950000	56000000	0.199041	0.0642187	A	A
Bd1	56000000	56050000	0.255935	0.0883483	A	A
Bd1	56050000	56100000	0.220956	0.0185975	A	A
Bd1	56100000	56150000	0.0406578	-0.122604	A	B
Bd1	56150000	56200000	0.0388872	-0.16978	A	B
Bd1	56200000	56250000	-0.0838231	-0.221865	B	B
Bd1	56250000	56300000	-0.080199	-0.250782	B	B
Bd1	56300000	56350000	-0.120127	-0.248322	B	B
Bd1	56350000	56400000	0.0072081	-0.191201	A	B
Bd1	56400000	56450000	0.0202661	-0.145359	A	B
Bd1	56450000	56500000	0.302458	0.0795638	A	A
Bd1	56500000	56550000	0.275682	0.12114	A	A
Bd1	56550000	56600000	0.0645366	-0.0751736	A	B
Bd1	56600000	56650000	0.129101	0.0088316	A	A
Bd1	56650000	56700000	0.0725422	-0.0428071	A	B
Bd1	56700000	56750000	-0.069347	-0.160489	B	B
Bd1	56750000	56800000	-0.16798	-0.241316	B	B
Bd1	56800000	56850000	-0.187088	-0.295691	B	B
Bd1	56850000	56900000	-0.0182685	-0.139213	B	B
Bd1	56900000	56950000	0.0515987	-0.121875	A	B
Bd1	56950000	57000000	-0.202186	-0.304703	B	B
Bd1	57000000	57050000	-0.294265	-0.379307	B	B
Bd1	57050000	57100000	-0.122174	-0.235111	B	B
Bd1	57100000	57150000	0.165546	0.0180365	A	A
Bd1	57150000	57200000	0.127082	-0.0413077	A	B
Bd1	57200000	57250000	0.104044	-0.054287	A	B
Bd1	57250000	57300000	0.339639	0.183846	A	A
Bd1	57300000	57350000	0.358851	0.219603	A	A
Bd1	57350000	57400000	0.383102	0.240784	A	A
Bd1	57400000	57450000	0.302875	0.190252	A	A
Bd1	57450000	57500000	0.154624	0.000470074	A	A
Bd1	57500000	57550000	0.113297	-0.0833359	A	B
Bd1	57550000	57600000	-0.23596	-0.409576	B	B
Bd1	57600000	57650000	-0.342792	-0.43746	B	B
Bd1	57650000	57700000	-0.254661	-0.408153	B	B
Bd1	57700000	57750000	-0.263384	-0.401638	B	B
Bd1	57750000	57800000	-0.293013	-0.426233	B	B
Bd1	57800000	57850000	-0.345504	-0.466576	B	B
Bd1	57850000	57900000	-0.242531	-0.421838	B	B
Bd1	57900000	57950000	-0.397086	-0.469539	B	B
Bd1	57950000	58000000	-0.500607	-0.625651	B	B
Bd1	58000000	58050000	-0.415406	-0.522828	B	B
Bd1	58050000	58100000	-0.293062	-0.473258	B	B
Bd1	58100000	58150000	0.0166834	-0.245904	A	B
Bd1	58150000	58200000	-0.130729	-0.310861	B	B
Bd1	58200000	58250000	-0.10841	-0.276379	B	B
Bd1	58250000	58300000	0.0284475	-0.293448	A	B
Bd1	58300000	58350000	0.212153	-0.0361938	A	B
Bd1	58350000	58400000	0.108465	-0.0536443	A	B
Bd1	58400000	58450000	0.121627	-0.0167274	A	B
Bd1	58450000	58500000	0.213738	0.0788525	A	A
Bd1	58500000	58550000	0.295283	0.169464	A	A
Bd1	58550000	58600000	0.495416	0.303701	A	A
Bd1	58600000	58650000	0.454703	0.313637	A	A
Bd1	58650000	58700000	0.442292	0.280079	A	A
Bd1	58700000	58750000	0.280792	0.17657	A	A
Bd1	58750000	58800000	0.126742	-0.0652849	A	B
Bd1	58800000	58850000	-0.0603272	-0.231596	B	B
Bd1	58850000	58900000	0.104535	-0.000557679	A	B
Bd1	58900000	58950000	0.212571	0.0470242	A	A
Bd1	58950000	59000000	0.00673279	-0.111335	A	B
Bd1	59000000	59050000	-0.293948	-0.350529	B	B
Bd1	59050000	59100000	-0.544951	-0.564348	B	B
Bd1	59100000	59150000	-0.458521	-0.501551	B	B
Bd1	59150000	59200000	-0.534476	-0.576635	B	B
Bd1	59200000	59250000	-0.559573	-0.536156	B	B
Bd1	59250000	59300000	-0.497701	-0.496252	B	B
Bd1	59300000	59350000	-0.56938	-0.578811	B	B
Bd1	59350000	59400000	-0.487066	-0.50694	B	B
Bd1	59400000	59450000	-0.669633	-0.605334	B	B
Bd1	59450000	59500000	-0.476846	-0.520827	B	B
Bd1	59500000	59550000	-0.166109	-0.31972	B	B
Bd1	59550000	59600000	-0.256526	-0.368128	B	B
Bd1	59600000	59650000	-0.453119	-0.484919	B	B
Bd1	59650000	59700000	-0.525215	-0.567693	B	B
Bd1	59700000	59750000	-0.375577	-0.469402	B	B
Bd1	59750000	59800000	-0.275736	-0.426006	B	B
Bd1	59800000	59850000	-0.281855	-0.383679	B	B
Bd1	59850000	59900000	-0.311617	-0.391039	B	B
Bd1	59900000	59950000	-0.274188	-0.390656	B	B
Bd1	59950000	60000000	-0.132907	-0.235563	B	B
Bd1	60000000	60050000	-0.0765287	-0.0984764	B	B
Bd1	60050000	60100000	0.0165273	-0.0235427	A	B
Bd1	60100000	60150000	-0.136368	-0.203926	B	B
Bd1	60150000	60200000	-0.158247	-0.23745	B	B
Bd1	60200000	60250000	-0.177075	-0.252979	B	B
Bd1	60250000	60300000	-0.102757	-0.164107	B	B
Bd1	60300000	60350000	-0.00460826	-0.0960267	B	B
Bd1	60350000	60400000	0.0248291	-0.0396029	A	B
Bd1	60400000	60450000	0.132438	0.00427123	A	A
Bd1	60450000	60500000	-0.0632375	-0.0988404	B	B
Bd1	60500000	60550000	-0.0523233	-0.120105	B	B
Bd1	60550000	60600000	0.124062	-0.0176787	A	B
Bd1	60600000	60650000	0.0285334	-0.0541042	A	B
Bd1	60650000	60700000	-0.0105764	-0.0641934	B	B
Bd1	60700000	60750000	-0.0512585	-0.177014	B	B
Bd1	60750000	60800000	-0.169825	-0.280823	B	B
Bd1	60800000	60850000	-0.264907	-0.362149	B	B
Bd1	60850000	60900000	-0.0577265	-0.169315	B	B
Bd1	60900000	60950000	-0.028481	-0.0860513	B	B
Bd1	60950000	61000000	-0.043008	-0.0666565	B	B
Bd1	61000000	61050000	0.0687814	0.0158645	A	A
Bd1	61050000	61100000	0.186257	0.121779	A	A
Bd1	61100000	61150000	0.270478	0.202244	A	A
Bd1	61150000	61200000	0.307492	0.190688	A	A
Bd1	61200000	61250000	0.265376	0.244821	A	A
Bd1	61250000	61300000	0.363752	0.294821	A	A
Bd1	61300000	61350000	0.391064	0.347782	A	A
Bd1	61350000	61400000	0.442705	0.367663	A	A
Bd1	61400000	61450000	0.408271	0.386626	A	A
Bd1	61450000	61500000	0.358275	0.347502	A	A
Bd1	61500000	61550000	0.413478	0.387622	A	A
Bd1	61550000	61600000	0.344383	0.367323	A	A
Bd1	61600000	61650000	0.303214	0.324925	A	A
Bd1	61650000	61700000	0.39313	0.424909	A	A
Bd1	61700000	61750000	0.405693	0.465095	A	A
Bd1	61750000	61800000	0.369559	0.430128	A	A
Bd1	61800000	61850000	0.38833	0.488895	A	A
Bd1	61850000	61900000	0.430176	0.445367	A	A
Bd1	61900000	61950000	0.341677	0.377352	A	A
Bd1	61950000	62000000	0.361516	0.366086	A	A
Bd1	62000000	62050000	0.381039	0.376962	A	A
Bd1	62050000	62100000	0.400461	0.395874	A	A
Bd1	62100000	62150000	0.419488	0.392142	A	A
Bd1	62150000	62200000	0.353783	0.391986	A	A
Bd1	62200000	62250000	0.318044	0.349613	A	A
Bd1	62250000	62300000	0.166547	0.18227	A	A
Bd1	62300000	62350000	0.203927	0.210186	A	A
Bd1	62350000	62400000	0.0768075	0.193014	A	A
Bd1	62400000	62450000	0.050572	0.138002	A	A
Bd1	62450000	62500000	0.0771913	0.113935	A	A
Bd1	62500000	62550000	0.150982	0.191315	A	A
Bd1	62550000	62600000	0.214162	0.272837	A	A
Bd1	62600000	62650000	0.306218	0.340246	A	A
Bd1	62650000	62700000	0.47362	0.445038	A	A
Bd1	62700000	62750000	0.433911	0.430842	A	A
Bd1	62750000	62800000	0.249334	0.327773	A	A
Bd1	62800000	62850000	0.257239	0.274064	A	A
Bd1	62850000	62900000	0.223161	0.2652	A	A
Bd1	62900000	62950000	0.160344	0.18989	A	A
Bd1	62950000	63000000	0.171945	0.148485	A	A
Bd1	63000000	63050000	0.0999769	0.153084	A	A
Bd1	63050000	63100000	0.0258985	0.043779	A	A
Bd1	63100000	63150000	0.0307682	0.0665217	A	A
Bd1	63150000	63200000	0.0985849	0.113003	A	A
Bd1	63200000	63250000	0.21441	0.187764	A	A
Bd1	63250000	63300000	0.0981116	0.155524	A	A
Bd1	63300000	63350000	0.323603	0.327957	A	A
Bd1	63350000	63400000	0.422687	0.468906	A	A
Bd1	63400000	63450000	0.495336	0.513411	A	A
Bd1	63450000	63500000	0.530813	0.541182	A	A
Bd1	63500000	63550000	0.496424	0.565505	A	A
Bd1	63550000	63600000	0.537673	0.528938	A	A
Bd1	63600000	63650000	0.513207	0.556948	A	A
Bd1	63650000	63700000	0.461057	0.536809	A	A
Bd1	63700000	63750000	0.508352	0.553381	A	A
Bd1	63750000	63800000	0.498632	0.542413	A	A
Bd1	63800000	63850000	0.483498	0.581835	A	A
Bd1	63850000	63900000	0.460908	0.523451	A	A
Bd1	63900000	63950000	0.492791	0.540366	A	A
Bd1	63950000	64000000	0.49975	0.550902	A	A
Bd1	64000000	64050000	0.479693	0.514492	A	A
Bd1	64050000	64100000	0.456529	0.528664	A	A
Bd1	64100000	64150000	0.505248	0.555358	A	A
Bd1	64150000	64200000	0.514038	0.51695	A	A
Bd1	64200000	64250000	0.385005	0.509543	A	A
Bd1	64250000	64300000	0.230501	0.382663	A	A
Bd1	64300000	64350000	0.316198	0.425849	A	A
Bd1	64350000	64400000	0.497365	0.523792	A	A
Bd1	64400000	64450000	0.580432	0.637214	A	A
Bd1	64450000	64500000	0.5795	0.660238	A	A
Bd1	64500000	64550000	0.56892	0.582365	A	A
Bd1	64550000	64600000	0.542292	0.614807	A	A
Bd1	64600000	64650000	0.614106	0.605976	A	A
Bd1	64650000	64700000	0.633532	0.678628	A	A
Bd1	64700000	64750000	0.639441	0.711072	A	A
Bd1	64750000	64800000	0.680824	0.723387	A	A
Bd1	64800000	64850000	0.640753	0.725568	A	A
Bd1	64850000	64900000	0.680956	0.670225	A	A
Bd1	64900000	64950000	0.630996	0.690094	A	A
Bd1	64950000	65000000	0.682055	0.754388	A	A
Bd1	65000000	65050000	0.699868	0.702749	A	A
Bd1	65050000	65100000	0.662238	0.742112	A	A
Bd1	65100000	65150000	0.686401	0.712657	A	A
Bd1	65150000	65200000	0.618611	0.665244	A	A
Bd1	65200000	65250000	0.587763	0.622869	A	A
Bd1	65250000	65300000	0.565845	0.621452	A	A
Bd1	65300000	65350000	0.64341	0.694947	A	A
Bd1	65350000	65400000	0.606075	0.680475	A	A
Bd1	65400000	65450000	0.633519	0.702084	A	A
Bd1	65450000	65500000	0.594444	0.659861	A	A
Bd1	65500000	65550000	0.553196	0.658766	A	A
Bd1	65550000	65600000	0.563815	0.662578	A	A
Bd1	65600000	65650000	0.609395	0.669584	A	A
Bd1	65650000	65700000	0.612803	0.715925	A	A
Bd1	65700000	65750000	0.629799	0.670955	A	A
Bd1	65750000	65800000	0.598707	0.634034	A	A
Bd1	65800000	65850000	0.564505	0.657609	A	A
Bd1	65850000	65900000	0.570444	0.685523	A	A
Bd1	65900000	65950000	0.565067	0.632542	A	A
Bd1	65950000	66000000	0.569804	0.680372	A	A
Bd1	66000000	66050000	0.56082	0.662651	A	A
Bd1	66050000	66100000	0.581834	0.648265	A	A
Bd1	66100000	66150000	0.540515	0.650459	A	A
Bd1	66150000	66200000	0.548972	0.622778	A	A
Bd1	66200000	66250000	0.462522	0.556507	A	A
Bd1	66250000	66300000	0.519697	0.563856	A	A
Bd1	66300000	66350000	0.51297	0.58089	A	A
Bd1	66350000	66400000	0.563172	0.629476	A	A
Bd1	66400000	66450000	0.590697	0.624662	A	A
Bd1	66450000	66500000	0.637875	0.652398	A	A
Bd1	66500000	66550000	0.648628	0.654794	A	A
Bd1	66550000	66600000	0.557961	0.64358	A	A
Bd1	66600000	66650000	0.59811	0.6586	A	A
Bd1	66650000	66700000	0.598211	0.632621	A	A
Bd1	66700000	66750000	0.604121	0.673413	A	A
Bd1	66750000	66800000	0.64317	0.616135	A	A
Bd1	66800000	66850000	0.575034	0.585465	A	A
Bd1	66850000	66900000	0.502051	0.541862	A	A
Bd1	66900000	66950000	0.430444	0.463943	A	A
Bd1	66950000	67000000	0.407374	0.466162	A	A
Bd1	67000000	67050000	0.485673	0.465821	A	A
Bd1	67050000	67100000	0.422231	0.405969	A	A
Bd1	67100000	67150000	0.370219	0.406663	A	A
Bd1	67150000	67200000	0.321046	0.328408	A	A
Bd1	67200000	67250000	0.185287	0.2803	A	A
Bd1	67250000	67300000	0.394399	0.434898	A	A
Bd1	67300000	67350000	0.559532	0.530807	A	A
Bd1	67350000	67400000	0.456356	0.494575	A	A
Bd1	67400000	67450000	0.454874	0.465018	A	A
Bd1	67450000	67500000	0.445878	0.453114	A	A
Bd1	67500000	67550000	0.440331	0.411673	A	A
Bd1	67550000	67600000	0.342917	0.377099	A	A
Bd1	67600000	67650000	0.3729	0.37543	A	A
Bd1	67650000	67700000	0.453995	0.45594	A	A
Bd1	67700000	67750000	0.492553	0.495671	A	A
Bd1	67750000	67800000	0.458486	0.435221	A	A
Bd1	67800000	67850000	0.436816	0.416543	A	A
Bd1	67850000	67900000	0.445996	0.408142	A	A
Bd1	67900000	67950000	0.393625	0.364684	A	A
Bd1	67950000	68000000	0.333437	0.271141	A	A
Bd1	68000000	68050000	0.277699	0.103099	A	A
Bd1	68050000	68100000	-0.0955202	-0.106429	B	B
Bd1	68100000	68150000	-0.417088	-0.305295	B	B
Bd1	68150000	68200000	-0.223314	-0.189154	B	B
Bd1	68200000	68250000	0.127697	0.0703573	A	A
Bd1	68250000	68300000	0.269762	0.230185	A	A
Bd1	68300000	68350000	0.347318	0.310282	A	A
Bd1	68350000	68400000	0.41663	0.347812	A	A
Bd1	68400000	68450000	0.459661	0.375042	A	A
Bd1	68450000	68500000	0.354561	0.294686	A	A
Bd1	68500000	68550000	0.262544	0.216229	A	A
Bd1	68550000	68600000	0.221852	0.165583	A	A
Bd1	68600000	68650000	0.279431	0.220612	A	A
Bd1	68650000	68700000	0.282821	0.310408	A	A
Bd1	68700000	68750000	0.449506	0.398368	A	A
Bd1	68750000	68800000	0.424521	0.459922	A	A
Bd1	68800000	68850000	0.441266	0.507177	A	A
Bd1	68850000	68900000	0.515885	0.521144	A	A
Bd1	68900000	68950000	0.488374	0.537047	A	A
Bd1	68950000	69000000	0.551846	0.585912	A	A
Bd1	69000000	69050000	0.545176	0.605223	A	A
Bd1	69050000	69100000	0.60627	0.631581	A	A
Bd1	69100000	69150000	0.588898	0.620419	A	A
Bd1	69150000	69200000	0.560323	0.605625	A	A
Bd1	69200000	69250000	0.539509	0.605675	A	A
Bd1	69250000	69300000	0.567363	0.607449	A	A
Bd1	69300000	69350000	0.458283	0.530577	A	A
Bd1	69350000	69400000	0.450361	0.546472	A	A
Bd1	69400000	69450000	0.530127	0.604255	A	A
Bd1	69450000	69500000	0.519528	0.58453	A	A
Bd1	69500000	69550000	0.565301	0.566609	A	A
Bd1	69550000	69600000	0.57532	0.624736	A	A
Bd1	69600000	69650000	0.584515	0.616574	A	A
Bd1	69650000	69700000	0.497933	0.577002	A	A
Bd1	69700000	69750000	0.483373	0.570795	A	A
Bd1	69750000	69800000	0.52765	0.549805	A	A
Bd1	69800000	69850000	0.501466	0.533873	A	A
Bd1	69850000	69900000	0.487732	0.523206	A	A
Bd1	69900000	69950000	0.495046	0.571768	A	A
Bd1	69950000	70000000	0.590953	0.630112	A	A
Bd1	70000000	70050000	0.56546	0.575758	A	A
Bd1	70050000	70100000	0.492054	0.544864	A	A
Bd1	70100000	70150000	0.524686	0.539236	A	A
Bd1	70150000	70200000	0.515982	0.546598	A	A
Bd1	70200000	70250000	0.405747	0.464182	A	A
Bd1	70250000	70300000	0.402643	0.486326	A	A
Bd1	70300000	70350000	0.321727	0.379805	A	A
Bd1	70350000	70400000	0.40094	0.446626	A	A
Bd1	70400000	70450000	0.457215	0.458159	A	A
Bd1	70450000	70500000	0.29429	0.349559	A	A
Bd1	70500000	70550000	0.350101	0.348133	A	A
Bd1	70550000	70600000	0.294174	0.349756	A	A
Bd1	70600000	70650000	0.243583	0.248832	A	A
Bd1	70650000	70700000	0.324723	0.311715	A	A
Bd1	70700000	70750000	0.319179	0.277492	A	A
Bd1	70750000	70800000	0.308007	0.212694	A	A
Bd1	70800000	70850000	0.0762232	-0.0191109	A	B
Bd1	70850000	70900000	0.00127511	-0.151718	A	B
Bd1	70900000	70950000	-0.0460682	-0.166107	B	B
Bd1	70950000	71000000	-0.0831499	-0.222971	B	B
Bd1	71000000	71050000	-0.221919	-0.382175	B	B
Bd1	71050000	71100000	-0.589043	-0.617804	B	B
Bd1	71100000	71150000	-0.843168	-0.742108	B	B
Bd1	71150000	71200000	-1.00281	-0.794159	B	B
Bd1	71200000	71250000	-0.995074	-0.781252	B	B
Bd1	71250000	71300000	-1.04828	-0.838054	B	B
Bd1	71300000	71350000	-0.661046	-0.652489	B	B
Bd1	71350000	71400000	-0.135752	-0.238744	B	B
Bd1	71400000	71450000	0.115885	-0.00664936	A	B
Bd1	71450000	71500000	0.158128	0.0473998	A	A
Bd1	71500000	71550000	0.166321	0.0825871	A	A
Bd1	71550000	71600000	0.217363	0.103525	A	A
Bd1	71600000	71650000	0.160818	0.0791359	A	A
Bd1	71650000	71700000	0.149581	0.173414	A	A
Bd1	71700000	71750000	0.17431	0.181964	A	A
Bd1	71750000	71800000	0.317938	0.305242	A	A
Bd1	71800000	71850000	0.404138	0.404789	A	A
Bd1	71850000	71900000	0.431555	0.423063	A	A
Bd1	71900000	71950000	0.482919	0.454136	A	A
Bd1	71950000	72000000	0.515602	0.540488	A	A
Bd1	72000000	72050000	0.563216	0.566009	A	A
Bd1	72050000	72100000	0.549938	0.598647	A	A
Bd1	72100000	72150000	0.491477	0.563276	A	A
Bd1	72150000	72200000	0.560963	0.605824	A	A
Bd1	72200000	72250000	0.533089	0.598736	A	A
Bd1	72250000	72300000	0.521613	0.581657	A	A
Bd1	72300000	72350000	0.556334	0.590683	A	A
Bd1	72350000	72400000	0.558825	0.589151	A	A
Bd1	72400000	72450000	0.48148	0.568198	A	A
Bd1	72450000	72500000	0.560144	0.569461	A	A
Bd1	72500000	72550000	0.518087	0.536654	A	A
Bd1	72550000	72600000	0.516378	0.592279	A	A
Bd1	72600000	72650000	0.530846	0.595427	A	A
Bd1	72650000	72700000	0.502079	0.568681	A	A
Bd1	72700000	72750000	0.503168	0.541335	A	A
Bd1	72750000	72800000	0.542689	0.60573	A	A
Bd1	72800000	72850000	0.584563	0.617075	A	A
Bd1	72850000	72900000	0.585547	0.671017	A	A
Bd1	72900000	72950000	0.560643	0.598299	A	A
Bd1	72950000	73000000	0.515464	0.648451	A	A
Bd1	73000000	73050000	0.489552	0.569222	A	A
Bd1	73050000	73100000	0.516543	0.568966	A	A
Bd1	73100000	73150000	0.538375	0.620131	A	A
Bd1	73150000	73200000	0.552324	0.647936	A	A
Bd1	73200000	73250000	0.551504	0.629879	A	A
Bd1	73250000	73300000	0.615635	0.622182	A	A
Bd1	73300000	73350000	0.604946	0.665551	A	A
Bd1	73350000	73400000	0.586103	0.66464	A	A
Bd1	73400000	73450000	0.580319	0.617634	A	A
Bd1	73450000	73500000	0.558966	0.60546	A	A
Bd1	73500000	73550000	0.585274	0.643646	A	A
Bd1	73550000	73600000	0.592877	0.645817	A	A
Bd1	73600000	73650000	0.536616	0.579852	A	A
Bd1	73650000	73700000	0.519594	0.587907	A	A
Bd1	73700000	73750000	0.545215	0.589031	A	A
Bd1	73750000	73800000	0.502129	0.583199	A	A
Bd1	73800000	73850000	0.548093	0.558039	A	A
Bd1	73850000	73900000	0.576562	0.609793	A	A
Bd1	73900000	73950000	0.537072	0.612963	A	A
Bd1	73950000	74000000	0.603754	0.686024	A	A
Bd1	74000000	74050000	0.614137	0.66844	A	A
Bd1	74050000	74100000	0.587101	0.67462	A	A
Bd1	74100000	74150000	0.669837	0.686534	A	A
Bd1	74150000	74200000	0.656777	0.701159	A	A
Bd1	74200000	74250000	0.614354	0.672382	A	A
Bd1	74250000	74300000	0.617098	0.673106	A	A
Bd1	74300000	74350000	0.621039	0.656089	A	A
Bd1	74350000	74400000	0.53922	0.570372	A	A
Bd1	74400000	74450000	0.580446	0.587806	A	A
Bd1	74450000	74500000	0.529436	0.527253	A	A
Bd1	74500000	74550000	0.552635	0.50545	A	A
Bd1	74550000	74600000	0.533589	0.460165	A	A
Bd1	74600000	74650000	0.564314	0.493574	A	A
Bd1	74650000	74700000	0.437369	0.385401	A	A
Bd1	74700000	74750000	0.440374	0.254015	A	A
Bd1	74750000	74800000	0.332284	0.145027	A	A
Bd1	74800000	74850000	0.0920887	-0.166683	A	B
Bd1	74850000	74900000	-0.223344	-0.43373	B	B
Bd1	74900000	74950000	-0.41438	-0.607994	B	B
Bd1	74950000	75000000	-0.475012	-0.578794	B	B
Bd1	75000000	75050000	-0.391421	-0.4892	B	B
Bd1	75050000	75071545	-0.351164	-0.541054	B	B
Bd2	0	50000	0.34171	0.0559369	A	A
Bd2	50000	100000	0.378548	0.155026	A	A
Bd2	100000	150000	0.298028	0.122951	A	A
Bd2	150000	200000	0.273058	0.131471	A	A
Bd2	200000	250000	0.417352	0.275184	A	A
Bd2	250000	300000	0.39888	0.300727	A	A
Bd2	300000	350000	0.325467	0.224627	A	A
Bd2	350000	400000	0.325424	0.253318	A	A
Bd2	400000	450000	0.457864	0.388124	A	A
Bd2	450000	500000	0.376283	0.356871	A	A
Bd2	500000	550000	0.517054	0.471252	A	A
Bd2	550000	600000	0.59354	0.556685	A	A
Bd2	600000	650000	0.640368	0.589101	A	A
Bd2	650000	700000	0.589466	0.557779	A	A
Bd2	700000	750000	0.578412	0.547242	A	A
Bd2	750000	800000	0.608491	0.55192	A	A
Bd2	800000	850000	0.572808	0.497813	A	A
Bd2	850000	900000	0.50728	0.409554	A	A
Bd2	900000	950000	0.444723	0.372825	A	A
Bd2	950000	1000000	0.364995	0.329707	A	A
Bd2	1000000	1050000	0.534037	0.434924	A	A
Bd2	1050000	1100000	0.685512	0.622847	A	A
Bd2	1100000	1150000	0.533402	0.499394	A	A
Bd2	1150000	1200000	0.487631	0.428041	A	A
Bd2	1200000	1250000	0.559011	0.554025	A	A
Bd2	1250000	1300000	0.765632	0.667001	A	A
Bd2	1300000	1350000	0.707636	0.721908	A	A
Bd2	1350000	1400000	0.667532	0.716495	A	A
Bd2	1400000	1450000	0.740636	0.751446	A	A
Bd2	1450000	1500000	0.659269	0.670772	A	A
Bd2	1500000	1550000	0.684854	0.680205	A	A
Bd2	1550000	1600000	0.650919	0.645766	A	A
Bd2	1600000	1650000	0.691572	0.672132	A	A
Bd2	1650000	1700000	0.661566	0.629621	A	A
Bd2	1700000	1750000	0.598764	0.575267	A	A
Bd2	1750000	1800000	0.529789	0.510994	A	A
Bd2	1800000	1850000	0.518305	0.480809	A	A
Bd2	1850000	1900000	0.512912	0.473628	A	A
Bd2	1900000	1950000	0.570437	0.564216	A	A
Bd2	1950000	2000000	0.568253	0.546221	A	A
Bd2	2000000	2050000	0.526727	0.497282	A	A
Bd2	2050000	2100000	0.449464	0.452857	A	A
Bd2	2100000	2150000	0.498324	0.452596	A	A
Bd2	2150000	2200000	0.471725	0.393338	A	A
Bd2	2200000	2250000	0.339703	0.271061	A	A
Bd2	2250000	2300000	0.247031	0.205484	A	A
Bd2	2300000	2350000	-0.0501412	-0.0521881	B	B
Bd2	2350000	2400000	-0.115712	-0.0748153	B	B
Bd2	2400000	2450000	0.278699	0.212951	A	A
Bd2	2450000	2500000	0.439466	0.370592	A	A
Bd2	2500000	2550000	0.459064	0.421	A	A
Bd2	2550000	2600000	0.546652	0.511853	A	A
Bd2	2600000	2650000	0.561618	0.540234	A	A
Bd2	2650000	2700000	0.637714	0.627769	A	A
Bd2	2700000	2750000	0.643932	0.640643	A	A
Bd2	2750000	2800000	0.636232	0.632417	A	A
Bd2	2800000	2850000	0.620465	0.65415	A	A
Bd2	2850000	2900000	0.642039	0.615637	A	A
Bd2	2900000	2950000	0.603686	0.640527	A	A
Bd2	2950000	3000000	0.630805	0.657223	A	A
Bd2	3000000	3050000	0.616278	0.595079	A	A
Bd2	3050000	3100000	0.591667	0.623148	A	A
Bd2	3100000	3150000	0.677158	0.681122	A	A
Bd2	3150000	3200000	0.69119	0.708082	A	A
Bd2	3200000	3250000	0.606251	0.624736	A	A
Bd2	3250000	3300000	0.569714	0.532582	A	A
Bd2	3300000	3350000	0.556762	0.575061	A	A
Bd2	3350000	3400000	0.554066	0.542517	A	A
Bd2	3400000	3450000	0.59081	0.638006	A	A
Bd2	3450000	3500000	0.618882	0.653843	A	A
Bd2	3500000	3550000	0.65567	0.669344	A	A
Bd2	3550000	3600000	0.638804	0.672138	A	A
Bd2	3600000	3650000	0.611986	0.653589	A	A
Bd2	3650000	3700000	0.549645	0.615993	A	A
Bd2	3700000	3750000	0.660317	0.669272	A	A
Bd2	3750000	3800000	0.593893	0.639596	A	A
Bd2	3800000	3850000	0.657822	0.652519	A	A
Bd2	3850000	3900000	0.654557	0.680378	A	A
Bd2	3900000	3950000	0.640999	0.655571	A	A
Bd2	3950000	4000000	0.648315	0.672075	A	A
Bd2	4000000	4050000	0.60621	0.643974	A	A
Bd2	4050000	4100000	0.613538	0.627	A	A
Bd2	4100000	4150000	0.610391	0.660983	A	A
Bd2	4150000	4200000	0.658492	0.657672	A	A
Bd2	4200000	4250000	0.604624	0.673437	A	A
Bd2	4250000	4300000	0.613546	0.644098	A	A
Bd2	4300000	4350000	0.653396	0.683987	A	A
Bd2	4350000	4400000	0.609626	0.629598	A	A
Bd2	4400000	4450000	0.582214	0.609751	A	A
Bd2	4450000	4500000	0.624055	0.657291	A	A
Bd2	4500000	4550000	0.584567	0.603056	A	A
Bd2	4550000	4600000	0.562564	0.572259	A	A
Bd2	4600000	4650000	0.628382	0.594019	A	A
Bd2	4650000	4700000	0.598629	0.605749	A	A
Bd2	4700000	4750000	0.599276	0.568996	A	A
Bd2	4750000	4800000	0.464734	0.479784	A	A
Bd2	4800000	4850000	0.459982	0.433862	A	A
Bd2	4850000	4900000	0.565295	0.479751	A	A
Bd2	4900000	4950000	0.615945	0.552057	A	A
Bd2	4950000	5000000	0.603838	0.609465	A	A
Bd2	5000000	5050000	0.5326	0.59066	A	A
Bd2	5050000	5100000	0.575104	0.62292	A	A
Bd2	5100000	5150000	0.545764	0.548846	A	A
Bd2	5150000	5200000	0.548739	0.548116	A	A
Bd2	5200000	5250000	0.543693	0.562055	A	A
Bd2	5250000	5300000	0.628717	0.612919	A	A
Bd2	5300000	5350000	0.665355	0.631002	A	A
Bd2	5350000	5400000	0.619383	0.592385	A	A
Bd2	5400000	5450000	0.620853	0.533232	A	A
Bd2	5450000	5500000	0.4441	0.438012	A	A
Bd2	5500000	5550000	0.434263	0.398553	A	A
Bd2	5550000	5600000	0.502675	0.423571	A	A
Bd2	5600000	5650000	0.466425	0.385399	A	A
Bd2	5650000	5700000	0.400879	0.40192	A	A
Bd2	5700000	5750000	0.412957	0.366719	A	A
Bd2	5750000	5800000	0.43503	0.397249	A	A
Bd2	5800000	5850000	0.452314	0.410352	A	A
Bd2	5850000	5900000	0.308369	0.283006	A	A
Bd2	5900000	5950000	0.225674	0.192079	A	A
Bd2	5950000	6000000	0.103304	0.101141	A	A
Bd2	6000000	6050000	0.150628	0.0803947	A	A
Bd2	6050000	6100000	0.156806	0.091239	A	A
Bd2	6100000	6150000	0.162274	0.0343499	A	A
Bd2	6150000	6200000	0.0238768	-0.124573	A	B
Bd2	6200000	6250000	-0.130272	-0.234481	B	B
Bd2	6250000	6300000	-0.180007	-0.297124	B	B
Bd2	6300000	6350000	-0.171089	-0.300156	B	B
Bd2	6350000	6400000	-0.272834	-0.385776	B	B
Bd2	6400000	6450000	-0.158509	-0.283619	B	B
Bd2	6450000	6500000	0.139394	0.00817551	A	A
Bd2	6500000	6550000	0.0822855	-0.0046279	A	B
Bd2	6550000	6600000	0.0871085	-0.0148914	A	B
Bd2	6600000	6650000	0.0570474	-0.00426747	A	B
Bd2	6650000	6700000	0.169293	0.105419	A	A
Bd2	6700000	6750000	0.36347	0.253043	A	A
Bd2	6750000	6800000	0.382467	0.311387	A	A
Bd2	6800000	6850000	0.378801	0.314734	A	A
Bd2	6850000	6900000	0.318749	0.298115	A	A
Bd2	6900000	6950000	0.362232	0.31051	A	A
Bd2	6950000	7000000	0.363813	0.305101	A	A
Bd2	7000000	7050000	0.286488	0.257714	A	A
Bd2	7050000	7100000	0.371136	0.315468	A	A
Bd2	7100000	7150000	0.411597	0.365247	A	A
Bd2	7150000	7200000	0.404731	0.366881	A	A
Bd2	7200000	7250000	0.449861	0.472215	A	A
Bd2	7250000	7300000	0.412711	0.384676	A	A
Bd2	7300000	7350000	0.39194	0.427956	A	A
Bd2	7350000	7400000	0.481758	0.53473	A	A
Bd2	7400000	7450000	0.583926	0.612661	A	A
Bd2	7450000	7500000	0.581198	0.555301	A	A
Bd2	7500000	7550000	0.54653	0.543504	A	A
Bd2	7550000	7600000	0.508665	0.46904	A	A
Bd2	7600000	7650000	0.491484	0.436931	A	A
Bd2	7650000	7700000	0.421772	0.447834	A	A
Bd2	7700000	7750000	0.404349	0.418321	A	A
Bd2	7750000	7800000	0.415497	0.380755	A	A
Bd2	7800000	7850000	0.303896	0.289486	A	A
Bd2	7850000	7900000	0.243645	0.25592	A	A
Bd2	7900000	7950000	0.241813	0.239257	A	A
Bd2	7950000	8000000	0.305927	0.289473	A	A
Bd2	8000000	8050000	0.396168	0.401328	A	A
Bd2	8050000	8100000	0.405237	0.405264	A	A
Bd2	8100000	8150000	0.318033	0.391476	A	A
Bd2	8150000	8200000	0.223212	0.327991	A	A
Bd2	8200000	8250000	0.183141	0.305421	A	A
Bd2	8250000	8300000	0.206078	0.18331	A	A
Bd2	8300000	8350000	0.101552	0.0902291	A	A
Bd2	8350000	8400000	0.037785	-0.0271416	A	B
Bd2	8400000	8450000	0.116099	-0.00120851	A	B
Bd2	8450000	8500000	0.124622	-0.0185752	A	B
Bd2	8500000	8550000	-0.0280645	-0.141319	B	B
Bd2	8550000	8600000	0.0527751	-0.131722	A	B
Bd2	8600000	8650000	0.192711	0.0330776	A	A
Bd2	8650000	8700000	0.200992	0.065986	A	A
Bd2	8700000	8750000	0.24849	0.163776	A	A
Bd2	8750000	8800000	0.224951	0.155943	A	A
Bd2	8800000	8850000	0.251954	0.173207	A	A
Bd2	8850000	8900000	0.386129	0.303083	A	A
Bd2	8900000	8950000	0.49514	0.394457	A	A
Bd2	8950000	9000000	0.490199	0.41056	A	A
Bd2	9000000	9050000	0.538721	0.470234	A	A
Bd2	9050000	9100000	0.475066	0.454781	A	A
Bd2	9100000	9150000	0.480067	0.413523	A	A
Bd2	9150000	9200000	0.456513	0.383682	A	A
Bd2	9200000	9250000	0.440503	0.343416	A	A
Bd2	9250000	9300000	0.34199	0.278307	A	A
Bd2	9300000	9350000	0.172081	0.0843666	A	A
Bd2	9350000	9400000	0.0680632	-0.0465385	A	B
Bd2	9400000	9450000	0.166806	0.0615738	A	A
Bd2	9450000	9500000	0.337573	0.153812	A	A
Bd2	9500000	9550000	0.215692	0.0796652	A	A
Bd2	9550000	9600000	0.0468987	-0.0442017	A	B
Bd2	9600000	9650000	0.0661364	-0.0641339	A	B
Bd2	9650000	9700000	-0.00656135	-0.102805	B	B
Bd2	9700000	9750000	0.0153255	-0.0995289	A	B
Bd2	9750000	9800000	0.0199441	-0.144189	A	B
Bd2	9800000	9850000	-0.109681	-0.225648	B	B
Bd2	9850000	9900000	-0.229698	-0.338745	B	B
Bd2	9900000	9950000	-0.304304	-0.457013	B	B
Bd2	9950000	10000000	-0.239752	-0.409282	B	B
Bd2	10000000	10050000	0.0768029	-0.126185	A	B
Bd2	10050000	10100000	0.157564	0.00322188	A	A
Bd2	10100000	10150000	0.124138	0.00818177	A	A
Bd2	10150000	10200000	0.0714414	0.0482122	A	A
Bd2	10200000	10250000	0.0313003	0.0250271	A	A
Bd2	10250000	10300000	0.00554364	0.0385989	A	A
Bd2	10300000	10350000	0.0758988	0.0727618	A	A
Bd2	10350000	10400000	0.0440984	-0.0239774	A	B
Bd2	10400000	10450000	0.0963175	-0.0152908	A	B
Bd2	10450000	10500000	0.0606908	-0.100494	A	B
Bd2	10500000	10550000	-0.177877	-0.333835	B	B
Bd2	10550000	10600000	-0.272381	-0.364938	B	B
Bd2	10600000	10650000	-0.122964	-0.277399	B	B
Bd2	10650000	10700000	-0.105886	-0.261718	B	B
Bd2	10700000	10750000	-0.113429	-0.207825	B	B
Bd2	10750000	10800000	-0.0421549	-0.117191	B	B
Bd2	10800000	10850000	-0.0667622	-0.142047	B	B
Bd2	10850000	10900000	-0.140771	-0.213439	B	B
Bd2	10900000	10950000	-0.158224	-0.24058	B	B
Bd2	10950000	11000000	-0.121129	-0.214269	B	B
Bd2	11000000	11050000	-0.191345	-0.297434	B	B
Bd2	11050000	11100000	-0.148057	-0.215602	B	B
Bd2	11100000	11150000	-0.00492719	-0.0301413	B	B
Bd2	11150000	11200000	-0.0217274	-0.0646867	B	B
Bd2	11200000	11250000	-0.0690075	-0.0904223	B	B
Bd2	11250000	11300000	-0.146351	-0.158612	B	B
Bd2	11300000	11350000	-0.173063	-0.247967	B	B
Bd2	11350000	11400000	-0.282998	-0.429463	B	B
Bd2	11400000	11450000	-0.248804	-0.389027	B	B
Bd2	11450000	11500000	-0.0677848	-0.273659	B	B
Bd2	11500000	11550000	-0.284192	-0.50777	B	B
Bd2	11550000	11600000	-0.307546	-0.485212	B	B
Bd2	11600000	11650000	-0.258987	-0.397046	B	B
Bd2	11650000	11700000	-0.21364	-0.387569	B	B
Bd2	11700000	11750000	-0.253823	-0.493897	B	B
Bd2	11750000	11800000	-0.27538	-0.447501	B	B
Bd2	11800000	11850000	-0.214656	-0.397689	B	B
Bd2	11850000	11900000	-0.233652	-0.401515	B	B
Bd2	11900000	11950000	-0.248466	-0.409493	B	B
Bd2	11950000	12000000	-0.145266	-0.335112	B	B
Bd2	12000000	12050000	-0.135279	-0.331468	B	B
Bd2	12050000	12100000	-0.082533	-0.266559	B	B
Bd2	12100000	12150000	-0.249304	-0.432141	B	B
Bd2	12150000	12200000	-0.284681	-0.493133	B	B
Bd2	12200000	12250000	-0.314442	-0.514861	B	B
Bd2	12250000	12300000	-0.289251	-0.501643	B	B
Bd2	12300000	12350000	-0.366023	-0.535963	B	B
Bd2	12350000	12400000	-0.284286	-0.496188	B	B
Bd2	12400000	12450000	-0.25283	-0.442644	B	B
Bd2	12450000	12500000	-0.253148	-0.473388	B	B
Bd2	12500000	12550000	-0.268628	-0.44767	B	B
Bd2	12550000	12600000	-0.385287	-0.535412	B	B
Bd2	12600000	12650000	-0.508777	-0.610707	B	B
Bd2	12650000	12700000	-0.516168	-0.592163	B	B
Bd2	12700000	12750000	-0.494975	-0.622134	B	B
Bd2	12750000	12800000	-0.334208	-0.518838	B	B
Bd2	12800000	12850000	0.0204192	-0.256871	A	B
Bd2	12850000	12900000	0.240662	0.107984	A	A
Bd2	12900000	12950000	0.23645	0.15377	A	A
Bd2	12950000	13000000	0.273661	0.210381	A	A
Bd2	13000000	13050000	0.356256	0.273294	A	A
Bd2	13050000	13100000	0.431811	0.323843	A	A
Bd2	13100000	13150000	0.501957	0.412512	A	A
Bd2	13150000	13200000	0.49076	0.438921	A	A
Bd2	13200000	13250000	0.476916	0.361699	A	A
Bd2	13250000	13300000	0.534169	0.416997	A	A
Bd2	13300000	13350000	0.451013	0.297298	A	A
Bd2	13350000	13400000	0.309697	0.102194	A	A
Bd2	13400000	13450000	0.209132	-0.055767	A	B
Bd2	13450000	13500000	-0.175622	-0.432576	B	B
Bd2	13500000	13550000	-0.46424	-0.602687	B	B
Bd2	13550000	13600000	-0.446949	-0.584022	B	B
Bd2	13600000	13650000	-0.0486666	-0.297171	B	B
Bd2	13650000	13700000	0.468873	0.264729	A	A
Bd2	13700000	13750000	0.605027	0.395305	A	A
Bd2	13750000	13800000	0.736515	0.550852	A	A
Bd2	13800000	13850000	0.759083	0.671063	A	A
Bd2	13850000	13900000	0.815022	0.727121	A	A
Bd2	13900000	13950000	0.852011	0.764473	A	A
Bd2	13950000	14000000	0.772434	0.748521	A	A
Bd2	14000000	14050000	0.796194	0.709883	A	A
Bd2	14050000	14100000	0.670612	0.652804	A	A
Bd2	14100000	14150000	0.61065	0.618155	A	A
Bd2	14150000	14200000	0.513825	0.462299	A	A
Bd2	14200000	14250000	0.385735	0.318574	A	A
Bd2	14250000	14300000	0.285247	0.265034	A	A
Bd2	14300000	14350000	0.264816	0.320493	A	A
Bd2	14350000	14400000	0.550333	0.492095	A	A
Bd2	14400000	14450000	0.617194	0.580796	A	A
Bd2	14450000	14500000	0.677068	0.637228	A	A
Bd2	14500000	14550000	0.839118	0.698237	A	A
Bd2	14550000	14600000	0.806007	0.625015	A	A
Bd2	14600000	14650000	0.779221	0.534526	A	A
Bd2	14650000	14700000	0.594639	0.357792	A	A
Bd2	14700000	14750000	0.449411	0.218648	A	A
Bd2	14750000	14800000	0.180072	-0.0604309	A	B
Bd2	14800000	14850000	-0.165609	-0.36579	B	B
Bd2	14850000	14900000	-0.274903	-0.46933	B	B
Bd2	14900000	14950000	-0.19485	-0.351834	B	B
Bd2	14950000	15000000	-0.0936674	-0.296692	B	B
Bd2	15000000	15050000	-0.295282	-0.450624	B	B
Bd2	15050000	15100000	-0.202408	-0.3649	B	B
Bd2	15100000	15150000	-0.32734	-0.452725	B	B
Bd2	15150000	15200000	-0.279458	-0.403433	B	B
Bd2	15200000	15250000	0.0412448	-0.170811	A	B
Bd2	15250000	15300000	0.0693367	-0.0665455	A	B
Bd2	15300000	15350000	0.302451	0.154416	A	A
Bd2	15350000	15400000	0.458646	0.227283	A	A
Bd2	15400000	15450000	0.334816	0.151971	A	A
Bd2	15450000	15500000	0.0196436	-0.0649465	A	B
Bd2	15500000	15550000	0.060915	-0.071487	A	B
Bd2	15550000	15600000	0.202424	0.0264358	A	A
Bd2	15600000	15650000	0.193836	0.0831952	A	A
Bd2	15650000	15700000	0.18952	0.095424	A	A
Bd2	15700000	15750000	0.355674	0.212842	A	A
Bd2	15750000	15800000	0.306061	0.235187	A	A
Bd2	15800000	15850000	0.336454	0.281038	A	A
Bd2	15850000	15900000	0.460712	0.419637	A	A
Bd2	15900000	15950000	0.595884	0.527054	A	A
Bd2	15950000	16000000	0.702878	0.570495	A	A
Bd2	16000000	16050000	0.728278	0.558007	A	A
Bd2	16050000	16100000	0.667797	0.455922	A	A
Bd2	16100000	16150000	0.399673	0.195766	A	A
Bd2	16150000	16200000	0.129316	-0.057709	A	B
Bd2	16200000	16250000	-0.214362	-0.44252	B	B
Bd2	16250000	16300000	-0.525051	-0.528637	B	B
Bd2	16300000	16350000	-0.263774	-0.456286	B	B
Bd2	16350000	16400000	-0.227672	-0.408943	B	B
Bd2	16400000	16450000	-0.163026	-0.315525	B	B
Bd2	16450000	16500000	0.162943	-0.045422	A	B
Bd2	16500000	16550000	0.353384	0.186529	A	A
Bd2	16550000	16600000	0.638966	0.54051	A	A
Bd2	16600000	16650000	0.791221	0.675415	A	A
Bd2	16650000	16700000	0.86823	0.752761	A	A
Bd2	16700000	16750000	0.848594	0.754122	A	A
Bd2	16750000	16800000	0.681451	0.672329	A	A
Bd2	16800000	16850000	0.468552	0.474176	A	A
Bd2	16850000	16900000	0.441783	0.442342	A	A
Bd2	16900000	16950000	0.697821	0.609299	A	A
Bd2	16950000	17000000	0.652357	0.614478	A	A
Bd2	17000000	17050000	0.662421	0.694163	A	A
Bd2	17050000	17100000	0.732909	0.753641	A	A
Bd2	17100000	17150000	0.729634	0.776643	A	A
Bd2	17150000	17200000	0.823123	0.821509	A	A
Bd2	17200000	17250000	0.806237	0.822215	A	A
Bd2	17250000	17300000	0.794766	0.785991	A	A
Bd2	17300000	17350000	0.813879	0.870138	A	A
Bd2	17350000	17400000	0.80543	0.857016	A	A
Bd2	17400000	17450000	0.835368	0.826639	A	A
Bd2	17450000	17500000	0.810819	0.808104	A	A
Bd2	17500000	17550000	0.922664	0.879772	A	A
Bd2	17550000	17600000	1.01935	0.955931	A	A
Bd2	17600000	17650000	0.944987	0.866241	A	A
Bd2	17650000	17700000	0.856605	0.825543	A	A
Bd2	17700000	17750000	0.746258	0.682854	A	A
Bd2	17750000	17800000	0.4183	0.410403	A	A
Bd2	17800000	17850000	0.0892899	0.131742	A	A
Bd2	17850000	17900000	0.157676	0.228737	A	A
Bd2	17900000	17950000	0.336126	0.349482	A	A
Bd2	17950000	18000000	0.265584	0.242686	A	A
Bd2	18000000	18050000	0.342859	0.383483	A	A
Bd2	18050000	18100000	0.531138	0.429076	A	A
Bd2	18100000	18150000	0.479333	0.438928	A	A
Bd2	18150000	18200000	0.459054	0.433641	A	A
Bd2	18200000	18250000	0.498955	0.45589	A	A
Bd2	18250000	18300000	0.523481	0.496248	A	A
Bd2	18300000	18350000	0.499881	0.456168	A	A
Bd2	18350000	18400000	0.445554	0.427039	A	A
Bd2	18400000	18450000	0.650757	0.582926	A	A
Bd2	18450000	18500000	0.4579	0.459259	A	A
Bd2	18500000	18550000	0.38988	0.470825	A	A
Bd2	18550000	18600000	0.55919	0.524089	A	A
Bd2	18600000	18650000	0.261557	0.249229	A	A
Bd2	18650000	18700000	0.0457481	0.0221996	A	A
Bd2	18700000	18750000	-0.173633	-0.270507	B	B
Bd2	18750000	18800000	-0.316168	-0.455803	B	B
Bd2	18800000	18850000	-0.741822	-0.697995	B	B
Bd2	18850000	18900000	-0.749555	-0.705908	B	B
Bd2	18900000	18950000	-0.628966	-0.579256	B	B
Bd2	18950000	19000000	-0.396559	-0.471343	B	B
Bd2	19000000	19050000	-0.761862	-0.65984	B	B
Bd2	19050000	19100000	-0.624957	-0.539069	B	B
Bd2	19100000	19150000	-0.127306	-0.216352	B	B
Bd2	19150000	19200000	-0.10036	-0.236449	B	B
Bd2	19200000	19250000	-0.150763	-0.334351	B	B
Bd2	19250000	19300000	-0.260863	-0.404221	B	B
Bd2	19300000	19350000	-0.353085	-0.482526	B	B
Bd2	19350000	19400000	-0.517706	-0.539212	B	B
Bd2	19400000	19450000	-0.193679	-0.381595	B	B
Bd2	19450000	19500000	-0.109416	-0.327797	B	B
Bd2	19500000	19550000	-0.223683	-0.389328	B	B
Bd2	19550000	19600000	-0.104269	-0.324694	B	B
Bd2	19600000	19650000	0.148415	-0.152599	A	B
Bd2	19650000	19700000	0.182097	-0.0584739	A	B
Bd2	19700000	19750000	0.243057	0.00943259	A	A
Bd2	19750000	19800000	0.420626	0.121872	A	A
Bd2	19800000	19850000	0.607225	0.387518	A	A
Bd2	19850000	19900000	0.720019	0.507916	A	A
Bd2	19900000	19950000	0.732626	0.578019	A	A
Bd2	19950000	20000000	0.705037	0.502401	A	A
Bd2	20000000	20050000	0.399748	0.286616	A	A
Bd2	20050000	20100000	0.404604	0.162373	A	A
Bd2	20100000	20150000	0.404631	0.219065	A	A
Bd2	20150000	20200000	0.320177	0.115938	A	A
Bd2	20200000	20250000	0.145731	-0.00718986	A	B
Bd2	20250000	20300000	0.140057	-0.0507009	A	B
Bd2	20300000	20350000	0.0698671	-0.0838102	A	B
Bd2	20350000	20400000	0.0152433	-0.106988	A	B
Bd2	20400000	20450000	-0.215666	-0.304181	B	B
Bd2	20450000	20500000	-0.147939	-0.265722	B	B
Bd2	20500000	20550000	0.0286793	-0.194726	A	B
Bd2	20550000	20600000	0.0783276	-0.105398	A	B
Bd2	20600000	20650000	0.0769881	-0.0316093	A	B
Bd2	20650000	20700000	0.0620441	-0.0593613	A	B
Bd2	20700000	20750000	0.0826327	0.0239866	A	A
Bd2	20750000	20800000	0.163784	0.0674886	A	A
Bd2	20800000	20850000	0.106774	0.0233151	A	A
Bd2	20850000	20900000	0.0857051	0.0217221	A	A
Bd2	20900000	20950000	0.167744	0.105149	A	A
Bd2	20950000	21000000	0.167548	0.178846	A	A
Bd2	21000000	21050000	0.284151	0.23218	A	A
Bd2	21050000	21100000	0.275646	0.180222	A	A
Bd2	21100000	21150000	0.314222	0.0507477	A	A
Bd2	21150000	21200000	0.027534	-0.156159	A	B
Bd2	21200000	21250000	-0.115047	-0.256371	B	B
Bd2	21250000	21300000	-0.14067	-0.297363	B	B
Bd2	21300000	21350000	-0.20042	-0.33659	B	B
Bd2	21350000	21400000	-0.0804397	-0.274459	B	B
Bd2	21400000	21450000	0.0366856	-0.143703	A	B
Bd2	21450000	21500000	-0.0806043	-0.221923	B	B
Bd2	21500000	21550000	-0.00167958	-0.159578	B	B
Bd2	21550000	21600000	0.0997697	0.047035	A	A
Bd2	21600000	21650000	0.148097	0.049506	A	A
Bd2	21650000	21700000	0.106903	-0.00377714	A	B
Bd2	21700000	21750000	0.000780308	-0.123287	A	B
Bd2	21750000	21800000	0.0204801	-0.0758001	A	B
Bd2	21800000	21850000	0.0935636	-0.05817	A	B
Bd2	21850000	21900000	-0.0786103	-0.22258	B	B
Bd2	21900000	21950000	-0.0302788	-0.20738	B	B
Bd2	21950000	22000000	-0.00682022	-0.210691	B	B
Bd2	22000000	22050000	0.0723328	-0.0993686	A	B
Bd2	22050000	22100000	0.219866	0.0119016	A	A
Bd2	22100000	22150000	0.143918	0.0250609	A	A
Bd2	22150000	22200000	0.14454	-0.0546221	A	B
Bd2	22200000	22250000	-0.122095	-0.304456	B	B
Bd2	22250000	22300000	-0.234266	-0.339643	B	B
Bd2	22300000	22350000	-0.474751	-0.458225	B	B
Bd2	22350000	22400000	-0.468442	-0.47055	B	B
Bd2	22400000	22450000	-0.53319	-0.487461	B	B
Bd2	22450000	22500000	-0.144127	-0.274608	B	B
Bd2	22500000	22550000	0.0123252	-0.120449	A	B
Bd2	22550000	22600000	-0.0795435	-0.251765	B	B
Bd2	22600000	22650000	0.0521685	-0.113488	A	B
Bd2	22650000	22700000	0.0559668	-0.0746581	A	B
Bd2	22700000	22750000	0.179683	0.012539	A	A
Bd2	22750000	22800000	0.0730911	0.0202586	A	A
Bd2	22800000	22850000	-0.00583823	-0.0670236	B	B
Bd2	22850000	22900000	-0.115261	-0.285162	B	B
Bd2	22900000	22950000	-0.0280626	-0.185866	B	B
Bd2	22950000	23000000	-0.11827	-0.30126	B	B
Bd2	23000000	23050000	-0.0947313	-0.255922	B	B
Bd2	23050000	23100000	-0.0315861	-0.190842	B	B
Bd2	23100000	23150000	-0.158817	-0.30445	B	B
Bd2	23150000	23200000	-0.163868	-0.282529	B	B
Bd2	23200000	23250000	-0.00770778	-0.174905	B	B
Bd2	23250000	23300000	0.0873352	-0.103003	A	B
Bd2	23300000	23350000	-0.183732	-0.305036	B	B
Bd2	23350000	23400000	-0.0900433	-0.193759	B	B
Bd2	23400000	23450000	-0.0449162	-0.133086	B	B
Bd2	23450000	23500000	-0.0189777	-0.0988829	B	B
Bd2	23500000	23550000	-0.05695	-0.12735	B	B
Bd2	23550000	23600000	0.117577	0.0271819	A	A
Bd2	23600000	23650000	0.223688	0.107635	A	A
Bd2	23650000	23700000	0.286603	0.219173	A	A
Bd2	23700000	23750000	0.193868	0.0813126	A	A
Bd2	23750000	23800000	-0.0439952	-0.15401	B	B
Bd2	23800000	23850000	-0.22543	-0.305292	B	B
Bd2	23850000	23900000	-0.104521	-0.231043	B	B
Bd2	23900000	23950000	-0.0583212	-0.192777	B	B
Bd2	23950000	24000000	-0.300605	-0.342218	B	B
Bd2	24000000	24050000	-0.121294	-0.255075	B	B
Bd2	24050000	24100000	-0.0638423	-0.171031	B	B
Bd2	24100000	24150000	-0.100388	-0.210157	B	B
Bd2	24150000	24200000	-0.0881408	-0.189189	B	B
Bd2	24200000	24250000	-0.0362828	-0.122998	B	B
Bd2	24250000	24300000	-0.12621	-0.194094	B	B
Bd2	24300000	24350000	-0.137946	-0.248778	B	B
Bd2	24350000	24400000	-0.134325	-0.275847	B	B
Bd2	24400000	24450000	-0.17835	-0.343243	B	B
Bd2	24450000	24500000	-0.11383	-0.236275	B	B
Bd2	24500000	24550000	-0.151052	-0.270163	B	B
Bd2	24550000	24600000	-0.0340508	-0.17124	B	B
Bd2	24600000	24650000	0.132445	0.020908	A	A
Bd2	24650000	24700000	0.113255	0.0302614	A	A
Bd2	24700000	24750000	-0.0484508	-0.172422	B	B
Bd2	24750000	24800000	-0.192045	-0.28798	B	B
[truncated: 3,425 more rows]
