# Supplementary material for: High-resolution Hi-C maps highlight multiscale chromatin architecture reorganization during cold stress in Brachypodium distachyon
Source: BMC Plant Biol. 2023 May 16;23:260. doi: 10.1186/s12870-023-04269-w (PMC10186695; doi:10.1186/s12870-023-04269-w)
Supplement: Supplementary file 4 — Additional file 4: Table S3. TADs identified at 5 kb resolution. [file 12870_2023_4269_MOESM4_ESM.xlsx]

## Sheet: Sheet1
Table S3. TADs identified at 5 kb resolution.
Normal				Cold
Chr	Start (bp)	End (bp)		Chr	Start (bp)	End (bp)
Bd1	105000	380000		Bd1	105000	310000
Bd1	380000	435000		Bd1	310000	435000
Bd1	435000	520000		Bd1	435000	585000
Bd1	520000	705000		Bd1	585000	705000
Bd1	705000	760000		Bd1	705000	755000
Bd1	760000	865000		Bd1	755000	990000
Bd1	865000	910000		Bd1	990000	1060000
Bd1	910000	990000		Bd1	1060000	1135000
Bd1	990000	1230000		Bd1	1135000	1225000
Bd1	1230000	1280000		Bd1	1225000	1455000
Bd1	1280000	1350000		Bd1	1455000	1640000
Bd1	1350000	1560000		Bd1	1640000	1690000
Bd1	1560000	1635000		Bd1	1690000	1810000
Bd1	1635000	1810000		Bd1	1810000	1855000
Bd1	1810000	1925000		Bd1	1855000	2080000
Bd1	1925000	2075000		Bd1	2080000	2115000
Bd1	2075000	2115000		Bd1	2115000	2340000
Bd1	2115000	2400000		Bd1	2340000	2390000
Bd1	2400000	2465000		Bd1	2390000	2510000
Bd1	2465000	2515000		Bd1	2510000	2565000
Bd1	2515000	2565000		Bd1	2565000	2615000
Bd1	2565000	2610000		Bd1	2615000	2835000
Bd1	2610000	2835000		Bd1	2835000	2955000
Bd1	2835000	2955000		Bd1	2955000	3005000
Bd1	2955000	3140000		Bd1	3005000	3145000
Bd1	3140000	3240000		Bd1	3145000	3240000
Bd1	3240000	3340000		Bd1	3240000	3335000
Bd1	3340000	3400000		Bd1	3335000	3385000
Bd1	3400000	3445000		Bd1	3385000	3490000
Bd1	3445000	3490000		Bd1	3490000	3640000
Bd1	3490000	3640000		Bd1	3640000	3715000
Bd1	3640000	3780000		Bd1	3715000	3785000
Bd1	3780000	3960000		Bd1	3785000	3825000
Bd1	3960000	4130000		Bd1	3825000	3960000
Bd1	4130000	4225000		Bd1	3960000	4055000
Bd1	4225000	4335000		Bd1	4055000	4090000
Bd1	4335000	4400000		Bd1	4090000	4225000
Bd1	4400000	4550000		Bd1	4225000	4260000
Bd1	4550000	4605000		Bd1	4260000	4385000
Bd1	4605000	4675000		Bd1	4385000	4550000
Bd1	4675000	4880000		Bd1	4550000	4605000
Bd1	4880000	4925000		Bd1	4605000	4675000
Bd1	4925000	5000000		Bd1	4675000	4880000
Bd1	5000000	5055000		Bd1	4880000	4925000
Bd1	5055000	5440000		Bd1	4925000	5000000
Bd1	5440000	5665000		Bd1	5000000	5055000
Bd1	5665000	5830000		Bd1	5055000	5180000
Bd1	5830000	5940000		Bd1	5180000	5325000
Bd1	5940000	6020000		Bd1	5325000	5440000
Bd1	6020000	6070000		Bd1	5440000	5545000
Bd1	6070000	6285000		Bd1	5545000	5590000
Bd1	6285000	6330000		Bd1	5590000	5665000
Bd1	6330000	6390000		Bd1	5665000	5830000
Bd1	6390000	6450000		Bd1	5830000	5870000
Bd1	6450000	6490000		Bd1	5870000	5940000
Bd1	6490000	6665000		Bd1	5940000	6020000
Bd1	6665000	6755000		Bd1	6020000	6070000
Bd1	6755000	6795000		Bd1	6070000	6290000
Bd1	6795000	6850000		Bd1	6290000	6330000
Bd1	6850000	6915000		Bd1	6330000	6390000
Bd1	6915000	6965000		Bd1	6390000	6455000
Bd1	6965000	7145000		Bd1	6455000	6490000
Bd1	7145000	7185000		Bd1	6490000	6530000
Bd1	7185000	7355000		Bd1	6530000	6570000
Bd1	7355000	7450000		Bd1	6570000	6665000
Bd1	7450000	7510000		Bd1	6665000	6920000
Bd1	7510000	7955000		Bd1	6920000	6970000
Bd1	7955000	8005000		Bd1	6970000	7090000
Bd1	8005000	8040000		Bd1	7090000	7145000
Bd1	8040000	8165000		Bd1	7145000	7300000
Bd1	8165000	8255000		Bd1	7300000	7355000
Bd1	8255000	8335000		Bd1	7355000	7455000
Bd1	8335000	8555000		Bd1	7455000	7510000
Bd1	8555000	8620000		Bd1	7510000	7685000
Bd1	8620000	8730000		Bd1	7685000	8005000
Bd1	8730000	8810000		Bd1	8005000	8155000
Bd1	8810000	9070000		Bd1	8155000	8555000
Bd1	9070000	9110000		Bd1	8555000	8625000
Bd1	9110000	9190000		Bd1	8625000	8840000
Bd1	9190000	9365000		Bd1	8840000	8885000
Bd1	9365000	9460000		Bd1	8885000	9070000
Bd1	9460000	9515000		Bd1	9070000	9115000
Bd1	9515000	9850000		Bd1	9115000	9195000
Bd1	9850000	9970000		Bd1	9195000	9235000
Bd1	9970000	10005000		Bd1	9235000	9485000
Bd1	10005000	10155000		Bd1	9485000	9565000
Bd1	10155000	10255000		Bd1	9565000	9675000
Bd1	10255000	10485000		Bd1	9675000	9755000
Bd1	10485000	10535000		Bd1	9755000	9800000
Bd1	10535000	10780000		Bd1	9800000	9845000
Bd1	10780000	10880000		Bd1	9845000	9935000
Bd1	10880000	10935000		Bd1	9935000	10060000
Bd1	10935000	11000000		Bd1	10060000	10155000
Bd1	11000000	11120000		Bd1	10155000	10255000
Bd1	11120000	11205000		Bd1	10255000	10490000
Bd1	11205000	11490000		Bd1	10490000	10630000
Bd1	11490000	11785000		Bd1	10630000	10680000
Bd1	11785000	11845000		Bd1	10680000	10735000
Bd1	11845000	12225000		Bd1	10735000	10785000
Bd1	12225000	12295000		Bd1	10785000	10940000
Bd1	12295000	12330000		Bd1	10940000	11000000
Bd1	12330000	12455000		Bd1	11000000	11050000
Bd1	12455000	12500000		Bd1	11050000	11120000
Bd1	12500000	12640000		Bd1	11120000	11205000
Bd1	12640000	12765000		Bd1	11205000	11550000
Bd1	12765000	13175000		Bd1	11550000	11670000
Bd1	13175000	13335000		Bd1	11670000	11780000
Bd1	13335000	13475000		Bd1	11780000	11845000
Bd1	13475000	13505000		Bd1	11845000	11945000
Bd1	13505000	13545000		Bd1	11945000	11995000
Bd1	13545000	13970000		Bd1	11995000	12050000
Bd1	13970000	14000000		Bd1	12050000	12290000
Bd1	14000000	14050000		Bd1	12290000	12330000
Bd1	14050000	14105000		Bd1	12330000	12455000
Bd1	14105000	14355000		Bd1	12455000	12500000
Bd1	14355000	14425000		Bd1	12500000	12585000
Bd1	14425000	14455000		Bd1	12585000	12710000
Bd1	14455000	14645000		Bd1	12710000	12765000
Bd1	14645000	14685000		Bd1	12765000	12890000
Bd1	14685000	14770000		Bd1	12890000	12930000
Bd1	14770000	14835000		Bd1	12930000	13005000
Bd1	14835000	14990000		Bd1	13005000	13045000
Bd1	14990000	15060000		Bd1	13045000	13100000
Bd1	15060000	15175000		Bd1	13100000	13175000
Bd1	15175000	15310000		Bd1	13175000	13405000
Bd1	15310000	15400000		Bd1	13405000	13475000
Bd1	15400000	15485000		Bd1	13475000	13510000
Bd1	15485000	15595000		Bd1	13510000	13545000
Bd1	15595000	15695000		Bd1	13545000	13705000
Bd1	15695000	15780000		Bd1	13705000	13785000
Bd1	15780000	15920000		Bd1	13785000	13965000
Bd1	15920000	16000000		Bd1	13965000	14000000
Bd1	16000000	16040000		Bd1	14000000	14045000
Bd1	16040000	16155000		Bd1	14045000	14125000
Bd1	16155000	16195000		Bd1	14125000	14175000
Bd1	16195000	16240000		Bd1	14175000	14230000
Bd1	16240000	16315000		Bd1	14230000	14345000
Bd1	16315000	16420000		Bd1	14345000	14455000
Bd1	16420000	16530000		Bd1	14455000	14550000
Bd1	16530000	16625000		Bd1	14550000	14605000
Bd1	16625000	16700000		Bd1	14605000	14685000
Bd1	16700000	16790000		Bd1	14685000	14770000
Bd1	16790000	16880000		Bd1	14770000	14835000
Bd1	16880000	17015000		Bd1	14835000	14995000
Bd1	17015000	17150000		Bd1	14995000	15060000
Bd1	17150000	17230000		Bd1	15060000	15400000
Bd1	17230000	17300000		Bd1	15400000	15505000
Bd1	17300000	17585000		Bd1	15505000	15595000
Bd1	17585000	17700000		Bd1	15595000	15710000
Bd1	17700000	17795000		Bd1	15710000	15770000
Bd1	17795000	17830000		Bd1	15770000	15820000
Bd1	17830000	17865000		Bd1	15820000	15925000
Bd1	17865000	17925000		Bd1	15925000	15980000
Bd1	17925000	18130000		Bd1	15980000	16040000
Bd1	18130000	18275000		Bd1	16040000	16145000
Bd1	18275000	18340000		Bd1	16145000	16195000
Bd1	18340000	18540000		Bd1	16195000	16245000
Bd1	18540000	18680000		Bd1	16245000	16315000
Bd1	18680000	18725000		Bd1	16315000	16350000
Bd1	18725000	18855000		Bd1	16350000	16420000
Bd1	18855000	18925000		Bd1	16420000	16530000
Bd1	18925000	18980000		Bd1	16530000	16625000
Bd1	18980000	19080000		Bd1	16625000	16695000
Bd1	19080000	19130000		Bd1	16695000	16790000
Bd1	19130000	19340000		Bd1	16790000	16885000
Bd1	19340000	19395000		Bd1	16885000	16955000
Bd1	19395000	19470000		Bd1	16955000	17010000
Bd1	19470000	19595000		Bd1	17010000	17070000
Bd1	19595000	19695000		Bd1	17070000	17115000
Bd1	19695000	19750000		Bd1	17115000	17225000
Bd1	19750000	19960000		Bd1	17225000	17365000
Bd1	19960000	20040000		Bd1	17365000	17540000
Bd1	20040000	20100000		Bd1	17540000	17590000
Bd1	20100000	20140000		Bd1	17590000	17710000
Bd1	20140000	20260000		Bd1	17710000	17795000
Bd1	20260000	20380000		Bd1	17795000	17830000
Bd1	20380000	20615000		Bd1	17830000	17905000
Bd1	20615000	20660000		Bd1	17905000	18130000
Bd1	20660000	20700000		Bd1	18130000	18275000
Bd1	20700000	20880000		Bd1	18275000	18480000
Bd1	20880000	20930000		Bd1	18480000	18675000
Bd1	20930000	20980000		Bd1	18675000	18730000
Bd1	20980000	21090000		Bd1	18730000	18765000
Bd1	21090000	21295000		Bd1	18765000	18860000
Bd1	21295000	21330000		Bd1	18860000	18900000
Bd1	21330000	21370000		Bd1	18900000	18980000
Bd1	21370000	21420000		Bd1	18980000	19080000
Bd1	21420000	21475000		Bd1	19080000	19225000
Bd1	21475000	21560000		Bd1	19225000	19275000
Bd1	21560000	21615000		Bd1	19275000	19335000
Bd1	21615000	21740000		Bd1	19335000	19395000
Bd1	21740000	21775000		Bd1	19395000	19430000
Bd1	21775000	21925000		Bd1	19430000	19495000
Bd1	21925000	21975000		Bd1	19495000	19535000
Bd1	21975000	22215000		Bd1	19535000	19595000
Bd1	22215000	22240000		Bd1	19595000	19650000
Bd1	22240000	22275000		Bd1	19650000	19695000
Bd1	22275000	22360000		Bd1	19695000	19795000
Bd1	22360000	22415000		Bd1	19795000	19960000
Bd1	22415000	22450000		Bd1	19960000	20000000
Bd1	22450000	22590000		Bd1	20000000	20040000
Bd1	22590000	22675000		Bd1	20040000	20135000
Bd1	22675000	22810000		Bd1	20135000	20170000
Bd1	22810000	22935000		Bd1	20170000	20260000
Bd1	22935000	23030000		Bd1	20260000	20300000
Bd1	23030000	23155000		Bd1	20300000	20380000
Bd1	23155000	23250000		Bd1	20380000	20600000
Bd1	23250000	23330000		Bd1	20600000	20660000
Bd1	23330000	24015000		Bd1	20660000	20890000
Bd1	24015000	24095000		Bd1	20890000	20930000
Bd1	24095000	24155000		Bd1	20930000	20980000
Bd1	24155000	24245000		Bd1	20980000	21200000
Bd1	24245000	24340000		Bd1	21200000	21330000
Bd1	24340000	24570000		Bd1	21330000	21380000
Bd1	24570000	24635000		Bd1	21380000	21420000
Bd1	24635000	24860000		Bd1	21420000	21475000
Bd1	24860000	25025000		Bd1	21475000	21560000
Bd1	25025000	25075000		Bd1	21560000	21610000
Bd1	25075000	25220000		Bd1	21610000	21670000
Bd1	25220000	25390000		Bd1	21670000	21740000
Bd1	25390000	25450000		Bd1	21740000	21865000
Bd1	25450000	25505000		Bd1	21865000	21920000
Bd1	25505000	25575000		Bd1	21920000	21975000
Bd1	25575000	25820000		Bd1	21975000	22105000
Bd1	25820000	25875000		Bd1	22105000	22150000
Bd1	25875000	26110000		Bd1	22150000	22240000
Bd1	26110000	26185000		Bd1	22240000	22285000
Bd1	26185000	26390000		Bd1	22285000	22355000
Bd1	26390000	26535000		Bd1	22355000	22415000
Bd1	26535000	26590000		Bd1	22415000	22450000
Bd1	26590000	26795000		Bd1	22450000	22585000
Bd1	26795000	26845000		Bd1	22585000	22675000
Bd1	26845000	27015000		Bd1	22675000	22935000
Bd1	27015000	27075000		Bd1	22935000	23160000
Bd1	27075000	27105000		Bd1	23160000	23245000
Bd1	27105000	27140000		Bd1	23245000	23365000
Bd1	27140000	27165000		Bd1	23365000	23520000
Bd1	27165000	27210000		Bd1	23520000	23660000
Bd1	27210000	27255000		Bd1	23660000	24095000
Bd1	27255000	27380000		Bd1	24095000	24150000
Bd1	27380000	27500000		Bd1	24150000	24240000
Bd1	27500000	27720000		Bd1	24240000	24340000
Bd1	27720000	27900000		Bd1	24340000	24415000
Bd1	27900000	28000000		Bd1	24415000	24525000
Bd1	28000000	28125000		Bd1	24525000	24575000
Bd1	28125000	28395000		Bd1	24575000	24655000
Bd1	28395000	28435000		Bd1	24655000	24775000
Bd1	28435000	28585000		Bd1	24775000	24855000
Bd1	28585000	28725000		Bd1	24855000	25025000
Bd1	28725000	28780000		Bd1	25025000	25075000
Bd1	28780000	28885000		Bd1	25075000	25220000
Bd1	28885000	28990000		Bd1	25220000	25385000
Bd1	28990000	29035000		Bd1	25385000	25450000
Bd1	29035000	29085000		Bd1	25450000	25505000
Bd1	29085000	29270000		Bd1	25505000	25580000
Bd1	29270000	29315000		Bd1	25580000	25620000
Bd1	29315000	29440000		Bd1	25620000	25685000
Bd1	29440000	29505000		Bd1	25685000	25820000
Bd1	29505000	29620000		Bd1	25820000	25875000
Bd1	29620000	29785000		Bd1	25875000	26115000
Bd1	29785000	30005000		Bd1	26115000	26180000
Bd1	30005000	30060000		Bd1	26180000	26385000
Bd1	30060000	30100000		Bd1	26385000	26535000
Bd1	30100000	30185000		Bd1	26535000	26595000
Bd1	30185000	30275000		Bd1	26595000	26625000
Bd1	30275000	30430000		Bd1	26625000	26705000
Bd1	30430000	30620000		Bd1	26705000	26840000
Bd1	30620000	30690000		Bd1	26840000	27015000
Bd1	30690000	30790000		Bd1	27015000	27075000
Bd1	30790000	30860000		Bd1	27075000	27105000
Bd1	30860000	30965000		Bd1	27105000	27140000
Bd1	30965000	31075000		Bd1	27140000	27255000
Bd1	31075000	31110000		Bd1	27255000	27380000
Bd1	31110000	31220000		Bd1	27380000	27490000
Bd1	31220000	31345000		Bd1	27490000	27725000
Bd1	31345000	31415000		Bd1	27725000	27800000
Bd1	31415000	31475000		Bd1	27800000	27900000
Bd1	31475000	31555000		Bd1	27900000	28005000
Bd1	31555000	31660000		Bd1	28005000	28125000
Bd1	31660000	31990000		Bd1	28125000	28210000
Bd1	31990000	32140000		Bd1	28210000	28430000
Bd1	32140000	32230000		Bd1	28430000	28725000
Bd1	32230000	32265000		Bd1	28725000	28885000
Bd1	32265000	32320000		Bd1	28885000	28995000
Bd1	32320000	32435000		Bd1	28995000	29035000
Bd1	32435000	32610000		Bd1	29035000	29090000
Bd1	32610000	32915000		Bd1	29090000	29205000
Bd1	32915000	33260000		Bd1	29205000	29270000
Bd1	33260000	33480000		Bd1	29270000	29325000
Bd1	33480000	33650000		Bd1	29325000	29435000
Bd1	33650000	33760000		Bd1	29435000	29510000
Bd1	33760000	33795000		Bd1	29510000	29620000
Bd1	33795000	33955000		Bd1	29620000	29735000
Bd1	33955000	34065000		Bd1	29735000	29780000
Bd1	34065000	34160000		Bd1	29780000	30045000
Bd1	34160000	34240000		Bd1	30045000	30105000
Bd1	34240000	34405000		Bd1	30105000	30275000
Bd1	34405000	34465000		Bd1	30275000	30430000
Bd1	34465000	34540000		Bd1	30430000	30615000
Bd1	34540000	34665000		Bd1	30615000	30695000
Bd1	34665000	34825000		Bd1	30695000	30790000
Bd1	34825000	34980000		Bd1	30790000	30960000
Bd1	34980000	35115000		Bd1	30960000	31075000
Bd1	35115000	35170000		Bd1	31075000	31220000
Bd1	35170000	35220000		Bd1	31220000	31340000
Bd1	35220000	35315000		Bd1	31340000	31375000
Bd1	35315000	35440000		Bd1	31375000	31415000
Bd1	35440000	35570000		Bd1	31415000	31475000
Bd1	35570000	35660000		Bd1	31475000	31555000
Bd1	35660000	35895000		Bd1	31555000	31670000
Bd1	35895000	35985000		Bd1	31670000	31700000
Bd1	35985000	36155000		Bd1	31700000	31745000
Bd1	36155000	36625000		Bd1	31745000	31940000
Bd1	36625000	37520000		Bd1	31940000	31990000
Bd1	37520000	37635000		Bd1	31990000	32140000
Bd1	37635000	37675000		Bd1	32140000	32235000
Bd1	37675000	37945000		Bd1	32235000	32265000
Bd1	37945000	38045000		Bd1	32265000	32315000
Bd1	38045000	38205000		Bd1	32315000	32430000
Bd1	38205000	38530000		Bd1	32430000	32540000
Bd1	38530000	38675000		Bd1	32540000	32605000
Bd1	38675000	38900000		Bd1	32605000	32750000
Bd1	38900000	39655000		Bd1	32750000	32875000
Bd1	39655000	39755000		Bd1	32875000	32910000
Bd1	39755000	40070000		Bd1	32910000	32985000
Bd1	40070000	40235000		Bd1	32985000	33030000
Bd1	40235000	40335000		Bd1	33030000	33220000
Bd1	40335000	40545000		Bd1	33220000	33285000
Bd1	40545000	40615000		Bd1	33285000	33355000
Bd1	40615000	40765000		Bd1	33355000	33400000
Bd1	40765000	40945000		Bd1	33400000	33480000
Bd1	40945000	41035000		Bd1	33480000	33595000
Bd1	41035000	41145000		Bd1	33595000	33650000
Bd1	41145000	41360000		Bd1	33650000	33760000
Bd1	41360000	41510000		Bd1	33760000	33870000
Bd1	41510000	41600000		Bd1	33870000	33955000
Bd1	41600000	41650000		Bd1	33955000	33995000
Bd1	41650000	41730000		Bd1	33995000	34065000
Bd1	41730000	41845000		Bd1	34065000	34120000
Bd1	41845000	41945000		Bd1	34120000	34400000
Bd1	41945000	41990000		Bd1	34400000	34465000
Bd1	41990000	42100000		Bd1	34465000	34545000
Bd1	42100000	42170000		Bd1	34545000	34665000
Bd1	42170000	42270000		Bd1	34665000	34770000
Bd1	42270000	42325000		Bd1	34770000	34815000
Bd1	42325000	42375000		Bd1	34815000	34980000
Bd1	42375000	42480000		Bd1	34980000	35170000
Bd1	42480000	42580000		Bd1	35170000	35220000
Bd1	42580000	42765000		Bd1	35220000	35350000
Bd1	42765000	42910000		Bd1	35350000	35575000
Bd1	42910000	42955000		Bd1	35575000	35675000
Bd1	42955000	43150000		Bd1	35675000	35895000
Bd1	43150000	43190000		Bd1	35895000	35985000
Bd1	43190000	43225000		Bd1	35985000	36055000
Bd1	43225000	43295000		Bd1	36055000	36105000
Bd1	43295000	43330000		Bd1	36105000	36155000
Bd1	43330000	43400000		Bd1	36155000	36280000
Bd1	43400000	43500000		Bd1	36280000	36590000
Bd1	43500000	43580000		Bd1	36590000	36860000
Bd1	43580000	43725000		Bd1	36860000	37290000
Bd1	43725000	43780000		Bd1	37290000	37420000
Bd1	43780000	43930000		Bd1	37420000	37640000
Bd1	43930000	44085000		Bd1	37640000	37685000
Bd1	44085000	44135000		Bd1	37685000	37945000
Bd1	44135000	44215000		Bd1	37945000	38040000
Bd1	44215000	44250000		Bd1	38040000	38050000
Bd1	44250000	44375000		Bd1	38050000	38140000
Bd1	44375000	44505000		Bd1	38140000	38200000
Bd1	44505000	44555000		Bd1	38200000	38255000
Bd1	44555000	44625000		Bd1	38255000	38460000
Bd1	44625000	44660000		Bd1	38460000	38575000
Bd1	44660000	44890000		Bd1	38575000	38675000
Bd1	44890000	44965000		Bd1	38675000	38770000
Bd1	44965000	45005000		Bd1	38770000	38900000
Bd1	45005000	45125000		Bd1	38900000	39360000
Bd1	45125000	45220000		Bd1	39360000	39390000
Bd1	45220000	45280000		Bd1	39390000	39445000
Bd1	45280000	45320000		Bd1	39445000	39510000
Bd1	45320000	45385000		Bd1	39510000	39545000
Bd1	45385000	45435000		Bd1	39545000	39775000
Bd1	45435000	45480000		Bd1	39775000	40005000
Bd1	45480000	45590000		Bd1	40005000	40115000
Bd1	45590000	45635000		Bd1	40115000	40150000
Bd1	45635000	45740000		Bd1	40150000	40235000
Bd1	45740000	45805000		Bd1	40235000	40335000
Bd1	45805000	45940000		Bd1	40335000	40545000
Bd1	45940000	46015000		Bd1	40545000	40770000
Bd1	46015000	46140000		Bd1	40770000	40945000
Bd1	46140000	46225000		Bd1	40945000	40985000
Bd1	46225000	46255000		Bd1	40985000	41035000
Bd1	46255000	46365000		Bd1	41035000	41300000
Bd1	46365000	46770000		Bd1	41300000	41350000
Bd1	46770000	46845000		Bd1	41350000	41520000
Bd1	46845000	46910000		Bd1	41520000	41600000
Bd1	46910000	47070000		Bd1	41600000	41650000
Bd1	47070000	47230000		Bd1	41650000	41760000
Bd1	47230000	47265000		Bd1	41760000	41845000
Bd1	47265000	47615000		Bd1	41845000	41945000
Bd1	47615000	47650000		Bd1	41945000	41990000
Bd1	47650000	47770000		Bd1	41990000	42100000
Bd1	47770000	47960000		Bd1	42100000	42165000
Bd1	47960000	48030000		Bd1	42165000	42265000
Bd1	48030000	48095000		Bd1	42265000	42340000
Bd1	48095000	48270000		Bd1	42340000	42380000
Bd1	48270000	48485000		Bd1	42380000	42475000
Bd1	48485000	48650000		Bd1	42475000	42580000
Bd1	48650000	48680000		Bd1	42580000	42635000
Bd1	48680000	48825000		Bd1	42635000	42680000
Bd1	48825000	49145000		Bd1	42680000	42775000
Bd1	49145000	49290000		Bd1	42775000	42960000
Bd1	49290000	49470000		Bd1	42960000	43140000
Bd1	49470000	49660000		Bd1	43140000	43200000
Bd1	49660000	49780000		Bd1	43200000	43295000
Bd1	49780000	49820000		Bd1	43295000	43360000
Bd1	49820000	49965000		Bd1	43360000	43395000
Bd1	49965000	50020000		Bd1	43395000	43500000
Bd1	50020000	50075000		Bd1	43500000	43580000
Bd1	50075000	50125000		Bd1	43580000	43780000
Bd1	50125000	50195000		Bd1	43780000	43835000
Bd1	50195000	50260000		Bd1	43835000	43870000
Bd1	50260000	50400000		Bd1	43870000	43940000
Bd1	50400000	50545000		Bd1	43940000	44140000
Bd1	50545000	50615000		Bd1	44140000	44250000
Bd1	50615000	50745000		Bd1	44250000	44370000
Bd1	50745000	50830000		Bd1	44370000	44510000
Bd1	50830000	50885000		Bd1	44510000	44565000
Bd1	50885000	51045000		Bd1	44565000	44660000
Bd1	51045000	51150000		Bd1	44660000	44890000
Bd1	51150000	51300000		Bd1	44890000	44965000
Bd1	51300000	51600000		Bd1	44965000	45005000
Bd1	51600000	51645000		Bd1	45005000	45125000
Bd1	51645000	51850000		Bd1	45125000	45220000
Bd1	51850000	51960000		Bd1	45220000	45280000
Bd1	51960000	51995000		Bd1	45280000	45480000
Bd1	51995000	52160000		Bd1	45480000	45740000
Bd1	52160000	52300000		Bd1	45740000	45805000
Bd1	52300000	52755000		Bd1	45805000	45840000
Bd1	52755000	52805000		Bd1	45840000	45940000
Bd1	52805000	52840000		Bd1	45940000	46015000
Bd1	52840000	52880000		Bd1	46015000	46140000
Bd1	52880000	52960000		Bd1	46140000	46220000
Bd1	52960000	53110000		Bd1	46220000	46385000
Bd1	53110000	53140000		Bd1	46385000	46510000
Bd1	53140000	53195000		Bd1	46510000	46655000
Bd1	53195000	53290000		Bd1	46655000	46695000
Bd1	53290000	53340000		Bd1	46695000	46765000
Bd1	53340000	53400000		Bd1	46765000	46845000
Bd1	53400000	53480000		Bd1	46845000	46910000
Bd1	53480000	53545000		Bd1	46910000	47065000
Bd1	53545000	53600000		Bd1	47065000	47230000
Bd1	53600000	53795000		Bd1	47230000	47320000
Bd1	53795000	53930000		Bd1	47320000	47425000
Bd1	53930000	54025000		Bd1	47425000	47615000
Bd1	54025000	54160000		Bd1	47615000	47650000
Bd1	54160000	54280000		Bd1	47650000	47770000
Bd1	54280000	54350000		Bd1	47770000	47965000
Bd1	54350000	54400000		Bd1	47965000	48035000
Bd1	54400000	54450000		Bd1	48035000	48270000
Bd1	54450000	54600000		Bd1	48270000	48545000
Bd1	54600000	54880000		Bd1	48545000	48650000
Bd1	54880000	55295000		Bd1	48650000	48820000
Bd1	55295000	55345000		Bd1	48820000	49020000
Bd1	55345000	55380000		Bd1	49020000	49050000
Bd1	55380000	55620000		Bd1	49050000	49290000
Bd1	55620000	55710000		Bd1	49290000	49480000
Bd1	55710000	55885000		Bd1	49480000	49530000
Bd1	55885000	55980000		Bd1	49530000	49620000
Bd1	55980000	56030000		Bd1	49620000	49660000
Bd1	56030000	56105000		Bd1	49660000	49760000
Bd1	56105000	56180000		Bd1	49760000	49825000
Bd1	56180000	56280000		Bd1	49825000	49920000
Bd1	56280000	56505000		Bd1	49920000	50020000
Bd1	56505000	56545000		Bd1	50020000	50070000
Bd1	56545000	56615000		Bd1	50070000	50125000
Bd1	56615000	56770000		Bd1	50125000	50200000
Bd1	56770000	56965000		Bd1	50200000	50290000
Bd1	56965000	57110000		Bd1	50290000	50410000
Bd1	57110000	57165000		Bd1	50410000	50540000
Bd1	57165000	57775000		Bd1	50540000	50620000
Bd1	57775000	57920000		Bd1	50620000	50690000
Bd1	57920000	58050000		Bd1	50690000	50800000
Bd1	58050000	58095000		Bd1	50800000	50840000
Bd1	58095000	58140000		Bd1	50840000	50885000
Bd1	58140000	58315000		Bd1	50885000	51005000
Bd1	58315000	58360000		Bd1	51005000	51065000
Bd1	58360000	58535000		Bd1	51065000	51150000
Bd1	58535000	58600000		Bd1	51150000	51230000
Bd1	58600000	58670000		Bd1	51230000	51605000
Bd1	58670000	58920000		Bd1	51605000	51675000
Bd1	58920000	58985000		Bd1	51675000	51960000
Bd1	58985000	59170000		Bd1	51960000	51995000
Bd1	59170000	59480000		Bd1	51995000	52085000
Bd1	59480000	59520000		Bd1	52085000	52145000
Bd1	59520000	59565000		Bd1	52145000	52200000
Bd1	59565000	59695000		Bd1	52200000	52295000
Bd1	59695000	59730000		Bd1	52295000	52455000
Bd1	59730000	59890000		Bd1	52455000	52760000
Bd1	59890000	59935000		Bd1	52760000	52805000
Bd1	59935000	60020000		Bd1	52805000	52840000
Bd1	60020000	60120000		Bd1	52840000	52880000
Bd1	60120000	60180000		Bd1	52880000	52960000
Bd1	60180000	60300000		Bd1	52960000	53000000
Bd1	60300000	60340000		Bd1	53000000	53340000
Bd1	60340000	60400000		Bd1	53340000	53480000
Bd1	60400000	60595000		Bd1	53480000	53545000
Bd1	60595000	60640000		Bd1	53545000	53600000
Bd1	60640000	60730000		Bd1	53600000	53805000
Bd1	60730000	60925000		Bd1	53805000	54025000
Bd1	60925000	61035000		Bd1	54025000	54075000
Bd1	61035000	61115000		Bd1	54075000	54280000
Bd1	61115000	61330000		Bd1	54280000	54350000
Bd1	61330000	61350000		Bd1	54350000	54400000
Bd1	61350000	61500000		Bd1	54400000	54450000
Bd1	61500000	61590000		Bd1	54450000	54510000
Bd1	61590000	61670000		Bd1	54510000	54600000
Bd1	61670000	61755000		Bd1	54600000	54670000
Bd1	61755000	61870000		Bd1	54670000	54755000
Bd1	61870000	61905000		Bd1	54755000	55295000
Bd1	61905000	62145000		Bd1	55295000	55375000
Bd1	62145000	62625000		Bd1	55375000	55490000
Bd1	62625000	62830000		Bd1	55490000	55645000
Bd1	62830000	62920000		Bd1	55645000	55715000
Bd1	62920000	62960000		Bd1	55715000	55920000
Bd1	62960000	63045000		Bd1	55920000	55980000
Bd1	63045000	63190000		Bd1	55980000	56100000
Bd1	63190000	63225000		Bd1	56100000	56175000
Bd1	63225000	63280000		Bd1	56175000	56280000
Bd1	63280000	63345000		Bd1	56280000	56380000
Bd1	63345000	63445000		Bd1	56380000	56445000
Bd1	63445000	63540000		Bd1	56445000	56505000
Bd1	63540000	63695000		Bd1	56505000	56545000
Bd1	63695000	63735000		Bd1	56545000	56615000
Bd1	63735000	63825000		Bd1	56615000	56645000
Bd1	63825000	63880000		Bd1	56645000	56690000
Bd1	63880000	63970000		Bd1	56690000	56770000
Bd1	63970000	64080000		Bd1	56770000	56965000
Bd1	64080000	64195000		Bd1	56965000	57110000
Bd1	64195000	64330000		Bd1	57110000	57155000
Bd1	64330000	64385000		Bd1	57155000	57285000
Bd1	64385000	64460000		Bd1	57285000	57695000
Bd1	64460000	64630000		Bd1	57695000	57780000
Bd1	64630000	64680000		Bd1	57780000	57920000
Bd1	64680000	64720000		Bd1	57920000	58045000
Bd1	64720000	64755000		Bd1	58045000	58105000
Bd1	64755000	65050000		Bd1	58105000	58140000
Bd1	65050000	65190000		Bd1	58140000	58320000
Bd1	65190000	65240000		Bd1	58320000	58355000
Bd1	65240000	65365000		Bd1	58355000	58450000
Bd1	65365000	65455000		Bd1	58450000	58600000
Bd1	65455000	65555000		Bd1	58600000	58920000
Bd1	65555000	65600000		Bd1	58920000	58995000
Bd1	65600000	65650000		Bd1	58995000	59120000
Bd1	65650000	65720000		Bd1	59120000	59365000
Bd1	65720000	65800000		Bd1	59365000	59560000
Bd1	65800000	65865000		Bd1	59560000	59725000
Bd1	65865000	65995000		Bd1	59725000	59790000
Bd1	65995000	66050000		Bd1	59790000	59890000
Bd1	66050000	66265000		Bd1	59890000	59935000
Bd1	66265000	66310000		Bd1	59935000	60180000
Bd1	66310000	66390000		Bd1	60180000	60300000
Bd1	66390000	66515000		Bd1	60300000	60335000
Bd1	66515000	66630000		Bd1	60335000	60415000
Bd1	66630000	66800000		Bd1	60415000	60560000
Bd1	66800000	66840000		Bd1	60560000	60595000
Bd1	66840000	67065000		Bd1	60595000	60640000
Bd1	67065000	67165000		Bd1	60640000	60720000
Bd1	67165000	67285000		Bd1	60720000	60860000
Bd1	67285000	67350000		Bd1	60860000	60945000
Bd1	67350000	67465000		Bd1	60945000	61040000
Bd1	67465000	67615000		Bd1	61040000	61245000
Bd1	67615000	67725000		Bd1	61245000	61295000
Bd1	67725000	67790000		Bd1	61295000	61330000
Bd1	67790000	67825000		Bd1	61330000	61560000
Bd1	67825000	67865000		Bd1	61560000	61675000
Bd1	67865000	68005000		Bd1	61675000	61715000
Bd1	68005000	68060000		Bd1	61715000	61755000
Bd1	68060000	68290000		Bd1	61755000	61815000
Bd1	68290000	68340000		Bd1	61815000	61870000
Bd1	68340000	68385000		Bd1	61870000	62035000
Bd1	68385000	68675000		Bd1	62035000	62140000
Bd1	68675000	68830000		Bd1	62140000	62330000
Bd1	68830000	68880000		Bd1	62330000	62410000
Bd1	68880000	69125000		Bd1	62410000	62500000
Bd1	69125000	69160000		Bd1	62500000	62705000
Bd1	69160000	69230000		Bd1	62705000	62920000
Bd1	69230000	69470000		Bd1	62920000	62960000
Bd1	69470000	69595000		Bd1	62960000	63045000
Bd1	69595000	69655000		Bd1	63045000	63080000
Bd1	69655000	69805000		Bd1	63080000	63190000
Bd1	69805000	69840000		Bd1	63190000	63225000
Bd1	69840000	69910000		Bd1	63225000	63280000
Bd1	69910000	69970000		Bd1	63280000	63345000
Bd1	69970000	70060000		Bd1	63345000	63450000
Bd1	70060000	70110000		Bd1	63450000	63540000
Bd1	70110000	70215000		Bd1	63540000	63595000
Bd1	70215000	70255000		Bd1	63595000	63700000
Bd1	70255000	70365000		Bd1	63700000	63735000
Bd1	70365000	70445000		Bd1	63735000	63885000
Bd1	70445000	70510000		Bd1	63885000	64080000
Bd1	70510000	70590000		Bd1	64080000	64195000
Bd1	70590000	70675000		Bd1	64195000	64230000
Bd1	70675000	70830000		Bd1	64230000	64330000
Bd1	70830000	71015000		Bd1	64330000	64415000
Bd1	71015000	71090000		Bd1	64415000	64460000
Bd1	71090000	71405000		Bd1	64460000	64755000
Bd1	71405000	71445000		Bd1	64755000	64790000
Bd1	71445000	71605000		Bd1	64790000	64870000
Bd1	71605000	71775000		Bd1	64870000	64920000
Bd1	71775000	71830000		Bd1	64920000	64950000
Bd1	71830000	71890000		Bd1	64950000	65050000
Bd1	71890000	71925000		Bd1	65050000	65110000
Bd1	71925000	71960000		Bd1	65110000	65190000
Bd1	71960000	72010000		Bd1	65190000	65240000
Bd1	72010000	72145000		Bd1	65240000	65300000
Bd1	72145000	72235000		Bd1	65300000	65365000
Bd1	72235000	72330000		Bd1	65365000	65455000
Bd1	72330000	72495000		Bd1	65455000	65555000
Bd1	72495000	72735000		Bd1	65555000	65650000
Bd1	72735000	72780000		Bd1	65650000	65725000
Bd1	72780000	72830000		Bd1	65725000	65860000
Bd1	72830000	72960000		Bd1	65860000	65995000
Bd1	72960000	73005000		Bd1	65995000	66050000
Bd1	73005000	73075000		Bd1	66050000	66265000
Bd1	73075000	73175000		Bd1	66265000	66345000
Bd1	73175000	73290000		Bd1	66345000	66380000
Bd1	73290000	73385000		Bd1	66380000	66630000
Bd1	73385000	73490000		Bd1	66630000	66675000
Bd1	73490000	73565000		Bd1	66675000	66830000
Bd1	73565000	73600000		Bd1	66830000	66870000
Bd1	73600000	73635000		Bd1	66870000	66920000
Bd1	73635000	73735000		Bd1	66920000	67165000
Bd1	73735000	73780000		Bd1	67165000	67285000
Bd1	73780000	73840000		Bd1	67285000	67350000
Bd1	73840000	73970000		Bd1	67350000	67465000
Bd1	73970000	74075000		Bd1	67465000	67725000
Bd1	74075000	74140000		Bd1	67725000	67820000
Bd1	74140000	74230000		Bd1	67820000	67865000
Bd1	74230000	74360000		Bd1	67865000	67935000
Bd1	74360000	74410000		Bd1	67935000	68225000
Bd1	74410000	74490000		Bd1	68225000	68280000
Bd1	74490000	74530000		Bd1	68280000	68340000
Bd1	74530000	74635000		Bd1	68340000	68385000
Bd1	74635000	74800000		Bd1	68385000	68425000
Bd1	74800000	74870000		Bd1	68425000	68680000
Bd2	85000	195000		Bd1	68680000	68750000
Bd2	195000	245000		Bd1	68750000	69125000
Bd2	245000	385000		Bd1	69125000	69230000
Bd2	385000	450000		Bd1	69230000	69360000
Bd2	450000	620000		Bd1	69360000	69415000
Bd2	620000	865000		Bd1	69415000	69470000
Bd2	865000	1020000		Bd1	69470000	69550000
Bd2	1020000	1110000		Bd1	69550000	69595000
Bd2	1110000	1470000		Bd1	69595000	69655000
Bd2	1470000	1630000		Bd1	69655000	69690000
Bd2	1630000	1850000		Bd1	69690000	69770000
Bd2	1850000	1900000		Bd1	69770000	69800000
Bd2	1900000	2005000		Bd1	69800000	69880000
Bd2	2005000	2045000		Bd1	69880000	69970000
Bd2	2045000	2220000		Bd1	69970000	70000000
Bd2	2220000	2285000		Bd1	70000000	70050000
Bd2	2285000	2420000		Bd1	70050000	70165000
Bd2	2420000	2555000		Bd1	70165000	70215000
Bd2	2555000	2605000		Bd1	70215000	70285000
Bd2	2605000	2700000		Bd1	70285000	70365000
Bd2	2700000	2780000		Bd1	70365000	70455000
Bd2	2780000	2875000		Bd1	70455000	70550000
Bd2	2875000	2960000		Bd1	70550000	70590000
Bd2	2960000	3030000		Bd1	70590000	70830000
Bd2	3030000	3110000		Bd1	70830000	70880000
Bd2	3110000	3225000		Bd1	70880000	70955000
Bd2	3225000	3425000		Bd1	70955000	71015000
Bd2	3425000	3490000		Bd1	71015000	71085000
Bd2	3490000	3530000		Bd1	71085000	71300000
Bd2	3530000	3640000		Bd1	71300000	71335000
Bd2	3640000	3740000		Bd1	71335000	71405000
Bd2	3740000	3835000		Bd1	71405000	71540000
Bd2	3835000	3990000		Bd1	71540000	71600000
Bd2	3990000	4095000		Bd1	71600000	71685000
Bd2	4095000	4140000		Bd1	71685000	71780000
Bd2	4140000	4475000		Bd1	71780000	71830000
Bd2	4475000	4500000		Bd1	71830000	71855000
Bd2	4500000	4850000		Bd1	71855000	71890000
Bd2	4850000	4955000		Bd1	71890000	71925000
Bd2	4955000	5010000		Bd1	71925000	71955000
Bd2	5010000	5055000		Bd1	71955000	72010000
Bd2	5055000	5185000		Bd1	72010000	72150000
Bd2	5185000	5275000		Bd1	72150000	72195000
Bd2	5275000	5365000		Bd1	72195000	72245000
Bd2	5365000	5490000		Bd1	72245000	72335000
Bd2	5490000	5555000		Bd1	72335000	72450000
Bd2	5555000	5700000		Bd1	72450000	72495000
Bd2	5700000	5760000		Bd1	72495000	72735000
Bd2	5760000	5860000		Bd1	72735000	72780000
Bd2	5860000	6000000		Bd1	72780000	72835000
Bd2	6000000	6050000		Bd1	72835000	72965000
Bd2	6050000	6165000		Bd1	72965000	73005000
Bd2	6165000	6285000		Bd1	73005000	73080000
Bd2	6285000	6430000		Bd1	73080000	73180000
Bd2	6430000	6535000		Bd1	73180000	73385000
Bd2	6535000	6680000		Bd1	73385000	73560000
Bd2	6680000	6725000		Bd1	73560000	73630000
Bd2	6725000	6870000		Bd1	73630000	73705000
Bd2	6870000	6960000		Bd1	73705000	73740000
Bd2	6960000	7000000		Bd1	73740000	73780000
Bd2	7000000	7135000		Bd1	73780000	73840000
Bd2	7135000	7165000		Bd1	73840000	73975000
Bd2	7165000	7235000		Bd1	73975000	74075000
Bd2	7235000	7275000		Bd1	74075000	74150000
Bd2	7275000	7365000		Bd1	74150000	74365000
Bd2	7365000	7445000		Bd1	74365000	74525000
Bd2	7445000	7495000		Bd1	74525000	74795000
Bd2	7495000	7625000		Bd2	255000	330000
Bd2	7625000	7715000		Bd2	330000	385000
Bd2	7715000	7810000		Bd2	385000	460000
Bd2	7810000	7900000		Bd2	460000	545000
Bd2	7900000	7970000		Bd2	545000	715000
Bd2	7970000	8105000		Bd2	715000	800000
Bd2	8105000	8140000		Bd2	800000	835000
Bd2	8140000	8195000		Bd2	835000	1025000
Bd2	8195000	8365000		Bd2	1025000	1110000
Bd2	8365000	8670000		Bd2	1110000	1315000
Bd2	8670000	8710000		Bd2	1315000	1630000
Bd2	8710000	8900000		Bd2	1630000	1705000
Bd2	8900000	9070000		Bd2	1705000	1775000
Bd2	9070000	9140000		Bd2	1775000	1850000
Bd2	9140000	9220000		Bd2	1850000	1900000
Bd2	9220000	9265000		Bd2	1900000	2040000
Bd2	9265000	9330000		Bd2	2040000	2130000
Bd2	9330000	9435000		Bd2	2130000	2215000
Bd2	9435000	9500000		Bd2	2215000	2285000
Bd2	9500000	9550000		Bd2	2285000	2420000
Bd2	9550000	9675000		Bd2	2420000	2545000
Bd2	9675000	9870000		Bd2	2545000	2615000
Bd2	9870000	10110000		Bd2	2615000	2690000
Bd2	10110000	10160000		Bd2	2690000	2780000
Bd2	10160000	10205000		Bd2	2780000	2875000
Bd2	10205000	10415000		Bd2	2875000	2960000
Bd2	10415000	10510000		Bd2	2960000	3130000
Bd2	10510000	10740000		Bd2	3130000	3225000
Bd2	10740000	10825000		Bd2	3225000	3430000
Bd2	10825000	11000000		Bd2	3430000	3530000
Bd2	11000000	11085000		Bd2	3530000	3580000
Bd2	11085000	11230000		Bd2	3580000	3625000
Bd2	11230000	11325000		Bd2	3625000	3685000
Bd2	11325000	11470000		Bd2	3685000	3740000
Bd2	11470000	11870000		Bd2	3740000	3835000
Bd2	11870000	12060000		Bd2	3835000	3860000
Bd2	12060000	12095000		Bd2	3860000	3925000
Bd2	12095000	12175000		Bd2	3925000	3990000
Bd2	12175000	12340000		Bd2	3990000	4095000
Bd2	12340000	12420000		Bd2	4095000	4140000
Bd2	12420000	12475000		Bd2	4140000	4175000
Bd2	12475000	12565000		Bd2	4175000	4320000
Bd2	12565000	12810000		Bd2	4320000	4365000
Bd2	12810000	12875000		Bd2	4365000	4440000
Bd2	12875000	12995000		Bd2	4440000	4475000
Bd2	12995000	13120000		Bd2	4475000	4720000
Bd2	13120000	13165000		Bd2	4720000	4960000
Bd2	13165000	13455000		Bd2	4960000	5010000
Bd2	13455000	13640000		Bd2	5010000	5135000
Bd2	13640000	13705000		Bd2	5135000	5185000
Bd2	13705000	13785000		Bd2	5185000	5270000
Bd2	13785000	13880000		Bd2	5270000	5480000
Bd2	13880000	13935000		Bd2	5480000	5555000
Bd2	13935000	14075000		Bd2	5555000	5590000
Bd2	14075000	14130000		Bd2	5590000	5700000
Bd2	14130000	14285000		Bd2	5700000	5760000
Bd2	14285000	14525000		Bd2	5760000	5855000
Bd2	14525000	14565000		Bd2	5855000	6005000
Bd2	14565000	14740000		Bd2	6005000	6050000
Bd2	14740000	14790000		Bd2	6050000	6170000
Bd2	14790000	15085000		Bd2	6170000	6230000
Bd2	15085000	15220000		Bd2	6230000	6285000
Bd2	15220000	15555000		Bd2	6285000	6535000
Bd2	15555000	15690000		Bd2	6535000	6610000
Bd2	15690000	15730000		Bd2	6610000	6680000
Bd2	15730000	15765000		Bd2	6680000	6880000
Bd2	15765000	15835000		Bd2	6880000	6960000
Bd2	15835000	16085000		Bd2	6960000	7135000
Bd2	16085000	16190000		Bd2	7135000	7275000
Bd2	16190000	16430000		Bd2	7275000	7330000
Bd2	16430000	16490000		Bd2	7330000	7375000
Bd2	16490000	16890000		Bd2	7375000	7445000
Bd2	16890000	16940000		Bd2	7445000	7495000
Bd2	16940000	17230000		Bd2	7495000	7625000
Bd2	17230000	17265000		Bd2	7625000	7715000
Bd2	17265000	17320000		Bd2	7715000	7785000
Bd2	17320000	17425000		Bd2	7785000	7900000
Bd2	17425000	17535000		Bd2	7900000	8020000
Bd2	17535000	17625000		Bd2	8020000	8105000
Bd2	17625000	17710000		Bd2	8105000	8280000
Bd2	17710000	17795000		Bd2	8280000	8365000
Bd2	17795000	17855000		Bd2	8365000	8455000
Bd2	17855000	17940000		Bd2	8455000	8610000
Bd2	17940000	18050000		Bd2	8610000	8670000
Bd2	18050000	18165000		Bd2	8670000	8710000
Bd2	18165000	18200000		Bd2	8710000	8780000
Bd2	18200000	18260000		Bd2	8780000	8905000
Bd2	18260000	18390000		Bd2	8905000	9075000
Bd2	18390000	18620000		Bd2	9075000	9135000
Bd2	18620000	18680000		Bd2	9135000	9185000
Bd2	18680000	18945000		Bd2	9185000	9225000
Bd2	18945000	18980000		Bd2	9225000	9330000
Bd2	18980000	19100000		Bd2	9330000	9440000
Bd2	19100000	19145000		Bd2	9440000	9495000
Bd2	19145000	19205000		Bd2	9495000	9550000
Bd2	19205000	19235000		Bd2	9550000	9845000
Bd2	19235000	19280000		Bd2	9845000	9865000
Bd2	19280000	19320000		Bd2	9865000	10015000
Bd2	19320000	19490000		Bd2	10015000	10120000
Bd2	19490000	19570000		Bd2	10120000	10205000
Bd2	19570000	19640000		Bd2	10205000	10510000
Bd2	19640000	19710000		Bd2	10510000	10645000
Bd2	19710000	19770000		Bd2	10645000	10745000
Bd2	19770000	20000000		Bd2	10745000	10825000
Bd2	20000000	20135000		Bd2	10825000	10995000
Bd2	20135000	20220000		Bd2	10995000	11240000
Bd2	20220000	20340000		Bd2	11240000	11470000
Bd2	20340000	20460000		Bd2	11470000	12095000
Bd2	20460000	20575000		Bd2	12095000	12175000
Bd2	20575000	20690000		Bd2	12175000	12340000
Bd2	20690000	20995000		Bd2	12340000	12420000
Bd2	20995000	21060000		Bd2	12420000	12555000
Bd2	21060000	21120000		Bd2	12555000	12875000
Bd2	21120000	21160000		Bd2	12875000	13045000
Bd2	21160000	21285000		Bd2	13045000	13285000
Bd2	21285000	21330000		Bd2	13285000	13385000
Bd2	21330000	21380000		Bd2	13385000	13450000
Bd2	21380000	21465000		Bd2	13450000	13660000
Bd2	21465000	21575000		Bd2	13660000	13785000
Bd2	21575000	21615000		Bd2	13785000	13880000
Bd2	21615000	21645000		Bd2	13880000	13935000
Bd2	21645000	21690000		Bd2	13935000	14075000
Bd2	21690000	21765000		Bd2	14075000	14145000
Bd2	21765000	21805000		Bd2	14145000	14565000
Bd2	21805000	21870000		Bd2	14565000	14675000
Bd2	21870000	21925000		Bd2	14675000	14740000
Bd2	21925000	21975000		Bd2	14740000	14940000
Bd2	21975000	22045000		Bd2	14940000	15050000
Bd2	22045000	22115000		Bd2	15050000	15220000
Bd2	22115000	22170000		Bd2	15220000	15245000
Bd2	22170000	22215000		Bd2	15245000	15390000
Bd2	22215000	22280000		Bd2	15390000	15430000
Bd2	22280000	22465000		Bd2	15430000	15560000
Bd2	22465000	22530000		Bd2	15560000	15690000
Bd2	22530000	22640000		Bd2	15690000	15730000
Bd2	22640000	22835000		Bd2	15730000	15760000
Bd2	22835000	22955000		Bd2	15760000	15835000
Bd2	22955000	23005000		Bd2	15835000	15875000
Bd2	23005000	23070000		Bd2	15875000	15965000
Bd2	23070000	23100000		Bd2	15965000	16190000
Bd2	23100000	23160000		Bd2	16190000	16355000
Bd2	23160000	23215000		Bd2	16355000	16430000
Bd2	23215000	23280000		Bd2	16430000	16490000
Bd2	23280000	23370000		Bd2	16490000	16720000
Bd2	23370000	23460000		Bd2	16720000	16780000
Bd2	23460000	23565000		Bd2	16780000	16890000
Bd2	23565000	23670000		Bd2	16890000	16930000
Bd2	23670000	23720000		Bd2	16930000	17020000
Bd2	23720000	23925000		Bd2	17020000	17080000
Bd2	23925000	24025000		Bd2	17080000	17175000
Bd2	24025000	24440000		Bd2	17175000	17265000
Bd2	24440000	24525000		Bd2	17265000	17320000
Bd2	24525000	24600000		Bd2	17320000	17420000
Bd2	24600000	24900000		Bd2	17420000	17535000
Bd2	24900000	24980000		Bd2	17535000	17585000
Bd2	24980000	25020000		Bd2	17585000	17630000
Bd2	25020000	25100000		Bd2	17630000	17675000
Bd2	25100000	25285000		Bd2	17675000	17710000
Bd2	25285000	25400000		Bd2	17710000	17865000
Bd2	25400000	25465000		Bd2	17865000	17940000
Bd2	25465000	25505000		Bd2	17940000	17995000
Bd2	25505000	25785000		Bd2	17995000	18050000
Bd2	25785000	25935000		Bd2	18050000	18165000
Bd2	25935000	25975000		Bd2	18165000	18200000
Bd2	25975000	26010000		Bd2	18200000	18260000
Bd2	26010000	26125000		Bd2	18260000	18295000
Bd2	26125000	26515000		Bd2	18295000	18395000
Bd2	26515000	26585000		Bd2	18395000	18445000
Bd2	26585000	26740000		Bd2	18445000	18580000
Bd2	26740000	26825000		Bd2	18580000	18620000
Bd2	26825000	26885000		Bd2	18620000	18680000
Bd2	26885000	27120000		Bd2	18680000	18755000
Bd2	27120000	27180000		Bd2	18755000	18885000
Bd2	27180000	27250000		Bd2	18885000	18945000
Bd2	27250000	27295000		Bd2	18945000	18975000
Bd2	27295000	27690000		Bd2	18975000	19100000
Bd2	27690000	27740000		Bd2	19100000	19145000
Bd2	27740000	27810000		Bd2	19145000	19205000
Bd2	27810000	27910000		Bd2	19205000	19280000
Bd2	27910000	28025000		Bd2	19280000	19435000
Bd2	28025000	28050000		Bd2	19435000	19490000
Bd2	28050000	28205000		Bd2	19490000	19570000
Bd2	28205000	28245000		Bd2	19570000	19640000
Bd2	28245000	28810000		Bd2	19640000	19710000
Bd2	28810000	28905000		Bd2	19710000	19780000
Bd2	28905000	28975000		Bd2	19780000	19910000
Bd2	28975000	29235000		Bd2	19910000	19995000
Bd2	29235000	29270000		Bd2	19995000	20130000
Bd2	29270000	29805000		Bd2	20130000	20230000
Bd2	29805000	29865000		Bd2	20230000	20340000
Bd2	29865000	29895000		Bd2	20340000	20460000
Bd2	29895000	29990000		Bd2	20460000	20570000
Bd2	29990000	30515000		Bd2	20570000	20940000
Bd2	30515000	30625000		Bd2	20940000	21060000
Bd2	30625000	30760000		Bd2	21060000	21120000
Bd2	30760000	30870000		Bd2	21120000	21160000
Bd2	30870000	31005000		Bd2	21160000	21335000
Bd2	31005000	31155000		Bd2	21335000	21380000
Bd2	31155000	31265000		Bd2	21380000	21465000
Bd2	31265000	31360000		Bd2	21465000	21615000
Bd2	31360000	31395000		Bd2	21615000	21650000
Bd2	31395000	31425000		Bd2	21650000	21680000
Bd2	31425000	31540000		Bd2	21680000	21765000
Bd2	31540000	31615000		Bd2	21765000	21805000
Bd2	31615000	31720000		Bd2	21805000	21870000
Bd2	31720000	31775000		Bd2	21870000	21930000
Bd2	31775000	31960000		Bd2	21930000	21980000
Bd2	31960000	32020000		Bd2	21980000	22155000
Bd2	32020000	32195000		Bd2	22155000	22210000
Bd2	32195000	32265000		Bd2	22210000	22280000
Bd2	32265000	32330000		Bd2	22280000	22340000
Bd2	32330000	32430000		Bd2	22340000	22530000
Bd2	32430000	32555000		Bd2	22530000	22645000
Bd2	32555000	32690000		Bd2	22645000	22820000
Bd2	32690000	32820000		Bd2	22820000	22930000
Bd2	32820000	32945000		Bd2	22930000	23160000
Bd2	32945000	32990000		Bd2	23160000	23215000
Bd2	32990000	33140000		Bd2	23215000	23280000
Bd2	33140000	33210000		Bd2	23280000	23370000
Bd2	33210000	33240000		Bd2	23370000	23460000
Bd2	33240000	33330000		Bd2	23460000	23595000
Bd2	33330000	33375000		Bd2	23595000	23670000
Bd2	33375000	33495000		Bd2	23670000	23715000
Bd2	33495000	33895000		Bd2	23715000	23745000
Bd2	33895000	33935000		Bd2	23745000	23795000
Bd2	33935000	34110000		Bd2	23795000	24040000
Bd2	34110000	34225000		Bd2	24040000	24340000
Bd2	34225000	34270000		Bd2	24340000	24380000
Bd2	34270000	34325000		Bd2	24380000	24440000
Bd2	34325000	34385000		Bd2	24440000	24525000
Bd2	34385000	34580000		Bd2	24525000	24695000
Bd2	34580000	34630000		Bd2	24695000	24900000
Bd2	34630000	34690000		Bd2	24900000	25105000
Bd2	34690000	34935000		Bd2	25105000	25210000
Bd2	34935000	35070000		Bd2	25210000	25310000
Bd2	35070000	35645000		Bd2	25310000	25400000
Bd2	35645000	35775000		Bd2	25400000	25465000
Bd2	35775000	35985000		Bd2	25465000	25510000
Bd2	35985000	36095000		Bd2	25510000	25695000
Bd2	36095000	36150000		Bd2	25695000	25775000
Bd2	36150000	36270000		Bd2	25775000	25935000
Bd2	36270000	36370000		Bd2	25935000	25980000
Bd2	36370000	36590000		Bd2	25980000	26015000
Bd2	36590000	36635000		Bd2	26015000	26130000
Bd2	36635000	36710000		Bd2	26130000	26280000
Bd2	36710000	36780000		Bd2	26280000	26310000
Bd2	36780000	36870000		Bd2	26310000	26395000
Bd2	36870000	36950000		Bd2	26395000	26585000
Bd2	36950000	37025000		Bd2	26585000	26695000
Bd2	37025000	37145000		Bd2	26695000	26820000
Bd2	37145000	37230000		Bd2	26820000	26890000
Bd2	37230000	37280000		Bd2	26890000	27120000
Bd2	37280000	37405000		Bd2	27120000	27190000
Bd2	37405000	37770000		Bd2	27190000	27245000
Bd2	37770000	37835000		Bd2	27245000	27445000
Bd2	37835000	37960000		Bd2	27445000	27480000
Bd2	37960000	38030000		Bd2	27480000	27690000
Bd2	38030000	38085000		Bd2	27690000	27730000
Bd2	38085000	38135000		Bd2	27730000	28240000
Bd2	38135000	38215000		Bd2	28240000	28385000
Bd2	38215000	38335000		Bd2	28385000	28660000
Bd2	38335000	38380000		Bd2	28660000	28810000
Bd2	38380000	38425000		Bd2	28810000	28905000
Bd2	38425000	38525000		Bd2	28905000	29235000
Bd2	38525000	38635000		Bd2	29235000	30315000
Bd2	38635000	38765000		Bd2	30315000	30750000
Bd2	38765000	38930000		Bd2	30750000	30865000
Bd2	38930000	38990000		Bd2	30865000	31005000
Bd2	38990000	39075000		Bd2	31005000	31145000
Bd2	39075000	39125000		Bd2	31145000	31270000
Bd2	39125000	39195000		Bd2	31270000	31360000
Bd2	39195000	39270000		Bd2	31360000	31435000
Bd2	39270000	39455000		Bd2	31435000	31535000
Bd2	39455000	39525000		Bd2	31535000	31625000
Bd2	39525000	39580000		Bd2	31625000	31775000
Bd2	39580000	39810000		Bd2	31775000	31815000
Bd2	39810000	40335000		Bd2	31815000	32065000
Bd2	40335000	40435000		Bd2	32065000	32330000
Bd2	40435000	40710000		Bd2	32330000	32425000
Bd2	40710000	40855000		Bd2	32425000	32475000
Bd2	40855000	40985000		Bd2	32475000	32690000
Bd2	40985000	41110000		Bd2	32690000	32825000
Bd2	41110000	41270000		Bd2	32825000	32945000
Bd2	41270000	41325000		Bd2	32945000	32990000
Bd2	41325000	41390000		Bd2	32990000	33110000
Bd2	41390000	41430000		Bd2	33110000	33140000
Bd2	41430000	41590000		Bd2	33140000	33200000
Bd2	41590000	41630000		Bd2	33200000	33260000
Bd2	41630000	41715000		Bd2	33260000	33330000
Bd2	41715000	41885000		Bd2	33330000	33395000
Bd2	41885000	41935000		Bd2	33395000	33495000
Bd2	41935000	42075000		Bd2	33495000	33565000
Bd2	42075000	42110000		Bd2	33565000	33775000
Bd2	42110000	42175000		Bd2	33775000	33865000
Bd2	42175000	42215000		Bd2	33865000	34105000
Bd2	42215000	42385000		Bd2	34105000	34270000
Bd2	42385000	42415000		Bd2	34270000	34325000
Bd2	42415000	42475000		Bd2	34325000	34580000
Bd2	42475000	42625000		Bd2	34580000	34735000
Bd2	42625000	42735000		Bd2	34735000	34970000
Bd2	42735000	42795000		Bd2	34970000	35025000
Bd2	42795000	42960000		Bd2	35025000	35060000
Bd2	42960000	43085000		Bd2	35060000	35270000
Bd2	43085000	43180000		Bd2	35270000	35605000
Bd2	43180000	43205000		Bd2	35605000	35650000
Bd2	43205000	43395000		Bd2	35650000	35705000
Bd2	43395000	43605000		Bd2	35705000	35775000
Bd2	43605000	43735000		Bd2	35775000	35990000
Bd2	43735000	43800000		Bd2	35990000	36265000
Bd2	43800000	43920000		Bd2	36265000	36585000
Bd2	43920000	43985000		Bd2	36585000	36630000
Bd2	43985000	44165000		Bd2	36630000	36720000
Bd2	44165000	44205000		Bd2	36720000	36780000
Bd2	44205000	44245000		Bd2	36780000	36870000
Bd2	44245000	44365000		Bd2	36870000	36950000
Bd2	44365000	44515000		Bd2	36950000	37030000
Bd2	44515000	44610000		Bd2	37030000	37060000
Bd2	44610000	44640000		Bd2	37060000	37145000
Bd2	44640000	44720000		Bd2	37145000	37230000
Bd2	44720000	44770000		Bd2	37230000	37370000
Bd2	44770000	44905000		Bd2	37370000	37405000
Bd2	44905000	45050000		Bd2	37405000	37700000
Bd2	45050000	45110000		Bd2	37700000	37775000
Bd2	45110000	45160000		Bd2	37775000	37840000
Bd2	45160000	45345000		Bd2	37840000	37960000
Bd2	45345000	45495000		Bd2	37960000	38030000
Bd2	45495000	45555000		Bd2	38030000	38085000
Bd2	45555000	45685000		Bd2	38085000	38120000
Bd2	45685000	45780000		Bd2	38120000	38215000
Bd2	45780000	46010000		Bd2	38215000	38265000
Bd2	46010000	46050000		Bd2	38265000	38335000
Bd2	46050000	46095000		Bd2	38335000	38380000
Bd2	46095000	46155000		Bd2	38380000	38425000
Bd2	46155000	46225000		Bd2	38425000	38480000
Bd2	46225000	46275000		Bd2	38480000	38635000
Bd2	46275000	46660000		Bd2	38635000	38710000
Bd2	46660000	46805000		Bd2	38710000	38770000
Bd2	46805000	46850000		Bd2	38770000	38930000
Bd2	46850000	46915000		Bd2	38930000	38990000
Bd2	46915000	46975000		Bd2	38990000	39075000
Bd2	46975000	47080000		Bd2	39075000	39125000
Bd2	47080000	47160000		Bd2	39125000	39360000
Bd2	47160000	47215000		Bd2	39360000	39455000
Bd2	47215000	47315000		Bd2	39455000	39515000
Bd2	47315000	47455000		Bd2	39515000	39585000
Bd2	47455000	47495000		Bd2	39585000	39810000
Bd2	47495000	47580000		Bd2	39810000	39895000
Bd2	47580000	47670000		Bd2	39895000	40050000
Bd2	47670000	47695000		Bd2	40050000	40115000
Bd2	47695000	47865000		Bd2	40115000	40335000
Bd2	47865000	47900000		Bd2	40335000	40380000
Bd2	47900000	47980000		Bd2	40380000	40435000
Bd2	47980000	48040000		Bd2	40435000	40500000
Bd2	48040000	48080000		Bd2	40500000	40565000
Bd2	48080000	48155000		Bd2	40565000	40645000
Bd2	48155000	48485000		Bd2	40645000	40710000
Bd2	48485000	48555000		Bd2	40710000	40970000
Bd2	48555000	48590000		Bd2	40970000	41045000
Bd2	48590000	48670000		Bd2	41045000	41105000
Bd2	48670000	48705000		Bd2	41105000	41210000
Bd2	48705000	48750000		Bd2	41210000	41265000
Bd2	48750000	48915000		Bd2	41265000	41325000
Bd2	48915000	49170000		Bd2	41325000	41390000
Bd2	49170000	49200000		Bd2	41390000	41430000
Bd2	49200000	49335000		Bd2	41430000	41580000
Bd2	49335000	49565000		Bd2	41580000	41635000
Bd2	49565000	49635000		Bd2	41635000	41865000
Bd2	49635000	49695000		Bd2	41865000	42075000
Bd2	49695000	49725000		Bd2	42075000	42110000
Bd2	49725000	49840000		Bd2	42110000	42175000
Bd2	49840000	49955000		Bd2	42175000	42215000
Bd2	49955000	49995000		Bd2	42215000	42335000
Bd2	49995000	50105000		Bd2	42335000	42385000
Bd2	50105000	50135000		Bd2	42385000	42485000
Bd2	50135000	50215000		Bd2	42485000	42560000
Bd2	50215000	50305000		Bd2	42560000	42735000
Bd2	50305000	50390000		Bd2	42735000	42860000
Bd2	50390000	50435000		Bd2	42860000	43030000
Bd2	50435000	50505000		Bd2	43030000	43080000
Bd2	50505000	50735000		Bd2	43080000	43180000
Bd2	50735000	50890000		Bd2	43180000	43405000
Bd2	50890000	50955000		Bd2	43405000	43460000
Bd2	50955000	50995000		Bd2	43460000	43555000
Bd2	50995000	51040000		Bd2	43555000	43735000
Bd2	51040000	51235000		Bd2	43735000	43920000
Bd2	51235000	51345000		Bd2	43920000	43985000
Bd2	51345000	51415000		Bd2	43985000	44085000
Bd2	51415000	51585000		Bd2	44085000	44165000
Bd2	51585000	51805000		Bd2	44165000	44205000
Bd2	51805000	51890000		Bd2	44205000	44245000
Bd2	51890000	52265000		Bd2	44245000	44335000
Bd2	52265000	52335000		Bd2	44335000	44365000
Bd2	52335000	52605000		Bd2	44365000	44515000
Bd2	52605000	52680000		Bd2	44515000	44635000
Bd2	52680000	52745000		Bd2	44635000	44720000
Bd2	52745000	52820000		Bd2	44720000	44995000
Bd2	52820000	52975000		Bd2	44995000	45060000
Bd2	52975000	53080000		Bd2	45060000	45105000
Bd2	53080000	53180000		Bd2	45105000	45155000
Bd2	53180000	53305000		Bd2	45155000	45350000
Bd2	53305000	53395000		Bd2	45350000	45510000
Bd2	53395000	53465000		Bd2	45510000	45560000
Bd2	53465000	53810000		Bd2	45560000	45775000
Bd2	53810000	53940000		Bd2	45775000	46050000
Bd2	53940000	54075000		Bd2	46050000	46155000
Bd2	54075000	54145000		Bd2	46155000	46230000
Bd2	54145000	54415000		Bd2	46230000	46275000
Bd2	54415000	54450000		Bd2	46275000	46350000
Bd2	54450000	54520000		Bd2	46350000	46450000
Bd2	54520000	54570000		Bd2	46450000	46780000
Bd2	54570000	54870000		Bd2	46780000	46855000
Bd2	54870000	54945000		Bd2	46855000	46975000
Bd2	54945000	54990000		Bd2	46975000	47075000
Bd2	54990000	55100000		Bd2	47075000	47160000
Bd2	55100000	55230000		Bd2	47160000	47220000
Bd2	55230000	55425000		Bd2	47220000	47320000
Bd2	55425000	55620000		Bd2	47320000	47495000
Bd2	55620000	55855000		Bd2	47495000	47670000
Bd2	55855000	55940000		Bd2	47670000	47750000
Bd2	55940000	56225000		Bd2	47750000	47815000
Bd2	56225000	56265000		Bd2	47815000	47865000
Bd2	56265000	56350000		Bd2	47865000	47900000
Bd2	56350000	56405000		Bd2	47900000	48040000
Bd2	56405000	56455000		Bd2	48040000	48080000
Bd2	56455000	56505000		Bd2	48080000	48340000
Bd2	56505000	56595000		Bd2	48340000	48400000
Bd2	56595000	56640000		Bd2	48400000	48485000
Bd2	56640000	56685000		Bd2	48485000	48555000
Bd2	56685000	56735000		Bd2	48555000	48590000
Bd2	56735000	56785000		Bd2	48590000	48915000
Bd2	56785000	56820000		Bd2	48915000	48955000
Bd2	56820000	56925000		Bd2	48955000	49000000
Bd2	56925000	56950000		Bd2	49000000	49095000
Bd2	56950000	57155000		Bd2	49095000	49175000
Bd2	57155000	57270000		Bd2	49175000	49335000
Bd2	57270000	57370000		Bd2	49335000	49370000
Bd2	57370000	57440000		Bd2	49370000	49565000
Bd2	57440000	57540000		Bd2	49565000	49635000
Bd2	57540000	57640000		Bd2	49635000	49695000
Bd2	57640000	57705000		Bd2	49695000	49840000
Bd2	57705000	57740000		Bd2	49840000	49955000
Bd2	57740000	57780000		Bd2	49955000	50000000
Bd2	57780000	57920000		Bd2	50000000	50075000
Bd2	57920000	57985000		Bd2	50075000	50105000
Bd2	57985000	58140000		Bd2	50105000	50135000
Bd2	58140000	58630000		Bd2	50135000	50215000
Bd2	58630000	58725000		Bd2	50215000	50255000
Bd2	58725000	58890000		Bd2	50255000	50390000
Bd2	58890000	59045000		Bd2	50390000	50505000
Bd3	120000	185000		Bd2	50505000	50605000
Bd3	185000	230000		Bd2	50605000	50740000
Bd3	230000	420000		Bd2	50740000	50805000
Bd3	420000	490000		Bd2	50805000	50965000
Bd3	490000	580000		Bd2	50965000	51100000
Bd3	580000	675000		Bd2	51100000	51230000
Bd3	675000	895000		Bd2	51230000	51415000
Bd3	895000	935000		Bd2	51415000	51510000
Bd3	935000	1045000		Bd2	51510000	51585000
Bd3	1045000	1155000		Bd2	51585000	51760000
Bd3	1155000	1220000		Bd2	51760000	51805000
Bd3	1220000	1300000		Bd2	51805000	51890000
Bd3	1300000	1395000		Bd2	51890000	51970000
Bd3	1395000	1715000		Bd2	51970000	52125000
Bd3	1715000	1895000		Bd2	52125000	52265000
Bd3	1895000	1965000		Bd2	52265000	52335000
Bd3	1965000	2000000		Bd2	52335000	52460000
Bd3	2000000	2250000		Bd2	52460000	52515000
Bd3	2250000	2350000		Bd2	52515000	52605000
Bd3	2350000	2470000		Bd2	52605000	52645000
Bd3	2470000	2555000		Bd2	52645000	52675000
Bd3	2555000	2650000		Bd2	52675000	52745000
Bd3	2650000	2810000		Bd2	52745000	52820000
Bd3	2810000	2880000		Bd2	52820000	52975000
Bd3	2880000	3240000		Bd2	52975000	53250000
Bd3	3240000	3355000		Bd2	53250000	53305000
Bd3	3355000	3440000		Bd2	53305000	53375000
Bd3	3440000	3525000		Bd2	53375000	53940000
Bd3	3525000	3565000		Bd2	53940000	54030000
Bd3	3565000	3640000		Bd2	54030000	54075000
Bd3	3640000	3845000		Bd2	54075000	54145000
Bd3	3845000	3980000		Bd2	54145000	54210000
Bd3	3980000	4025000		Bd2	54210000	54415000
Bd3	4025000	4105000		Bd2	54415000	54740000
Bd3	4105000	4145000		Bd2	54740000	54795000
Bd3	4145000	4210000		Bd2	54795000	54870000
Bd3	4210000	4325000		Bd2	54870000	54990000
Bd3	4325000	4380000		Bd2	54990000	55185000
Bd3	4380000	4480000		Bd2	55185000	55280000
Bd3	4480000	4555000		Bd2	55280000	55335000
Bd3	4555000	4610000		Bd2	55335000	55620000
Bd3	4610000	4740000		Bd2	55620000	55665000
Bd3	4740000	4830000		Bd2	55665000	55850000
Bd3	4830000	4890000		Bd2	55850000	55940000
Bd3	4890000	4985000		Bd2	55940000	55985000
Bd3	4985000	5085000		Bd2	55985000	56030000
Bd3	5085000	5235000		Bd2	56030000	56120000
Bd3	5235000	5595000		Bd2	56120000	56225000
Bd3	5595000	5640000		Bd2	56225000	56330000
Bd3	5640000	5805000		Bd2	56330000	56410000
Bd3	5805000	5835000		Bd2	56410000	56455000
Bd3	5835000	6060000		Bd2	56455000	56505000
Bd3	6060000	6295000		Bd2	56505000	56545000
Bd3	6295000	6405000		Bd2	56545000	56600000
Bd3	6405000	6440000		Bd2	56600000	56635000
Bd3	6440000	6485000		Bd2	56635000	56735000
Bd3	6485000	6655000		Bd2	56735000	56815000
Bd3	6655000	6695000		Bd2	56815000	56925000
Bd3	6695000	6905000		Bd2	56925000	57060000
Bd3	6905000	6935000		Bd2	57060000	57155000
Bd3	6935000	7030000		Bd2	57155000	57220000
Bd3	7030000	7130000		Bd2	57220000	57270000
Bd3	7130000	7210000		Bd2	57270000	57310000
Bd3	7210000	7340000		Bd2	57310000	57370000
Bd3	7340000	7425000		Bd2	57370000	57440000
Bd3	7425000	7610000		Bd2	57440000	57485000
Bd3	7610000	7690000		Bd2	57485000	57640000
Bd3	7690000	7780000		Bd2	57640000	57705000
Bd3	7780000	7885000		Bd2	57705000	57745000
Bd3	7885000	7955000		Bd2	57745000	57775000
Bd3	7955000	8095000		Bd2	57775000	57880000
Bd3	8095000	8140000		Bd2	57880000	57920000
Bd3	8140000	8330000		Bd2	57920000	57990000
Bd3	8330000	8370000		Bd2	57990000	58145000
Bd3	8370000	8470000		Bd2	58145000	58340000
Bd3	8470000	8565000		Bd2	58340000	58380000
Bd3	8565000	8715000		Bd2	58380000	58460000
Bd3	8715000	8745000		Bd2	58460000	58550000
Bd3	8745000	8815000		Bd2	58550000	58620000
Bd3	8815000	8860000		Bd2	58620000	58890000
Bd3	8860000	8910000		Bd3	120000	180000
Bd3	8910000	8980000		Bd3	180000	420000
Bd3	8980000	9275000		Bd3	420000	485000
Bd3	9275000	9370000		Bd3	485000	845000
Bd3	9370000	9465000		Bd3	845000	935000
Bd3	9465000	9520000		Bd3	935000	1045000
Bd3	9520000	9560000		Bd3	1045000	1110000
Bd3	9560000	9605000		Bd3	1110000	1220000
Bd3	9605000	9690000		Bd3	1220000	1410000
Bd3	9690000	10380000		Bd3	1410000	1455000
Bd3	10380000	10455000		Bd3	1455000	1545000
Bd3	10455000	10925000		Bd3	1545000	1635000
Bd3	10925000	11190000		Bd3	1635000	1675000
Bd3	11190000	11245000		Bd3	1675000	1710000
Bd3	11245000	11325000		Bd3	1710000	1840000
Bd3	11325000	11390000		Bd3	1840000	1880000
Bd3	11390000	11500000		Bd3	1880000	1960000
Bd3	11500000	11785000		Bd3	1960000	2005000
Bd3	11785000	11835000		Bd3	2005000	2080000
Bd3	11835000	11950000		Bd3	2080000	2255000
Bd3	11950000	12085000		Bd3	2255000	2425000
Bd3	12085000	12215000		Bd3	2425000	2475000
Bd3	12215000	12290000		Bd3	2475000	2555000
Bd3	12290000	12340000		Bd3	2555000	2650000
Bd3	12340000	12520000		Bd3	2650000	2720000
Bd3	12520000	12575000		Bd3	2720000	2880000
Bd3	12575000	12640000		Bd3	2880000	3240000
Bd3	12640000	12725000		Bd3	3240000	3300000
Bd3	12725000	12800000		Bd3	3300000	3340000
Bd3	12800000	12965000		Bd3	3340000	3440000
Bd3	12965000	13155000		Bd3	3440000	3480000
Bd3	13155000	13195000		Bd3	3480000	3525000
Bd3	13195000	13245000		Bd3	3525000	3600000
Bd3	13245000	13490000		Bd3	3600000	3645000
Bd3	13490000	13565000		Bd3	3645000	3810000
Bd3	13565000	13620000		Bd3	3810000	3845000
Bd3	13620000	13715000		Bd3	3845000	3980000
Bd3	13715000	13775000		Bd3	3980000	4025000
Bd3	13775000	13835000		Bd3	4025000	4325000
Bd3	13835000	13980000		Bd3	4325000	4380000
Bd3	13980000	14015000		Bd3	4380000	4485000
Bd3	14015000	14125000		Bd3	4485000	4555000
Bd3	14125000	14165000		Bd3	4555000	4610000
Bd3	14165000	14260000		Bd3	4610000	4705000
Bd3	14260000	14325000		Bd3	4705000	4740000
Bd3	14325000	14405000		Bd3	4740000	4830000
Bd3	14405000	14460000		Bd3	4830000	4885000
Bd3	14460000	14505000		Bd3	4885000	4985000
Bd3	14505000	14585000		Bd3	4985000	5085000
Bd3	14585000	14680000		Bd3	5085000	5245000
Bd3	14680000	14775000		Bd3	5245000	5305000
Bd3	14775000	14900000		Bd3	5305000	5340000
Bd3	14900000	14965000		Bd3	5340000	5385000
Bd3	14965000	15140000		Bd3	5385000	5475000
Bd3	15140000	15255000		Bd3	5475000	5595000
Bd3	15255000	15360000		Bd3	5595000	5795000
Bd3	15360000	15540000		Bd3	5795000	5835000
Bd3	15540000	15735000		Bd3	5835000	6050000
Bd3	15735000	15825000		Bd3	6050000	6115000
Bd3	15825000	15895000		Bd3	6115000	6250000
Bd3	15895000	15990000		Bd3	6250000	6295000
Bd3	15990000	16020000		Bd3	6295000	6320000
Bd3	16020000	16065000		Bd3	6320000	6405000
Bd3	16065000	16240000		Bd3	6405000	6445000
Bd3	16240000	16495000		Bd3	6445000	6480000
Bd3	16495000	16585000		Bd3	6480000	6655000
Bd3	16585000	16695000		Bd3	6655000	6700000
Bd3	16695000	16970000		Bd3	6700000	6750000
Bd3	16970000	17190000		Bd3	6750000	6800000
Bd3	17190000	17230000		Bd3	6800000	6905000
Bd3	17230000	17280000		Bd3	6905000	7030000
Bd3	17280000	17345000		Bd3	7030000	7130000
Bd3	17345000	17385000		Bd3	7130000	7210000
Bd3	17385000	17435000		Bd3	7210000	7295000
Bd3	17435000	17515000		Bd3	7295000	7340000
Bd3	17515000	17590000		Bd3	7340000	7605000
Bd3	17590000	17705000		Bd3	7605000	7695000
Bd3	17705000	17760000		Bd3	7695000	7780000
Bd3	17760000	17815000		Bd3	7780000	7890000
Bd3	17815000	18260000		Bd3	7890000	7955000
Bd3	18260000	18355000		Bd3	7955000	8055000
Bd3	18355000	18560000		Bd3	8055000	8140000
Bd3	18560000	18605000		Bd3	8140000	8370000
Bd3	18605000	18845000		Bd3	8370000	8470000
Bd3	18845000	19060000		Bd3	8470000	8515000
Bd3	19060000	19110000		Bd3	8515000	8560000
Bd3	19110000	19190000		Bd3	8560000	8640000
Bd3	19190000	19300000		Bd3	8640000	8740000
Bd3	19300000	19455000		Bd3	8740000	8815000
Bd3	19455000	19600000		Bd3	8815000	8850000
Bd3	19600000	19710000		Bd3	8850000	8910000
Bd3	19710000	19800000		Bd3	8910000	8970000
Bd3	19800000	19850000		Bd3	8970000	9095000
Bd3	19850000	19990000		Bd3	9095000	9190000
Bd3	19990000	20025000		Bd3	9190000	9275000
Bd3	20025000	20100000		Bd3	9275000	9460000
Bd3	20100000	20290000		Bd3	9460000	9520000
Bd3	20290000	20315000		Bd3	9520000	9560000
Bd3	20315000	20500000		Bd3	9560000	9605000
Bd3	20500000	20685000		Bd3	9605000	9645000
Bd3	20685000	20770000		Bd3	9645000	9980000
Bd3	20770000	20845000		Bd3	9980000	10015000
Bd3	20845000	20900000		Bd3	10015000	10135000
Bd3	20900000	21215000		Bd3	10135000	10210000
Bd3	21215000	21370000		Bd3	10210000	10725000
Bd3	21370000	21580000		Bd3	10725000	10890000
Bd3	21580000	21645000		Bd3	10890000	10935000
Bd3	21645000	22005000		Bd3	10935000	10975000
Bd3	22005000	22040000		Bd3	10975000	11185000
Bd3	22040000	22375000		Bd3	11185000	11235000
Bd3	22375000	22410000		Bd3	11235000	11325000
Bd3	22410000	22520000		Bd3	11325000	11390000
Bd3	22520000	22595000		Bd3	11390000	11505000
Bd3	22595000	22905000		Bd3	11505000	11785000
Bd3	22905000	22970000		Bd3	11785000	11920000
Bd3	22970000	23045000		Bd3	11920000	12145000
Bd3	23045000	23230000		Bd3	12145000	12185000
Bd3	23230000	23365000		Bd3	12185000	12215000
Bd3	23365000	23575000		Bd3	12215000	12290000
Bd3	23575000	23805000		Bd3	12290000	12345000
Bd3	23805000	24480000		Bd3	12345000	12485000
Bd3	24480000	24585000		Bd3	12485000	12525000
Bd3	24585000	25230000		Bd3	12525000	12640000
Bd3	25230000	25260000		Bd3	12640000	12680000
Bd3	25260000	25355000		Bd3	12680000	12720000
Bd3	25355000	25640000		Bd3	12720000	12965000
Bd3	25640000	26000000		Bd3	12965000	13055000
Bd3	26000000	26055000		Bd3	13055000	13255000
Bd3	26055000	26240000		Bd3	13255000	13310000
Bd3	26240000	26285000		Bd3	13310000	13360000
Bd3	26285000	26380000		Bd3	13360000	13490000
Bd3	26380000	26810000		Bd3	13490000	13565000
Bd3	26810000	27185000		Bd3	13565000	13630000
Bd3	27185000	27420000		Bd3	13630000	13720000
Bd3	27420000	27460000		Bd3	13720000	13835000
Bd3	27460000	27710000		Bd3	13835000	13930000
Bd3	27710000	27825000		Bd3	13930000	13985000
Bd3	27825000	27875000		Bd3	13985000	14015000
Bd3	27875000	27950000		Bd3	14015000	14075000
Bd3	27950000	28065000		Bd3	14075000	14130000
Bd3	28065000	28105000		Bd3	14130000	14160000
Bd3	28105000	28150000		Bd3	14160000	14210000
Bd3	28150000	28265000		Bd3	14210000	14265000
Bd3	28265000	28950000		Bd3	14265000	14325000
Bd3	28950000	29005000		Bd3	14325000	14355000
Bd3	29005000	29110000		Bd3	14355000	14410000
Bd3	29110000	29315000		Bd3	14410000	14460000
Bd3	29315000	29380000		Bd3	14460000	14505000
Bd3	29380000	29475000		Bd3	14505000	14650000
Bd3	29475000	29520000		Bd3	14650000	14690000
Bd3	29520000	29560000		Bd3	14690000	14775000
Bd3	29560000	29635000		Bd3	14775000	14830000
Bd3	29635000	29860000		Bd3	14830000	14900000
Bd3	29860000	30035000		Bd3	14900000	15045000
Bd3	30035000	30415000		Bd3	15045000	15140000
Bd3	30415000	30510000		Bd3	15140000	15255000
Bd3	30510000	30615000		Bd3	15255000	15360000
Bd3	30615000	30700000		Bd3	15360000	15450000
Bd3	30700000	30840000		Bd3	15450000	15505000
Bd3	30840000	30990000		Bd3	15505000	15735000
Bd3	30990000	31160000		Bd3	15735000	15900000
Bd3	31160000	31235000		Bd3	15900000	15990000
Bd3	31235000	31530000		Bd3	15990000	16070000
Bd3	31530000	31680000		Bd3	16070000	16240000
Bd3	31680000	31890000		Bd3	16240000	16310000
Bd3	31890000	31975000		Bd3	16310000	16495000
Bd3	31975000	32065000		Bd3	16495000	16585000
Bd3	32065000	32385000		Bd3	16585000	16675000
Bd3	32385000	32420000		Bd3	16675000	16720000
Bd3	32420000	32590000		Bd3	16720000	16830000
Bd3	32590000	32625000		Bd3	16830000	16885000
Bd3	32625000	32670000		Bd3	16885000	16970000
Bd3	32670000	32730000		Bd3	16970000	17190000
Bd3	32730000	32795000		Bd3	17190000	17230000
Bd3	32795000	32855000		Bd3	17230000	17350000
Bd3	32855000	32990000		Bd3	17350000	17445000
Bd3	32990000	33040000		Bd3	17445000	17510000
Bd3	33040000	33255000		Bd3	17510000	17590000
Bd3	33255000	33455000		Bd3	17590000	17725000
Bd3	33455000	33560000		Bd3	17725000	17785000
Bd3	33560000	33705000		Bd3	17785000	17820000
Bd3	33705000	33760000		Bd3	17820000	17965000
Bd3	33760000	33905000		Bd3	17965000	18050000
Bd3	33905000	33965000		Bd3	18050000	18265000
Bd3	33965000	34175000		Bd3	18265000	18355000
Bd3	34175000	34245000		Bd3	18355000	18555000
Bd3	34245000	34400000		Bd3	18555000	18605000
Bd3	34400000	34595000		Bd3	18605000	18660000
Bd3	34595000	34760000		Bd3	18660000	18850000
Bd3	34760000	34995000		Bd3	18850000	18880000
Bd3	34995000	35040000		Bd3	18880000	19060000
Bd3	35040000	35085000		Bd3	19060000	19190000
Bd3	35085000	35125000		Bd3	19190000	19300000
Bd3	35125000	35175000		Bd3	19300000	19450000
Bd3	35175000	35220000		Bd3	19450000	19540000
Bd3	35220000	35270000		Bd3	19540000	19745000
Bd3	35270000	35315000		Bd3	19745000	19800000
Bd3	35315000	35375000		Bd3	19800000	19990000
Bd3	35375000	35565000		Bd3	19990000	20105000
Bd3	35565000	35655000		Bd3	20105000	20195000
Bd3	35655000	35800000		Bd3	20195000	20290000
Bd3	35800000	35910000		Bd3	20290000	20330000
Bd3	35910000	36025000		Bd3	20330000	20380000
Bd3	36025000	36085000		Bd3	20380000	20500000
Bd3	36085000	36170000		Bd3	20500000	20550000
Bd3	36170000	36240000		Bd3	20550000	20710000
Bd3	36240000	36270000		Bd3	20710000	20835000
Bd3	36270000	36305000		Bd3	20835000	20900000
Bd3	36305000	36370000		Bd3	20900000	21115000
Bd3	36370000	36405000		Bd3	21115000	21160000
Bd3	36405000	36430000		Bd3	21160000	21215000
Bd3	36430000	36475000		Bd3	21215000	21410000
Bd3	36475000	36525000		Bd3	21410000	21580000
Bd3	36525000	36550000		Bd3	21580000	21645000
Bd3	36550000	36635000		Bd3	21645000	21815000
Bd3	36635000	36775000		Bd3	21815000	21900000
Bd3	36775000	36865000		Bd3	21900000	22105000
Bd3	36865000	37045000		Bd3	22105000	22150000
Bd3	37045000	37120000		Bd3	22150000	22190000
Bd3	37120000	37360000		Bd3	22190000	22520000
Bd3	37360000	37430000		Bd3	22520000	22590000
Bd3	37430000	37610000		Bd3	22590000	22770000
Bd3	37610000	37710000		Bd3	22770000	22815000
Bd3	37710000	37800000		Bd3	22815000	22905000
Bd3	37800000	37850000		Bd3	22905000	22970000
Bd3	37850000	37905000		Bd3	22970000	23235000
Bd3	37905000	38155000		Bd3	23235000	23685000
Bd3	38155000	38235000		Bd3	23685000	23805000
Bd3	38235000	38395000		Bd3	23805000	24045000
Bd3	38395000	38470000		Bd3	24045000	24395000
Bd3	38470000	38510000		Bd3	24395000	24475000
Bd3	38510000	38545000		Bd3	24475000	24590000
Bd3	38545000	38625000		Bd3	24590000	24900000
Bd3	38625000	38855000		Bd3	24900000	25170000
Bd3	38855000	38930000		Bd3	25170000	25230000
Bd3	38930000	39010000		Bd3	25230000	25260000
Bd3	39010000	39055000		Bd3	25260000	25355000
Bd3	39055000	39160000		Bd3	25355000	25560000
Bd3	39160000	39205000		Bd3	25560000	25955000
Bd3	39205000	39490000		Bd3	25955000	26165000
Bd3	39490000	39735000		Bd3	26165000	26285000
Bd3	39735000	39790000		Bd3	26285000	26370000
Bd3	39790000	39830000		Bd3	26370000	26505000
Bd3	39830000	40035000		Bd3	26505000	26580000
Bd3	40035000	40055000		Bd3	26580000	26740000
Bd3	40055000	40180000		Bd3	26740000	26815000
Bd3	40180000	40290000		Bd3	26815000	26900000
Bd3	40290000	40330000		Bd3	26900000	27045000
Bd3	40330000	40370000		Bd3	27045000	27335000
Bd3	40370000	40555000		Bd3	27335000	27420000
Bd3	40555000	40645000		Bd3	27420000	27460000
Bd3	40645000	40690000		Bd3	27460000	27520000
Bd3	40690000	40750000		Bd3	27520000	27605000
Bd3	40750000	40815000		Bd3	27605000	27715000
Bd3	40815000	41020000		Bd3	27715000	27775000
Bd3	41020000	41070000		Bd3	27775000	27875000
Bd3	41070000	41130000		Bd3	27875000	27950000
Bd3	41130000	41185000		Bd3	27950000	27990000
Bd3	41185000	41290000		Bd3	27990000	28185000
Bd3	41290000	41405000		Bd3	28185000	28375000
Bd3	41405000	41520000		Bd3	28375000	28450000
Bd3	41520000	41690000		Bd3	28450000	28590000
Bd3	41690000	41890000		Bd3	28590000	28705000
Bd3	41890000	41970000		Bd3	28705000	28745000
Bd3	41970000	42030000		Bd3	28745000	29015000
Bd3	42030000	42075000		Bd3	29015000	29145000
Bd3	42075000	42130000		Bd3	29145000	29310000
Bd3	42130000	42415000		Bd3	29310000	29405000
Bd3	42415000	42545000		Bd3	29405000	29475000
Bd3	42545000	42590000		Bd3	29475000	29520000
Bd3	42590000	42790000		Bd3	29520000	29560000
Bd3	42790000	42870000		Bd3	29560000	29635000
Bd3	42870000	42925000		Bd3	29635000	29680000
Bd3	42925000	43000000		Bd3	29680000	29865000
Bd3	43000000	43120000		Bd3	29865000	29920000
Bd3	43120000	43230000		Bd3	29920000	30040000
Bd3	43230000	43270000		Bd3	30040000	30190000
Bd3	43270000	43320000		Bd3	30190000	30230000
Bd3	43320000	43465000		Bd3	30230000	30425000
Bd3	43465000	43575000		Bd3	30425000	30470000
Bd3	43575000	43665000		Bd3	30470000	30520000
Bd3	43665000	43755000		Bd3	30520000	30550000
Bd3	43755000	43810000		Bd3	30550000	30615000
Bd3	43810000	44000000		Bd3	30615000	30700000
Bd3	44000000	44040000		Bd3	30700000	30905000
Bd3	44040000	44145000		Bd3	30905000	31005000
Bd3	44145000	44320000		Bd3	31005000	31165000
Bd3	44320000	44475000		Bd3	31165000	31235000
Bd3	44475000	44720000		Bd3	31235000	31680000
Bd3	44720000	44790000		Bd3	31680000	31760000
Bd3	44790000	44870000		Bd3	31760000	31835000
Bd3	44870000	45140000		Bd3	31835000	31890000
Bd3	45140000	45280000		Bd3	31890000	31945000
Bd3	45280000	45350000		Bd3	31945000	32020000
Bd3	45350000	45400000		Bd3	32020000	32210000
Bd3	45400000	45530000		Bd3	32210000	32310000
Bd3	45530000	45565000		Bd3	32310000	32380000
Bd3	45565000	45630000		Bd3	32380000	32420000
Bd3	45630000	45730000		Bd3	32420000	32590000
Bd3	45730000	45870000		Bd3	32590000	32620000
Bd3	45870000	46225000		Bd3	32620000	32685000
Bd3	46225000	46275000		Bd3	32685000	32735000
Bd3	46275000	46325000		Bd3	32735000	32795000
Bd3	46325000	46510000		Bd3	32795000	32855000
Bd3	46510000	46565000		Bd3	32855000	32990000
Bd3	46565000	46735000		Bd3	32990000	33040000
Bd3	46735000	46775000		Bd3	33040000	33255000
Bd3	46775000	46980000		Bd3	33255000	33455000
Bd3	46980000	47080000		Bd3	33455000	33505000
Bd3	47080000	47220000		Bd3	33505000	33565000
Bd3	47220000	47285000		Bd3	33565000	33625000
Bd3	47285000	47350000		Bd3	33625000	33700000
Bd3	47350000	47390000		Bd3	33700000	33760000
Bd3	47390000	47545000		Bd3	33760000	33905000
Bd3	47545000	47690000		Bd3	33905000	33965000
Bd3	47690000	47775000		Bd3	33965000	34175000
Bd3	47775000	47885000		Bd3	34175000	34245000
Bd3	47885000	48010000		Bd3	34245000	34450000
Bd3	48010000	48155000		Bd3	34450000	34480000
Bd3	48155000	48240000		Bd3	34480000	34525000
Bd3	48240000	48320000		Bd3	34525000	34600000
Bd3	48320000	48385000		Bd3	34600000	34755000
Bd3	48385000	48565000		Bd3	34755000	34870000
Bd3	48565000	48625000		Bd3	34870000	34930000
Bd3	48625000	48715000		Bd3	34930000	34995000
Bd3	48715000	48790000		Bd3	34995000	35040000
Bd3	48790000	48870000		Bd3	35040000	35085000
Bd3	48870000	49090000		Bd3	35085000	35125000
Bd3	49090000	49170000		Bd3	35125000	35170000
Bd3	49170000	49265000		Bd3	35170000	35220000
Bd3	49265000	49335000		Bd3	35220000	35275000
Bd3	49335000	49420000		Bd3	35275000	35315000
Bd3	49420000	49465000		Bd3	35315000	35370000
Bd3	49465000	49670000		Bd3	35370000	35500000
Bd3	49670000	49755000		Bd3	35500000	35565000
Bd3	49755000	49835000		Bd3	35565000	35650000
Bd3	49835000	49890000		Bd3	35650000	35710000
Bd3	49890000	50075000		Bd3	35710000	35820000
Bd3	50075000	50140000		Bd3	35820000	35880000
Bd3	50140000	50180000		Bd3	35880000	35965000
Bd3	50180000	50245000		Bd3	35965000	36020000
Bd3	50245000	50295000		Bd3	36020000	36085000
Bd3	50295000	50345000		Bd3	36085000	36170000
Bd3	50345000	50435000		Bd3	36170000	36310000
Bd3	50435000	50525000		Bd3	36310000	36370000
Bd3	50525000	50665000		Bd3	36370000	36425000
Bd3	50665000	50755000		Bd3	36425000	36475000
Bd3	50755000	50800000		Bd3	36475000	36550000
Bd3	50800000	50895000		Bd3	36550000	36635000
Bd3	50895000	51050000		Bd3	36635000	36675000
Bd3	51050000	51090000		Bd3	36675000	36775000
Bd3	51090000	51145000		Bd3	36775000	36865000
Bd3	51145000	51305000		Bd3	36865000	37045000
Bd3	51305000	51385000		Bd3	37045000	37130000
Bd3	51385000	51420000		Bd3	37130000	37295000
Bd3	51420000	51510000		Bd3	37295000	37430000
Bd3	51510000	51605000		Bd3	37430000	37520000
Bd3	51605000	51685000		Bd3	37520000	37550000
Bd3	51685000	51990000		Bd3	37550000	37605000
Bd3	51990000	52025000		Bd3	37605000	37660000
Bd3	52025000	52065000		Bd3	37660000	37710000
Bd3	52065000	52150000		Bd3	37710000	37850000
Bd3	52150000	52260000		Bd3	37850000	37900000
Bd3	52260000	52315000		Bd3	37900000	38110000
Bd3	52315000	52365000		Bd3	38110000	38145000
Bd3	52365000	52520000		Bd3	38145000	38235000
Bd3	52520000	52585000		Bd3	38235000	38310000
Bd3	52585000	52680000		Bd3	38310000	38395000
Bd3	52680000	52715000		Bd3	38395000	38470000
Bd3	52715000	53040000		Bd3	38470000	38515000
Bd3	53040000	53075000		Bd3	38515000	38545000
Bd3	53075000	53235000		Bd3	38545000	38580000
Bd3	53235000	53305000		Bd3	38580000	38625000
Bd3	53305000	53350000		Bd3	38625000	38705000
Bd3	53350000	53545000		Bd3	38705000	38735000
Bd3	53545000	53750000		Bd3	38735000	38800000
Bd3	53750000	53865000		Bd3	38800000	38855000
Bd3	53865000	53970000		Bd3	38855000	38935000
Bd3	53970000	54050000		Bd3	38935000	39155000
Bd3	54050000	54100000		Bd3	39155000	39275000
Bd3	54100000	54175000		Bd3	39275000	39495000
Bd3	54175000	54535000		Bd3	39495000	39740000
Bd3	54535000	54565000		Bd3	39740000	39785000
Bd3	54565000	54600000		Bd3	39785000	39830000
Bd3	54600000	54715000		Bd3	39830000	39865000
Bd3	54715000	54850000		Bd3	39865000	40035000
Bd3	54850000	54905000		Bd3	40035000	40065000
Bd3	54905000	54945000		Bd3	40065000	40225000
Bd3	54945000	55010000		Bd3	40225000	40290000
Bd3	55010000	55175000		Bd3	40290000	40330000
Bd3	55175000	55260000		Bd3	40330000	40400000
Bd3	55260000	55325000		Bd3	40400000	40555000
Bd3	55325000	55410000		Bd3	40555000	40645000
Bd3	55410000	55515000		Bd3	40645000	40685000
Bd3	55515000	55560000		Bd3	40685000	40750000
Bd3	55560000	55600000		Bd3	40750000	41015000
Bd3	55600000	55835000		Bd3	41015000	41130000
Bd3	55835000	55915000		Bd3	41130000	41185000
Bd3	55915000	55965000		Bd3	41185000	41300000
Bd3	55965000	56000000		Bd3	41300000	41335000
Bd3	56000000	56215000		Bd3	41335000	41430000
Bd3	56215000	56260000		Bd3	41430000	41530000
Bd3	56260000	56440000		Bd3	41530000	41615000
Bd3	56440000	56480000		Bd3	41615000	41730000
Bd3	56480000	56610000		Bd3	41730000	41890000
Bd3	56610000	56715000		Bd3	41890000	41970000
Bd3	56715000	56840000		Bd3	41970000	42075000
Bd3	56840000	56940000		Bd3	42075000	42130000
Bd3	56940000	57160000		Bd3	42130000	42185000
Bd3	57160000	57400000		Bd3	42185000	42415000
Bd3	57400000	57450000		Bd3	42415000	42545000
Bd3	57450000	57605000		Bd3	42545000	42880000
Bd3	57605000	57680000		Bd3	42880000	42925000
Bd3	57680000	57860000		Bd3	42925000	43000000
Bd3	57860000	57905000		Bd3	43000000	43115000
Bd3	57905000	57975000		Bd3	43115000	43230000
Bd3	57975000	58205000		Bd3	43230000	43265000
Bd3	58205000	58280000		Bd3	43265000	43325000
Bd3	58280000	58325000		Bd3	43325000	43575000
Bd3	58325000	58395000		Bd3	43575000	43615000
Bd3	58395000	58480000		Bd3	43615000	43690000
Bd3	58480000	58535000		Bd3	43690000	43805000
Bd3	58535000	58620000		Bd3	43805000	43845000
Bd3	58620000	58730000		Bd3	43845000	43940000
Bd3	58730000	58780000		Bd3	43940000	43995000
Bd3	58780000	58835000		Bd3	43995000	44040000
Bd3	58835000	58880000		Bd3	44040000	44145000
Bd3	58880000	59005000		Bd3	44145000	44190000
Bd3	59005000	59150000		Bd3	44190000	44315000
Bd3	59150000	59215000		Bd3	44315000	44385000
Bd3	59215000	59525000		Bd3	44385000	44475000
Bd4	185000	350000		Bd3	44475000	44565000
Bd4	350000	525000		Bd3	44565000	44720000
Bd4	525000	790000		Bd3	44720000	44750000
Bd4	790000	835000		Bd3	44750000	44790000
Bd4	835000	1190000		Bd3	44790000	44870000
Bd4	1190000	1265000		Bd3	44870000	45005000
Bd4	1265000	1375000		Bd3	45005000	45135000
Bd4	1375000	1405000		Bd3	45135000	45240000
Bd4	1405000	1490000		Bd3	45240000	45280000
Bd4	1490000	1525000		Bd3	45280000	45350000
Bd4	1525000	1625000		Bd3	45350000	45400000
Bd4	1625000	1820000		Bd3	45400000	45465000
Bd4	1820000	1910000		Bd3	45465000	45530000
Bd4	1910000	2075000		Bd3	45530000	45565000
Bd4	2075000	2140000		Bd3	45565000	45630000
Bd4	2140000	2460000		Bd3	45630000	45730000
Bd4	2460000	2555000		Bd3	45730000	45830000
Bd4	2555000	2685000		Bd3	45830000	45895000
Bd4	2685000	2885000		Bd3	45895000	46000000
Bd4	2885000	3070000		Bd3	46000000	46080000
Bd4	3070000	3290000		Bd3	46080000	46230000
Bd4	3290000	3365000		Bd3	46230000	46270000
Bd4	3365000	3470000		Bd3	46270000	46325000
Bd4	3470000	3610000		Bd3	46325000	46400000
Bd4	3610000	3735000		Bd3	46400000	46510000
Bd4	3735000	3835000		Bd3	46510000	46550000
Bd4	3835000	3900000		Bd3	46550000	46775000
Bd4	3900000	4000000		Bd3	46775000	46820000
Bd4	4000000	4160000		Bd3	46820000	46985000
Bd4	4160000	4270000		Bd3	46985000	47080000
Bd4	4270000	4340000		Bd3	47080000	47225000
Bd4	4340000	4385000		Bd3	47225000	47285000
Bd4	4385000	4425000		Bd3	47285000	47345000
Bd4	4425000	4500000		Bd3	47345000	47395000
Bd4	4500000	4615000		Bd3	47395000	47550000
Bd4	4615000	4705000		Bd3	47550000	47605000
Bd4	4705000	4815000		Bd3	47605000	47695000
Bd4	4815000	4850000		Bd3	47695000	47775000
Bd4	4850000	4930000		Bd3	47775000	47980000
Bd4	4930000	5055000		Bd3	47980000	48025000
Bd4	5055000	5180000		Bd3	48025000	48155000
Bd4	5180000	5345000		Bd3	48155000	48195000
Bd4	5345000	5825000		Bd3	48195000	48320000
Bd4	5825000	5910000		Bd3	48320000	48425000
Bd4	5910000	6075000		Bd3	48425000	48570000
Bd4	6075000	6280000		Bd3	48570000	48630000
Bd4	6280000	6405000		Bd3	48630000	48715000
Bd4	6405000	6455000		Bd3	48715000	48795000
Bd4	6455000	6565000		Bd3	48795000	48870000
Bd4	6565000	6740000		Bd3	48870000	48945000
Bd4	6740000	6835000		Bd3	48945000	49095000
Bd4	6835000	7010000		Bd3	49095000	49170000
Bd4	7010000	7060000		Bd3	49170000	49205000
Bd4	7060000	7240000		Bd3	49205000	49245000
Bd4	7240000	7320000		Bd3	49245000	49330000
Bd4	7320000	7455000		Bd3	49330000	49420000
Bd4	7455000	7485000		Bd3	49420000	49465000
Bd4	7485000	7545000		Bd3	49465000	49550000
Bd4	7545000	7845000		Bd3	49550000	49760000
Bd4	7845000	7920000		Bd3	49760000	49840000
Bd4	7920000	7960000		Bd3	49840000	50025000
Bd4	7960000	8120000		Bd3	50025000	50080000
Bd4	8120000	8240000		Bd3	50080000	50140000
Bd4	8240000	8415000		Bd3	50140000	50190000
Bd4	8415000	8460000		Bd3	50190000	50245000
Bd4	8460000	8545000		Bd3	50245000	50295000
Bd4	8545000	8615000		Bd3	50295000	50345000
Bd4	8615000	8715000		Bd3	50345000	50440000
Bd4	8715000	8815000		Bd3	50440000	50500000
Bd4	8815000	8905000		Bd3	50500000	50530000
Bd4	8905000	8965000		Bd3	50530000	50630000
Bd4	8965000	9010000		Bd3	50630000	50755000
Bd4	9010000	9235000		Bd3	50755000	50800000
Bd4	9235000	9595000		Bd3	50800000	51050000
Bd4	9595000	9885000		Bd3	51050000	51090000
Bd4	9885000	10245000		Bd3	51090000	51145000
Bd4	10245000	10360000		Bd3	51145000	51260000
Bd4	10360000	10465000		Bd3	51260000	51305000
Bd4	10465000	10500000		Bd3	51305000	51385000
Bd4	10500000	10805000		Bd3	51385000	51420000
Bd4	10805000	10900000		Bd3	51420000	51490000
Bd4	10900000	10945000		Bd3	51490000	51610000
Bd4	10945000	11140000		Bd3	51610000	51680000
Bd4	11140000	11225000		Bd3	51680000	51905000
Bd4	11225000	11335000		Bd3	51905000	52065000
Bd4	11335000	11400000		Bd3	52065000	52150000
Bd4	11400000	11565000		Bd3	52150000	52255000
Bd4	11565000	11615000		Bd3	52255000	52315000
Bd4	11615000	11900000		Bd3	52315000	52370000
Bd4	11900000	11975000		Bd3	52370000	52415000
Bd4	11975000	12160000		Bd3	52415000	52590000
Bd4	12160000	12525000		Bd3	52590000	52625000
Bd4	12525000	12675000		Bd3	52625000	52680000
Bd4	12675000	12735000		Bd3	52680000	52720000
Bd4	12735000	13030000		Bd3	52720000	53040000
Bd4	13030000	13335000		Bd3	53040000	53110000
Bd4	13335000	13500000		Bd3	53110000	53190000
Bd4	13500000	14055000		Bd3	53190000	53240000
Bd4	14055000	14145000		Bd3	53240000	53315000
Bd4	14145000	14275000		Bd3	53315000	53350000
Bd4	14275000	14365000		Bd3	53350000	53390000
Bd4	14365000	14440000		Bd3	53390000	53625000
Bd4	14440000	14520000		Bd3	53625000	53965000
Bd4	14520000	14570000		Bd3	53965000	54010000
Bd4	14570000	14715000		Bd3	54010000	54100000
Bd4	14715000	14770000		Bd3	54100000	54175000
Bd4	14770000	14800000		Bd3	54175000	54230000
Bd4	14800000	14950000		Bd3	54230000	54280000
Bd4	14950000	15180000		Bd3	54280000	54385000
Bd4	15180000	15390000		Bd3	54385000	54475000
Bd4	15390000	15565000		Bd3	54475000	54535000
Bd4	15565000	15695000		Bd3	54535000	54565000
Bd4	15695000	15800000		Bd3	54565000	54600000
Bd4	15800000	16170000		Bd3	54600000	54665000
Bd4	16170000	16475000		Bd3	54665000	54715000
Bd4	16475000	16610000		Bd3	54715000	54845000
Bd4	16610000	16650000		Bd3	54845000	54905000
Bd4	16650000	16730000		Bd3	54905000	55015000
Bd4	16730000	16825000		Bd3	55015000	55090000
Bd4	16825000	16945000		Bd3	55090000	55155000
Bd4	16945000	17320000		Bd3	55155000	55225000
Bd4	17320000	17460000		Bd3	55225000	55255000
Bd4	17460000	17800000		Bd3	55255000	55325000
Bd4	17800000	17885000		Bd3	55325000	55420000
Bd4	17885000	18020000		Bd3	55420000	55515000
Bd4	18020000	18055000		Bd3	55515000	55550000
Bd4	18055000	18170000		Bd3	55550000	55720000
Bd4	18170000	18515000		Bd3	55720000	55910000
Bd4	18515000	18555000		Bd3	55910000	56000000
Bd4	18555000	18645000		Bd3	56000000	56080000
Bd4	18645000	18810000		Bd3	56080000	56270000
Bd4	18810000	19655000		Bd3	56270000	56330000
Bd4	19655000	19750000		Bd3	56330000	56400000
Bd4	19750000	19795000		Bd3	56400000	56445000
Bd4	19795000	20155000		Bd3	56445000	56485000
Bd4	20155000	20545000		Bd3	56485000	56625000
Bd4	20545000	20585000		Bd3	56625000	56710000
Bd4	20585000	20750000		Bd3	56710000	56840000
Bd4	20750000	20845000		Bd3	56840000	56955000
Bd4	20845000	21085000		Bd3	56955000	57165000
Bd4	21085000	21195000		Bd3	57165000	57400000
Bd4	21195000	21450000		Bd3	57400000	57450000
Bd4	21450000	21535000		Bd3	57450000	57610000
Bd4	21535000	21720000		Bd3	57610000	57680000
Bd4	21720000	21800000		Bd3	57680000	57865000
Bd4	21800000	21910000		Bd3	57865000	57910000
Bd4	21910000	22105000		Bd3	57910000	57975000
Bd4	22105000	22235000		Bd3	57975000	58120000
Bd4	22235000	22295000		Bd3	58120000	58160000
Bd4	22295000	22475000		Bd3	58160000	58205000
Bd4	22475000	22535000		Bd3	58205000	58285000
Bd4	22535000	22810000		Bd3	58285000	58325000
Bd4	22810000	22865000		Bd3	58325000	58395000
Bd4	22865000	22930000		Bd3	58395000	58480000
Bd4	22930000	23260000		Bd3	58480000	58535000
Bd4	23260000	23340000		Bd3	58535000	58625000
Bd4	23340000	23675000		Bd3	58625000	58730000
Bd4	23675000	23980000		Bd3	58730000	58780000
Bd4	23980000	24060000		Bd3	58780000	58840000
Bd4	24060000	24180000		Bd3	58840000	58875000
Bd4	24180000	24330000		Bd3	58875000	59005000
Bd4	24330000	24465000		Bd3	59005000	59060000
Bd4	24465000	24985000		Bd3	59060000	59150000
Bd4	24985000	25075000		Bd3	59150000	59210000
Bd4	25075000	25145000		Bd3	59210000	59260000
Bd4	25145000	25200000		Bd3	59260000	59320000
Bd4	25200000	25245000		Bd3	59320000	59525000
Bd4	25245000	25400000		Bd4	140000	225000
Bd4	25400000	25545000		Bd4	225000	355000
Bd4	25545000	25685000		Bd4	355000	520000
Bd4	25685000	25735000		Bd4	520000	655000
Bd4	25735000	25775000		Bd4	655000	730000
Bd4	25775000	26045000		Bd4	730000	780000
Bd4	26045000	26135000		Bd4	780000	965000
Bd4	26135000	26205000		Bd4	965000	1195000
Bd4	26205000	26405000		Bd4	1195000	1265000
Bd4	26405000	26445000		Bd4	1265000	1325000
Bd4	26445000	26630000		Bd4	1325000	1370000
Bd4	26630000	26830000		Bd4	1370000	1405000
Bd4	26830000	26905000		Bd4	1405000	1490000
Bd4	26905000	26990000		Bd4	1490000	1625000
Bd4	26990000	27030000		Bd4	1625000	1820000
Bd4	27030000	27110000		Bd4	1820000	1990000
Bd4	27110000	27175000		Bd4	1990000	2080000
Bd4	27175000	27540000		Bd4	2080000	2140000
Bd4	27540000	27665000		Bd4	2140000	2215000
Bd4	27665000	27745000		Bd4	2215000	2425000
Bd4	27745000	27950000		Bd4	2425000	2555000
Bd4	27950000	27990000		Bd4	2555000	2595000
Bd4	27990000	28080000		Bd4	2595000	2810000
Bd4	28080000	28150000		Bd4	2810000	2885000
Bd4	28150000	28380000		Bd4	2885000	3195000
Bd4	28380000	28435000		Bd4	3195000	3290000
Bd4	28435000	28560000		Bd4	3290000	3530000
Bd4	28560000	28615000		Bd4	3530000	3685000
Bd4	28615000	28695000		Bd4	3685000	3730000
Bd4	28695000	28830000		Bd4	3730000	3835000
Bd4	28830000	29055000		Bd4	3835000	3930000
Bd4	29055000	29110000		Bd4	3930000	4160000
Bd4	29110000	29285000		Bd4	4160000	4265000
Bd4	29285000	29335000		Bd4	4265000	4385000
Bd4	29335000	29405000		Bd4	4385000	4425000
Bd4	29405000	29655000		Bd4	4425000	4495000
Bd4	29655000	29735000		Bd4	4495000	4625000
Bd4	29735000	29770000		Bd4	4625000	4815000
Bd4	29770000	29870000		Bd4	4815000	4850000
Bd4	29870000	29955000		Bd4	4850000	4930000
Bd4	29955000	30025000		Bd4	4930000	4965000
Bd4	30025000	30080000		Bd4	4965000	5055000
Bd4	30080000	30110000		Bd4	5055000	5190000
Bd4	30110000	30245000		Bd4	5190000	5345000
Bd4	30245000	30565000		Bd4	5345000	5510000
Bd4	30565000	30900000		Bd4	5510000	5725000
Bd4	30900000	30940000		Bd4	5725000	5865000
Bd4	30940000	30975000		Bd4	5865000	5910000
Bd4	30975000	31135000		Bd4	5910000	6085000
Bd4	31135000	31210000		Bd4	6085000	6410000
Bd4	31210000	31350000		Bd4	6410000	6455000
Bd4	31350000	31395000		Bd4	6455000	6565000
Bd4	31395000	31505000		Bd4	6565000	6605000
Bd4	31505000	31640000		Bd4	6605000	6835000
Bd4	31640000	31770000		Bd4	6835000	6970000
Bd4	31770000	32095000		Bd4	6970000	7010000
Bd4	32095000	32465000		Bd4	7010000	7060000
Bd4	32465000	32520000		Bd4	7060000	7105000
Bd4	32520000	32630000		Bd4	7105000	7200000
Bd4	32630000	32685000		Bd4	7200000	7240000
Bd4	32685000	32845000		Bd4	7240000	7405000
Bd4	32845000	32885000		Bd4	7405000	7450000
Bd4	32885000	33185000		Bd4	7450000	7540000
Bd4	33185000	33375000		Bd4	7540000	7620000
Bd4	33375000	33425000		Bd4	7620000	7845000
Bd4	33425000	33500000		Bd4	7845000	7905000
Bd4	33500000	33545000		Bd4	7905000	7965000
Bd4	33545000	33635000		Bd4	7965000	8010000
Bd4	33635000	33670000		Bd4	8010000	8120000
Bd4	33670000	33930000		Bd4	8120000	8325000
Bd4	33930000	33970000		Bd4	8325000	8425000
Bd4	33970000	34015000		Bd4	8425000	8470000
Bd4	34015000	34260000		Bd4	8470000	8605000
Bd4	34260000	34380000		Bd4	8605000	8715000
Bd4	34380000	34485000		Bd4	8715000	8800000
Bd4	34485000	34730000		Bd4	8800000	8970000
Bd4	34730000	34850000		Bd4	8970000	9120000
Bd4	34850000	34975000		Bd4	9120000	9300000
Bd4	34975000	35045000		Bd4	9300000	9390000
Bd4	35045000	35110000		Bd4	9390000	9605000
Bd4	35110000	35165000		Bd4	9605000	9705000
Bd4	35165000	35295000		Bd4	9705000	9885000
Bd4	35295000	35395000		Bd4	9885000	10170000
Bd4	35395000	35555000		Bd4	10170000	10245000
Bd4	35555000	35655000		Bd4	10245000	10355000
Bd4	35655000	35735000		Bd4	10355000	10500000
Bd4	35735000	35775000		Bd4	10500000	10685000
Bd4	35775000	35860000		Bd4	10685000	10805000
Bd4	35860000	36245000		Bd4	10805000	10900000
Bd4	36245000	36435000		Bd4	10900000	10940000
Bd4	36435000	36505000		Bd4	10940000	11015000
Bd4	36505000	36620000		Bd4	11015000	11225000
Bd4	36620000	36655000		Bd4	11225000	11335000
Bd4	36655000	36710000		Bd4	11335000	11400000
Bd4	36710000	36770000		Bd4	11400000	11510000
Bd4	36770000	36810000		Bd4	11510000	11755000
Bd4	36810000	36965000		Bd4	11755000	11900000
Bd4	36965000	37015000		Bd4	11900000	11975000
Bd4	37015000	37100000		Bd4	11975000	12030000
Bd4	37100000	37240000		Bd4	12030000	12155000
Bd4	37240000	37310000		Bd4	12155000	12200000
Bd4	37310000	37355000		Bd4	12200000	12515000
Bd4	37355000	37390000		Bd4	12515000	12870000
Bd4	37390000	37455000		Bd4	12870000	12915000
Bd4	37455000	37520000		Bd4	12915000	13030000
Bd4	37520000	37635000		Bd4	13030000	13095000
Bd4	37635000	37660000		Bd4	13095000	13215000
Bd4	37660000	37900000		Bd4	13215000	13330000
Bd4	37900000	37945000		Bd4	13330000	13500000
Bd4	37945000	38070000		Bd4	13500000	13600000
Bd4	38070000	38230000		Bd4	13600000	14055000
Bd4	38230000	38285000		Bd4	14055000	14280000
Bd4	38285000	38400000		Bd4	14280000	14445000
Bd4	38400000	38440000		Bd4	14445000	14520000
Bd4	38440000	38540000		Bd4	14520000	14570000
Bd4	38540000	38625000		Bd4	14570000	14715000
Bd4	38625000	38740000		Bd4	14715000	14805000
Bd4	38740000	38820000		Bd4	14805000	14950000
Bd4	38820000	39060000		Bd4	14950000	15005000
Bd4	39060000	39155000		Bd4	15005000	15260000
Bd4	39155000	39260000		Bd4	15260000	15385000
Bd4	39260000	39290000		Bd4	15385000	15480000
Bd4	39290000	39385000		Bd4	15480000	15570000
Bd4	39385000	39630000		Bd4	15570000	15695000
Bd4	39630000	39710000		Bd4	15695000	15805000
Bd4	39710000	39975000		Bd4	15805000	16060000
Bd4	39975000	40015000		Bd4	16060000	16120000
Bd4	40015000	40060000		Bd4	16120000	16175000
Bd4	40060000	40180000		Bd4	16175000	16650000
Bd4	40180000	40270000		Bd4	16650000	16820000
Bd4	40270000	40495000		Bd4	16820000	16915000
Bd4	40495000	40560000		Bd4	16915000	17010000
Bd4	40560000	40615000		Bd4	17010000	17075000
Bd4	40615000	40690000		Bd4	17075000	17165000
Bd4	40690000	40735000		Bd4	17165000	17245000
Bd4	40735000	40770000		Bd4	17245000	17320000
Bd4	40770000	40810000		Bd4	17320000	17510000
Bd4	40810000	40860000		Bd4	17510000	17590000
Bd4	40860000	40940000		Bd4	17590000	17655000
Bd4	40940000	41015000		Bd4	17655000	17705000
Bd4	41015000	41070000		Bd4	17705000	17800000
Bd4	41070000	41185000		Bd4	17800000	18010000
Bd4	41185000	41270000		Bd4	18010000	18055000
Bd4	41270000	41315000		Bd4	18055000	18170000
Bd4	41315000	41455000		Bd4	18170000	18225000
Bd4	41455000	41505000		Bd4	18225000	18400000
Bd4	41505000	41550000		Bd4	18400000	18575000
Bd4	41550000	41675000		Bd4	18575000	18740000
Bd4	41675000	42140000		Bd4	18740000	19680000
Bd4	42140000	42240000		Bd4	19680000	19800000
Bd4	42240000	42280000		Bd4	19800000	20210000
Bd4	42280000	42385000		Bd4	20210000	20425000
Bd4	42385000	42430000		Bd4	20425000	20545000
Bd4	42430000	42470000		Bd4	20545000	20750000
Bd4	42470000	42560000		Bd4	20750000	20845000
Bd4	42560000	42600000		Bd4	20845000	21195000
Bd4	42600000	42700000		Bd4	21195000	21325000
Bd4	42700000	42740000		Bd4	21325000	21535000
Bd4	42740000	42810000		Bd4	21535000	21800000
[truncated: 502 more rows]
