# Supplementary material for: High-resolution Hi-C maps highlight multiscale chromatin architecture reorganization during cold stress in Brachypodium distachyon
Source: BMC Plant Biol. 2023 May 16;23:260. doi: 10.1186/s12870-023-04269-w (PMC10186695; doi:10.1186/s12870-023-04269-w)
Supplement: Supplementary file 5 — Additional file 5: Table S4. Chromatin loops identified in normal and cold-treated plants. [file 12870_2023_4269_MOESM5_ESM.xlsx]

## Sheet: Normal
Table S4. Chromatin loops identified in normal and cold-treated plants.
chrA	startA	endA	chrB	startB	endB	distance(bp)	centerA	centerB	readsA	readsB	PETs	density	enrichmentScore	P2LL	FDR	binomialPvalue	hypergeometricPvalue	poissonPvalue	poissonPvaluePeakA	poissonPvaluePeakB
Bd1	22343	43355	Bd1	46234930	46265161	4.62172e+07	32849	4.625e+07	13116	51700	79	0.0125833	39.5	9.875	0	2.42481e-74	1.56142e-25	9.37853e-95	8.84228e-163	1e-300
Bd1	28409	44221	Bd1	14088597	14103469	14059718	36315	14096033	10391	19109	76	0.0202164	76	38	0	2.04604e-79	1.12623e-58	1.97677e-112	7.01152e-185	1e-300
Bd1	67612	78254	Bd1	191732	204546	125206	72933	198139	8308	12571	116	0.0403652	2.69767	4.46154	0	1.67129e-05	3.19242e-140	2.98417e-20	2.49504e-290	1e-300
Bd1	871062	890518	Bd1	74390277	74394809	73511753	880790	74392543	16600	5345	149	0.0506985	149	149	0	1.34342e-228	3.22944e-206	9.72318e-262	5.22102e-126	1.02332e-279
Bd1	1091831	1097195	Bd1	1127763	1131972	35354.5	1094513	1.12987e+06	5085	4557	59	0.0503045	2.95	1.68571	0	2.31635e-05	3.69352e-93	1.28008e-12	2.31522e-91	1.20788e-232
Bd1	1479727	1493018	Bd1	1686978	1698777	206505	1.48637e+06	1.69288e+06	12495	12361	61	0.0198441	2.44	1.74286	0	0.000231798	3.31982e-48	8.56423e-10	3.07622e-259	1e-300
Bd1	1954032	1958818	Bd1	1985240	1989809	31099.5	1956425	1.98752e+06	4975	4706	51	0.0444969	2.125	1.54545	0.02	0.000133168	2.59077e-77	1.09747e-06	6.38973e-109	3.86098e-101
Bd1	2321062	2333607	Bd1	2564386	2578530	244124	2.32733e+06	2571458	12351	13182	56	0.0171261	2.24	2.66667	0	4.05826e-05	2.87119e-41	6.63564e-08	1e-300	5.81835e-177
Bd1	2438528	2443165	Bd1	2471866	2477301	33737	2.44085e+06	2.47458e+06	5460	5091	59	0.0478123	2.68182	1.43902	0.02	2.09299e-05	1.59952e-88	5.04114e-11	1.59791e-295	1.84829e-34
Bd1	2709702	2710031	Bd1	52068762	52068944	4.9359e+07	2.70987e+06	52068853	557	381	266	4.24878	266	266	0	1e-300	1e-300	1e-300	3.16962e-131	7.0268e-43
Bd1	2818886	2824628	Bd1	2857078	2861279	37421.5	2821757	2.85918e+06	5683	4968	51	0.0418655	3.64286	3.64286	0	2.51943e-05	3.35075e-73	2.07446e-14	2.33763e-174	1e-300
Bd1	2875760	2875952	Bd1	42509803	42509850	3.9634e+07	2875856	4.25098e+07	253	129	71	2.42473	71	71	0	1e-300	1e-300	1e-300	3.84181e-42	9.16347e-25
Bd1	2879966	2887255	Bd1	2955716	2964171	76333	2.88361e+06	2.95994e+06	6385	7933	62	0.0321425	2.03279	1.55	0.04	0.000124951	2.71064e-78	3.67001e-07	4.44606e-65	4.78997e-108
Bd1	3255213	3290956	Bd1	3947299	3968356	684743	3.27308e+06	3.95783e+06	33305	19146	72	0.0103464	2.14925	2.25	0	7.14375e-05	1.16834e-22	5.37194e-09	1e-300	1e-300
Bd1	3356443	3382003	Bd1	4417408	4450779	1.06487e+06	3369223	4.43409e+06	23245	33726	66	0.0091412	2.2	1.65	0	0.000120966	8.45375e-15	9.5331e-09	1e-300	1e-300
Bd1	3569932	3585215	Bd1	3757279	3773411	187772	3.57757e+06	3765345	14658	17867	87	0.022604	2.02326	1.77551	0.03	0.000145411	6.07358e-62	2.51396e-09	1e-300	1e-300
Bd1	3729998	3732822	Bd1	3747624	3751053	17928.5	3731410	3.74934e+06	3405	3937	70	0.0913719	2.8	1.66667	0.01	2.92132e-09	4.50579e-132	1.27885e-13	1.26414e-115	1.76637e-54
Bd1	3752947	3783227	Bd1	4860134	4889854	1106907	3768087	4874994	32439	25900	77	0.0104747	2.02632	2.13889	0	3.27831e-05	5.75208e-19	1.835e-08	1e-300	3.57146e-251
Bd1	3848902	3874637	Bd1	4751452	4777221	902567	3.86177e+06	4.76434e+06	18348	24569	55	0.00871615	2.03704	9.16667	0	0.00018334	3.90493e-19	1.4967e-06	1.20211e-62	1e-300
Bd1	3854977	3877349	Bd1	4712571	4738765	859505	3866163	4725668	14523	21755	51	0.00857119	2.68421	4.63636	0	3.39145e-07	6.83438e-23	9.31344e-10	8.24724e-14	3.24455e-130
Bd1	3904515	3909475	Bd1	35899535	35920500	3.2003e+07	3906995	3.591e+07	3673	46048	246	0.0774497	246	246	0	1e-300	1e-300	1e-300	3.68034e-124	1e-300
Bd1	3905925	3918546	Bd1	35980166	35987383	32071539	3.91224e+06	3.59838e+07	4941	19822	206	0.0847564	206	68.6667	0	1e-300	1e-300	1e-300	1	1e-300
Bd1	3906163	3918543	Bd1	35948065	35963062	3.20432e+07	3912353	3.59556e+07	4775	18273	122	0.0363728	122	24.4	0.02	1.32688e-180	1.51623e-159	3.75588e-204	1	1e-300
Bd1	3929162	3942451	Bd1	35980158	35984335	32046440	3.93581e+06	3.59822e+07	12168	18158	64	0.0299082	64	64	0	1e-300	1.53387e-42	1e-300	1e-300	1e-300
Bd1	3993149	4017252	Bd1	71110660	71117376	6.71088e+07	4.0052e+06	71114018	21602	8973	60	0.0158904	60	60	0	1e-300	1.41667e-41	1e-300	1e-300	1e-300
Bd1	4386039	4399448	Bd1	4600578	4612879	213985	4.39274e+06	4.60673e+06	14702	11447	65	0.0206355	2.09677	1.58537	0.02	0.000482226	1.14927e-50	6.75778e-08	1e-300	2.22259e-130
Bd1	4689304	4702577	Bd1	4863777	4878379	175138	4.69594e+06	4871078	11406	14388	74	0.0216681	2.17647	1.45098	0.01	0.000116285	4.11283e-62	2.00658e-09	3.9492e-160	7.33657e-277
Bd1	4708490	4715217	Bd1	4761625	4765710	51814	4.71185e+06	4.76367e+06	6572	4886	61	0.0460497	2.34615	1.74286	0	0.000865524	1.48659e-88	3.53931e-09	1.22531e-188	8.46086e-170
Bd1	4901204	4926084	Bd1	5660256	5686616	759792	4913644	5673436	21516	25703	63	0.0100354	2.1	2.17241	0	2.64628e-06	3.20011e-20	1.00565e-07	6.75506e-181	1e-300
Bd1	5054448	5064915	Bd1	5152594	5163024	98127.5	5.05968e+06	5157809	11481	10978	101	0.0394494	2.21978	1.65574	0.04	7.11438e-07	2.579e-108	9.51398e-13	2.26668e-213	1.37409e-217
Bd1	5212206	5227454	Bd1	5475750	5485144	260617	5219830	5480447	16874	8725	53	0.0175551	2.03846	1.47222	0	3.05868e-05	3.99721e-40	2.23894e-06	1e-300	3.66769e-58
Bd1	5674686	5679360	Bd1	5714078	5719167	39599.5	5677023	5.71662e+06	5253	6035	62	0.0518336	2.38462	1.47619	0.01	0.000421193	9.41053e-91	1.46815e-09	1.9447e-160	4.81966e-208
Bd1	5871081	5880137	Bd1	5913316	5920046	41072	5875609	5916681	6611	7026	129	0.0666992	2.20513	4.03125	0.04	2.01783e-09	1.14597e-206	1.31107e-15	3.10944e-26	2.03929e-254
Bd1	5871501	5879371	Bd1	5920379	5925897	47702	5875436	5923138	5994	6047	94	0.057308	2.68571	1.88	0.01	9.85306e-08	3.26315e-148	1.26997e-16	5.3469e-65	8.04646e-141
Bd1	6084374	6095916	Bd1	6229431	6240095	144618	6090145	6234763	10681	9501	51	0.0187458	2.21739	1.82143	0	0.000363427	1.30247e-45	3.29267e-07	1.77553e-164	9.82863e-90
Bd1	6921931	6928743	Bd1	6957464	6961089	33939.5	6925337	6.95928e+06	7296	3978	65	0.0508324	3.09524	7.22222	0.02	1.91006e-06	7.05354e-99	1.18224e-14	7.16761e-250	3.99364e-201
Bd1	6966747	6978569	Bd1	7075174	7088826	109342	6972658	7082000	13806	12687	147	0.0471003	2.42975	2.07042	0	4.07276e-07	9.50465e-160	4.29304e-21	1e-300	2.85661e-97
Bd1	7374348	7388393	Bd1	7718960	7737053	346636	7.38137e+06	7.72801e+06	13607	19514	58	0.0147303	2.07143	2.7619	0	3.12207e-05	2.39351e-32	4.7622e-07	7.05548e-104	1e-300
Bd1	7437553	7462876	Bd1	8610418	8644639	1177314	7.45021e+06	8.62753e+06	22690	32221	76	0.0104179	2.11111	2.17143	0	2.89208e-08	9.16053e-22	4.35153e-09	1.13763e-95	1e-300
Bd1	7730254	7747882	Bd1	7935083	7946214	201580	7739068	7.94065e+06	17741	9863	67	0.0190153	2.09375	4.1875	0.02	0.000794649	6.09404e-52	4.5421e-08	5.22974e-207	1.05963e-100
Bd1	7768713	7789677	Bd1	8128794	8147114	358759	7779195	8137954	20846	19313	85	0.0176606	2.02381	1.46552	0	0.000366964	1.68973e-45	3.73936e-09	1e-300	1e-300
Bd1	7969474	7998483	Bd1	8891287	8917769	920550	7.98398e+06	8904528	29485	24346	66	0.00970788	2	2.2	0	0.000179302	1.46476e-16	2.77575e-07	1e-300	4.22584e-165
Bd1	8663824	8669725	Bd1	8704501	8709510	40231	8.66677e+06	8.70701e+06	7561	5128	77	0.0576062	2.44444	2.13889	0.03	2.78514e-05	7.95708e-113	5.62279e-12	4.73278e-272	1.11883e-50
Bd1	8785777	8811661	Bd1	35899529	35920510	2.71113e+07	8798719	3.591e+07	27671	46209	353	0.0614793	353	353	0	1e-300	4.17881e-220	1e-300	1e-300	1e-300
Bd1	8796115	8800301	Bd1	74390079	74394840	6.55943e+07	8798208	7.43925e+07	6984	5599	76	0.0693329	76	76	0	1e-300	1.13823e-110	1e-300	1e-300	8.38517e-291
Bd1	8796981	8813109	Bd1	35980148	35993488	27181773	8805045	35986818	18454	26230	130	0.0360077	130	130	0	4.92587e-179	9.87312e-81	5.73245e-221	1e-300	1e-300
Bd1	8799937	8810924	Bd1	35948046	35963103	27150144	8.80543e+06	3.59556e+07	12790	18545	125	0.0391747	125	125	0	1.24382e-179	9.46618e-112	1.96965e-210	1e-300	1e-300
Bd1	8962119	8967264	Bd1	9005177	9008855	42324.5	8.96469e+06	9007016	5223	5147	56	0.0518054	2.8	2.66667	0.04	3.5086e-05	1.18644e-83	3.20262e-11	3.78447e-29	1e-300
Bd1	9314565	9314664	Bd1	35098202	35098506	2.57837e+07	9.31461e+06	35098354	450	1007	160	3.24055	160	160	0	1e-300	1e-300	1e-300	2.72753e-218	1e-300
Bd1	9491844	9518285	Bd1	10568973	10590752	1074798	9.50506e+06	1.05799e+07	27485	22445	55	0.00930976	2.03704	2.11538	0	0.000119581	1.48857e-13	1.4967e-06	1e-300	5.25111e-282
Bd1	9520171	9525239	Bd1	9557687	9563179	37728	9522705	9560433	5662	7353	65	0.0502403	2.16667	1.80556	0	0.000825424	9.03743e-89	2.12205e-08	2.71167e-94	1e-300
Bd1	9817961	9823616	Bd1	9849473	9853482	30689	9.82079e+06	9.85148e+06	6817	4558	54	0.0456079	2.07692	3.85714	0.02	0.000976845	1.62042e-76	1.06131e-06	5.60529e-233	1.48832e-29
Bd1	10019894	10027073	Bd1	10094582	10102660	75137.5	1.00235e+07	10098621	7353	9077	55	0.0294237	2.3913	1.83333	0.01	0.000129233	2.07526e-60	1.06851e-08	3.04523e-114	1e-300
Bd1	10354123	10358656	Bd1	10388274	10393420	34457.5	1.03564e+07	10390847	3234	5235	52	0.0438506	5.2	4	0	0.000148127	1.57557e-86	6.93086e-21	2.51277e-92	1e-300
Bd1	10588549	10592007	Bd1	10616183	10620275	27951	10590278	10618229	4769	6887	83	0.0897293	2.96429	2.24324	0	0.000654656	3.92753e-130	3.40892e-17	3.16536e-138	1e-300
Bd1	10815173	10828463	Bd1	11099938	11111039	283670	10821818	1.11055e+07	12823	11466	51	0.0170665	2.04	2.31818	0	0.000430695	6.58271e-38	3.35114e-06	8.11627e-130	7.14342e-241
Bd1	11339425	11354459	Bd1	11652739	11661550	310202	11346942	1.16571e+07	15845	10975	53	0.0181419	2.30435	6.625	0	0.000784626	1.36987e-36	6.14981e-08	5.55937e-133	1e-300
Bd1	11571390	11584037	Bd1	11750523	11768868	181982	1.15777e+07	1.17597e+07	16393	18673	88	0.0231759	2.58824	2.83871	0	0.000451907	1.41483e-57	8.77157e-15	1e-300	1e-300
Bd1	11700837	11714656	Bd1	11913964	11920956	209714	1.17077e+07	11917460	15583	6844	51	0.0200023	2.42857	4.25	0	1.62455e-05	1.41305e-44	2.20534e-08	1e-300	1.7465e-71
Bd1	11714510	11719085	Bd1	11751824	11756128	37178.5	1.17168e+07	11753976	4310	5879	85	0.0781372	3.26923	3.26923	0	2.82537e-06	1.13631e-143	4.8608e-20	4.25175e-66	1e-300
Bd1	11788579	11794340	Bd1	11828976	11835681	40869	1.17915e+07	1.18323e+07	8061	6523	95	0.0622013	2.06522	1.63793	0	0.000147681	6.11619e-135	1.77854e-10	1e-300	1.80141e-107
Bd1	11792847	11799524	Bd1	11839275	11846337	46620.5	1.17962e+07	11842806	7203	7580	99	0.0588143	2	2.41463	0.04	1.06013e-07	1.05247e-140	3.9007e-10	5.24136e-169	4.72841e-153
Bd1	12232147	12246958	Bd1	12489020	12503845	256880	1.22396e+07	1.24964e+07	15286	18473	77	0.0212068	2.13889	1.925	0	0.000277601	5.37429e-49	2.01289e-09	1.55159e-231	1e-300
Bd1	12378765	12384377	Bd1	12413353	12419201	34706	12381571	12416277	5686	7660	79	0.0562659	2.28986	1.79545	0.05	0.000291367	1.26432e-112	6.23822e-11	3.24468e-101	1e-300
Bd1	12625332	12648961	Bd1	13771811	13800196	1148857	1.26371e+07	1.3786e+07	25230	28498	63	0.00988606	2.03226	2.73913	0	0.000254635	5.89618e-15	3.00368e-07	1e-300	1e-300
Bd1	12934672	12941294	Bd1	13004438	13009582	69027	12937983	13007010	8611	5911	66	0.0457845	3.21951	1.65	0	5.62806e-05	7.28609e-85	1.2424e-15	1e-300	1.8717e-159
Bd1	12988386	13001221	Bd1	46234930	46264453	33254888	1.29948e+07	4.62497e+07	12087	50198	85	0.016379	85	42.5	0	2.55741e-103	9.87321e-33	1.32124e-129	4.79535e-77	1e-300
Bd1	12988806	12992961	Bd1	71113138	71117613	58124492	1.29909e+07	7.11154e+07	3139	8306	56	0.052964	56	56	0	1e-300	2.01363e-84	1e-300	0.999764	1e-300
Bd1	13161429	13169022	Bd1	13321345	13326524	158709	1.31652e+07	1.33239e+07	10318	5992	80	0.0511251	2.58065	2	0	0.000102177	1.9135e-102	1.57993e-13	1e-300	1e-300
Bd1	13549072	13567812	Bd1	13683226	13704936	135639	13558442	13694081	19928	21879	366	0.0738526	2.36129	1.6789	0	3.82132e-26	1e-300	4.17097e-47	1e-300	1e-300
Bd1	13655738	13674367	Bd1	14360605	14391685	711092	1.36651e+07	14376145	16906	30100	55	0.0090309	2.11538	1.61765	0.02	0.000208557	6.55903e-17	4.94308e-07	1e-300	4.00119e-293
Bd1	13889052	13898452	Bd1	13992035	13999521	102026	13893752	13995778	11361	10356	67	0.0323855	2.31034	2.48148	0	0.000503003	7.49826e-63	1.15435e-09	1e-300	5.99788e-210
Bd1	13917947	13923629	Bd1	13964260	13968583	45633.5	13920788	1.39664e+07	6663	5761	53	0.0432376	2.58537	1.51429	0	0.00018172	6.73178e-70	1.56152e-09	6.65461e-104	3.86514e-128
Bd1	13994393	14000706	Bd1	14042103	14046415	46709.5	1.39975e+07	14044259	8432	5161	61	0.0468602	2.65217	3.38889	0	5.34105e-08	1.34569e-80	3.71673e-11	4.4884e-120	2.11087e-289
Bd1	14086522	14095683	Bd1	46234927	46256179	3.21545e+07	1.40911e+07	46245553	12600	40983	293	0.0786342	293	146.5	0	1e-300	5.48808e-269	1e-300	1e-300	1e-300
Bd1	14088656	14097430	Bd1	63502433	63513222	4.94148e+07	14093043	6.35078e+07	13572	9710	69	0.0287884	69	69	0	1e-300	2.81493e-62	1e-300	1e-300	1.61008e-32
Bd1	14088661	14102837	Bd1	71113133	71117878	5.70198e+07	14095749	7.11155e+07	18856	8773	294	0.126825	294	294	0	1e-300	1e-300	1e-300	1e-300	1e-300
Bd1	14088672	14096761	Bd1	64874783	64883234	50786292	1.40927e+07	6.4879e+07	12614	9267	110	0.0542826	110	110	0	1e-300	2.6919e-125	1e-300	1e-300	7.37335e-235
Bd1	14100863	14115058	Bd1	14372923	14386158	271580	1.4108e+07	1.43795e+07	13201	16095	69	0.0205318	2.22581	2.15625	0	0.000101188	7.30876e-49	2.87025e-09	4.95069e-155	1e-300
Bd1	14202783	14223068	Bd1	14780397	14808035	581290	1.42129e+07	14794216	21241	29552	54	0.00919714	2.16	2.34783	0	0.000258514	9.41891e-13	3.36011e-07	1e-300	1e-300
Bd1	14208413	14216728	Bd1	14312138	14322016	104506	1.42126e+07	14317077	10270	11513	80	0.0358913	2.25352	1.09589	0	7.20553e-05	1.83323e-80	9.85146e-11	1e-300	4.85339e-232
Bd1	14423461	14428467	Bd1	14458217	14463014	34651.5	14425964	1.44606e+07	5639	7272	59	0.0491243	3.27778	1.18	0.03	2.63375e-05	1.15524e-78	1.80049e-14	1.20697e-170	1e-300
Bd1	14708856	14723504	Bd1	14901654	14916361	192828	14716180	1.4909e+07	14438	16020	73	0.0202976	2	2.80769	0	0.00015108	9.19774e-51	6.84578e-08	1.61239e-72	1e-300
Bd1	15424702	15437894	Bd1	15576316	15592031	152876	15431298	1.55842e+07	14067	16986	83	0.0234357	2.15584	1.80435	0.01	5.70998e-05	1.15932e-60	3.46424e-10	1e-300	1.59358e-246
Bd1	15444210	15450169	Bd1	15479391	15484578	34795	1.54472e+07	1.5482e+07	4635	6368	69	0.0505281	2.46429	1.56818	0.02	0.000135042	3.95744e-106	4.78204e-11	5.62401e-05	1e-300
Bd1	15649993	15657598	Bd1	15690407	15695730	39273	1.56538e+07	1.56931e+07	7978	6146	88	0.055559	2.22785	1.51724	0	6.13611e-05	7.24895e-125	2.13535e-11	2.8651e-222	7.46342e-250
Bd1	15824514	15833406	Bd1	15930038	15938715	105416	15828960	1.59344e+07	10120	8129	64	0.0297328	2	1.42222	0.02	0.000224285	1.8245e-68	4.14446e-07	1e-300	5.59881e-42
Bd1	15851824	15858476	Bd1	15888147	15893563	35705	15855150	15890855	6507	6053	81	0.0547839	2.18919	1.84091	0.03	0.000938569	8.16854e-120	2.81505e-10	1.54805e-137	1.83981e-286
Bd1	16525174	16542484	Bd1	16634661	16648665	107834	16533829	16641663	19746	14901	217	0.0565619	2.4382	1.31515	0.02	6.12711e-05	3.07067e-223	1.79894e-30	1e-300	1e-300
Bd1	17051341	17056528	Bd1	17094765	17099924	43410	1.70539e+07	1.70973e+07	5723	7008	61	0.0481239	2.4898	2.34615	0	0.00010035	1.00434e-82	4.06428e-10	9.74872e-75	1.3152e-222
Bd1	17230462	17251734	Bd1	17565732	17589230	336383	17241098	17577481	24514	25119	97	0.0176843	2.02083	1.64407	0	0.000319781	3.89217e-41	3.46386e-10	1e-300	1e-300
Bd1	17237466	17266167	Bd1	18032009	18055446	791911	1.72518e+07	1.80437e+07	36633	19602	59	0.00923636	2.18519	2.36	0	0.000380945	5.59175e-13	6.88167e-08	1e-300	1.28334e-54
Bd1	17252168	17256955	Bd1	17294816	17300208	42950.5	1.72546e+07	17297512	7199	5514	50	0.040093	2.94118	25	0	0.000387749	4.47821e-64	6.76805e-11	3.28956e-249	7.39712e-208
Bd1	17361127	17378937	Bd1	19159437	19196425	1807899	17370032	19177931	19784	41277	61	0.00908591	2.90476	3.21053	0	1.32987e-06	1.0722e-11	1.01756e-12	1e-300	1e-300
Bd1	17363737	17374990	Bd1	17581492	17596001	219383	1.73694e+07	1.75887e+07	14018	14617	61	0.0193265	2.34615	1.96774	0	6.35167e-05	2.75608e-41	3.53931e-09	1e-300	5.58846e-165
Bd1	17907455	17934679	Bd1	18865135	18889016	956008	17921067	1.88771e+07	31824	25220	64	0.0102216	2.2069	1.52381	0	0.000199633	2.21397e-13	1.40647e-08	1e-300	1e-300
Bd1	18284216	18289629	Bd1	18326477	18335306	43969	1.82869e+07	1.83309e+07	6045	11639	104	0.0596026	2.33708	1.625	0.01	0.000408466	1.27474e-138	2.12736e-14	3.37501e-152	1e-300
Bd1	18405841	18410948	Bd1	18460301	18465541	54526.5	1.84084e+07	18462921	7008	5768	56	0.044175	2.43478	1.4	0.01	5.44897e-05	7.6744e-74	4.33798e-09	2.33728e-191	7.91676e-97
Bd1	18520625	18546937	Bd1	20135254	20163020	1615356	18533781	20149137	32105	31312	68	0.0102634	2.26667	2.72	0	0.000449993	5.1072e-11	1.84195e-09	1e-300	1e-300
Bd1	18680565	18687162	Bd1	18726373	18732917	45781.5	1.86839e+07	18729645	9097	7079	101	0.062733	4.04	2.58974	0	1.6443e-07	3.25106e-137	3.03337e-30	1e-300	1e-300
Bd1	18680649	18687369	Bd1	18717733	18721523	35619	18684009	18719628	8930	3474	61	0.0473729	3.05	2.34615	0	0.000247836	1.72874e-89	1.37744e-13	1e-300	2.15804e-184
Bd1	18788691	18794482	Bd1	18843123	18849403	54676.5	1.87916e+07	18846263	6383	7128	69	0.0466562	2.46429	2.37931	0	9.60899e-05	2.87248e-93	4.78204e-11	4.17598e-287	1.55058e-39
Bd1	19016014	19020129	Bd1	19056355	19061541	40876.5	1.90181e+07	19058948	4491	5899	51	0.0447552	2.125	1.54545	0	0.000691976	1.34085e-74	1.09747e-06	4.31328e-123	6.9842e-102
Bd1	19236189	19240358	Bd1	19269424	19275104	33990.5	1.92383e+07	19272264	4478	8072	57	0.0472374	2.53333	2.28	0.05	0.000996998	2.65984e-78	8.04332e-10	3.83594e-86	1e-300
Bd1	19269182	19275196	Bd1	19327140	19331024	56893	19272189	19329082	8593	4900	53	0.043705	2.78947	1.89286	0	0.000119936	8.25174e-68	1.19545e-10	1e-300	5.53932e-117
Bd1	19349998	19353972	Bd1	19373220	19377584	23417	19351985	19375402	4635	5802	91	0.0890805	2.39474	1.37879	0.01	1.49291e-05	4.81967e-154	2.26628e-13	1.68908e-105	2.00224e-231
Bd1	19894547	19911084	Bd1	20077239	20085878	178743	1.99028e+07	2.00816e+07	15377	11424	57	0.0184795	2.65116	3.16667	0	6.30726e-06	1.20661e-40	1.5945e-10	2.24163e-98	1e-300
Bd1	19923881	19930927	Bd1	46240938	46264667	2.63254e+07	19927404	4.62528e+07	6491	37210	78	0.0206871	78	78	0	1e-300	6.82972e-55	1e-300	9.49589e-36	1e-300
Bd1	20003028	20006053	Bd1	20019357	20022657	16466.5	2.00045e+07	20021007	4127	3417	60	0.0774273	2.72727	2.72727	0.03	2.09171e-05	4.47415e-108	1.83165e-11	6.62423e-187	2.61795e-35
Bd1	20043374	20049014	Bd1	20077408	20084346	34683	20046194	20080877	6637	9087	94	0.0609985	2.47368	1.40299	0.04	3.15886e-06	1.44156e-127	1.51357e-14	5.5588e-147	2.4383e-292
Bd1	20104192	20116246	Bd1	20279200	20290238	174500	20110219	20284719	12049	13480	54	0.0190869	2	3.375	0	9.63755e-05	4.04148e-39	3.09764e-06	1.07684e-39	1e-300
Bd1	20159976	20188517	Bd1	21207317	21226384	1042604	2.01742e+07	2.12169e+07	28253	23431	51	0.00874366	2.31818	2.83333	0	0.000429971	1.75046e-10	8.97877e-08	1e-300	1e-300
Bd1	20183664	20191406	Bd1	20258369	20266545	74922	20187535	20262457	7726	9958	74	0.0379443	2.50847	1.5102	0	0.000101855	1.56755e-85	4.47038e-12	3.9726e-70	1e-300
Bd1	20252669	20266535	Bd1	46233610	46261031	2.59877e+07	20259602	4.62473e+07	15598	46321	83	0.0164085	83	83	0	8.72145e-96	2.41787e-26	9.43629e-126	1e-300	1e-300
Bd1	20698913	20713492	Bd1	20979857	20994205	280828	2.07062e+07	20987031	15069	15089	60	0.0169298	2.30769	1.30435	0	9.42409e-05	8.67457e-38	8.39856e-09	1e-300	3.42175e-149
Bd1	20727814	20733092	Bd1	20755850	20760925	27934.5	20730453	2.07584e+07	4417	6045	63	0.0496681	2.37736	3.70588	0.05	0.000102509	2.70438e-97	1.22306e-09	8.47714e-22	1e-300
Bd1	21295324	21306444	Bd1	21540479	21554945	246828	21300884	21547712	12650	14733	53	0.0169074	2.16327	1.76667	0	0.000325373	3.89816e-35	4.09464e-07	1.22283e-149	2.91207e-192
Bd1	21327684	21337502	Bd1	21422305	21431032	94075.5	21332593	2.14267e+07	11449	9563	71	0.0312489	2.29032	2.21875	0	4.12911e-05	2.4085e-70	5.43527e-10	2.16277e-211	1e-300
Bd1	21521590	21533940	Bd1	21775206	21789231	254454	21527765	2.17822e+07	14447	14309	58	0.0179489	2	1.8125	0	0.000201649	5.55635e-38	1.38334e-06	1e-300	1.50126e-142
Bd1	21927229	21954154	Bd1	22845462	22867830	915954	2.19407e+07	22856646	30601	23152	54	0.00894153	2.07692	1.6875	0	3.34213e-05	7.64992e-11	1.06131e-06	1e-300	1e-300
Bd1	22171041	22197665	Bd1	24054520	24077290	1881552	22184353	24065905	26420	26078	53	0.008758	2.03846	2.52381	0	0.000109703	8.25255e-11	2.23894e-06	1e-300	1e-300
Bd1	22964873	22990223	Bd1	23470160	23490178	502621	22977548	23480169	27974	21764	103	0.0185307	2.10204	1.58462	0	0.000217915	3.03533e-46	1.22335e-11	1e-300	1e-300
Bd1	22976954	23001075	Bd1	24670508	24693497	1692988	2.2989e+07	2.4682e+07	26018	25403	54	0.00935586	2.07692	5.4	0	0.000355043	6.33282e-12	1.06131e-06	1e-300	1e-300
Bd1	23141399	23167749	Bd1	24832788	24861075	1.69236e+06	23154574	2.48469e+07	25640	31248	72	0.010756	2	1.7561	0	0.000211783	2.07261e-17	8.359e-08	4.08259e-115	1e-300
Bd1	23150149	23153382	Bd1	46234382	46256179	23093515	2.31518e+07	4.62453e+07	3891	41929	72	0.0234787	72	36	0	1e-300	5.73215e-60	1e-300	2.09337e-100	1e-300
Bd1	23404161	23411001	Bd1	23487776	23493388	83001	23407581	23490582	6647	6879	87	0.0570274	2.48571	1.77551	0.01	1.5132e-09	1.1885e-125	1.06648e-13	1.90054e-25	6.37066e-145
Bd1	23418608	23428922	Bd1	23476131	23484092	56346.5	23423765	2.34801e+07	10488	11575	198	0.0884323	2.09524	2.04124	0	4.78921e-05	7.29896e-271	1.19034e-20	7.7149e-175	1e-300
Bd1	23436296	23441639	Bd1	23488034	23493016	51557.5	2.3439e+07	23490525	5870	6405	62	0.0490123	2.2963	3.1	0.03	0.000695962	3.33014e-86	5.75651e-09	2.19455e-185	2.23924e-155
Bd1	23711521	23718219	Bd1	23779636	23785284	67590	23714870	23782460	9378	6617	81	0.0535503	3.85714	3	0	0.000619306	5.33823e-104	2.20923e-23	1e-300	1e-300
Bd1	23927541	23931843	Bd1	23976103	23982015	49367	23929692	23979059	5117	7456	58	0.0463485	2.52174	3.22222	0	0.000511836	9.9356e-79	6.79239e-10	3.68802e-114	4.19039e-236
Bd1	24164215	24166606	Bd1	24183303	24186993	19737.5	2.41654e+07	24185148	3176	5512	60	0.080534	5.21739	30	0	0.000236071	1.88938e-102	6.57146e-24	1e-300	1e-300
Bd1	24416396	24417893	Bd1	61458702	61461124	3.70428e+07	2.44171e+07	61459913	2688	3215	332	0.691458	332	332	0	1e-300	1e-300	1e-300	2.88213e-239	1.12958e-59
Bd1	24417196	24417907	Bd1	46234930	46243158	2.18215e+07	2.44176e+07	46239044	2205	20950	108	0.0986139	108	108	0	1e-300	9.98782e-166	1e-300	1e-300	1e-300
Bd1	24417229	24417911	Bd1	46246790	46256101	2.18339e+07	24417570	4.62514e+07	2125	19800	54	0.0441063	54	54	0	1e-300	1.25727e-69	1e-300	1e-300	1e-300
Bd1	24512629	24526331	Bd1	24841379	24856860	329640	24519480	2.48491e+07	14120	18283	58	0.0162219	2.82927	2.41667	0	0.000126993	5.68449e-33	9.79362e-12	1e-300	1e-300
Bd1	24524339	24529576	Bd1	24569601	24575202	45444	2.4527e+07	2.45724e+07	6071	6546	68	0.051211	2.06061	1.5814	0	0.000640281	1.8288e-95	6.46365e-08	2.23545e-261	4.82024e-229
Bd1	24718168	24733618	Bd1	24945626	24959015	226428	24725893	2.49523e+07	18301	14631	70	0.0198117	2.1875	3.04348	0	0.000106189	1.52093e-43	4.37573e-09	1e-300	1e-300
Bd1	24719726	24736084	Bd1	37922161	37941096	1.32037e+07	24727905	3.79316e+07	18680	43634	60	0.013876	60	12	0	6.54254e-69	2.75601e-11	4.49477e-83	1e-300	1e-300
Bd1	24762505	24778569	Bd1	25053705	25070127	291379	24770537	25061916	17614	19865	68	0.017085	2	1.23636	0	0.000435274	1.28021e-34	1.85982e-07	1e-300	1.75044e-284
Bd1	24843434	24879929	Bd1	26283270	26315738	1.43782e+06	2.48617e+07	26299504	35583	33259	105	0.0124273	2.03883	1.52174	0.04	1.0545e-05	3.3447e-24	4.21772e-11	1e-300	1e-300
Bd1	24852914	24872823	Bd1	24982816	24994495	125787	2.48629e+07	2.49887e+07	19476	13910	172	0.0444436	2.08485	1.57798	0.04	4.00081e-08	1.84937e-166	5.63463e-18	1e-300	1e-300
Bd1	24872379	24881956	Bd1	24955436	24965910	83505.5	2.48772e+07	24960673	7796	11005	99	0.0402997	2.30233	1.35616	0	9.27452e-05	1.5909e-121	2.04403e-13	0.00220733	1.28168e-126
Bd1	24900372	24978399	Bd1	26225682	26292370	1.31964e+06	2.49394e+07	26259026	69747	61617	453	0.0255498	2.39683	1.41562	0	6.96253e-64	5.64377e-123	1.52955e-59	4.24201e-230	1e-300
Bd1	24935682	25026886	Bd1	26160696	26217243	1.20769e+06	24981284	2.6189e+07	84373	59595	410	0.0226494	2.15223	1.8894	0.01	3.62587e-33	4.95638e-79	2.55438e-43	1e-300	1e-300
Bd1	25689187	25707125	Bd1	26513105	26543542	830168	25698156	2.65283e+07	17365	32119	51	0.00860503	2.04	1.7	0	0.000131318	4.40881e-13	3.35114e-06	1.53278e-181	1e-300
Bd1	25886370	25922183	Bd1	27213465	27244242	1324577	2.59043e+07	2.72289e+07	36919	30846	97	0.0118896	2.06383	2.20455	0	5.55331e-07	2.66826e-21	1.1985e-10	1e-300	1.43388e-256
Bd1	25964918	25982066	Bd1	26380673	26393808	413748	25973492	2.63872e+07	19090	16385	79	0.0212927	2.46875	3.43478	0	1.29817e-06	7.40883e-48	1.89389e-12	1e-300	1e-300
Bd1	26063652	26081420	Bd1	26229414	26239065	161704	26072536	2.62342e+07	13759	8252	68	0.0202423	2.02985	3.4	0.04	0.000104484	3.4017e-65	1.10466e-07	9.56937e-18	1.75064e-36
Bd1	26382884	26393158	Bd1	26638972	26654291	258610	26388021	2.66466e+07	13805	15849	54	0.0172217	2	1.63636	0.01	0.000708447	9.00012e-33	3.09764e-06	1e-300	1.37663e-39
Bd1	26395993	26409935	Bd1	26470680	26482638	73695	26402964	26476659	17314	13127	325	0.10242	2.05696	1.71958	0.02	1.18976e-17	1e-300	2.29219e-31	1e-300	1.145e-200
Bd1	26401223	26410497	Bd1	26483714	26493684	82839	26405860	26488699	12500	12341	208	0.0882208	2.21277	2.03922	0	5.956e-08	1.91387e-267	2.90264e-24	1e-300	1.13764e-286
Bd1	26517367	26534998	Bd1	26876744	26893087	358733	2.65262e+07	2.68849e+07	20235	14092	60	0.0144148	2	3.52941	0	5.69798e-06	1.50375e-32	9.25187e-07	1e-300	0.998243
Bd1	26601784	26622252	Bd1	27836921	27864158	1.23852e+06	26612018	2.78505e+07	23089	31927	50	0.00855479	2	1.92308	0	0.000755532	1.48692e-08	6.95331e-06	1e-300	1e-300
Bd1	26840046	26846182	Bd1	26881106	26888177	41527.5	26843114	2.68846e+07	7834	7591	85	0.0525313	2.65625	2.5	0.01	0.000269365	2.38007e-112	6.17923e-15	1.36479e-231	6.55196e-289
Bd1	26913623	26940444	Bd1	28255619	28278003	1.33978e+06	2.6927e+07	28266811	30701	23871	55	0.0091234	2.03704	1.52778	0	0.00015928	8.97116e-11	1.4967e-06	1e-300	1.28716e-275
Bd1	26952057	26959985	Bd1	27058717	27072242	109458	26956021	2.70655e+07	12445	14189	100	0.0380465	2.04082	1.49254	0	3.02837e-05	1.00261e-92	1.13217e-10	1e-300	8.97589e-26
Bd1	27259182	27265086	Bd1	27295060	27300509	35650.5	27262134	2.72978e+07	6324	6263	68	0.0488879	2.30508	1.15254	0.04	8.76834e-05	1.45875e-95	9.56614e-10	2.7536e-107	5.06141e-229
Bd1	27441367	27445752	Bd1	27484810	27489323	43507	2.74436e+07	2.74871e+07	5701	5942	51	0.0467822	3	2.125	0.03	3.80787e-05	3.26682e-69	2.23527e-11	1.17023e-160	1.50738e-171
Bd1	27587087	27595073	Bd1	27703871	27711696	116704	27591080	2.77078e+07	9934	8841	62	0.0320063	2.43137	2.48	0	1.47425e-05	7.56639e-64	7.16848e-10	1.46093e-207	4.96161e-148
Bd1	27641950	27666910	Bd1	30641967	30664039	2998573	27654430	30653003	26812	27387	53	0.00919783	2.65	2.12	0	9.6829e-08	7.28183e-10	6.85649e-10	3.55894e-280	1e-300
Bd1	27666013	27679696	Bd1	27839308	27851253	172426	2.76729e+07	2.78453e+07	15411	15539	60	0.0191091	2	2.22222	0	0.000491872	1.41574e-36	9.25187e-07	1.81407e-217	1e-300
Bd1	28230105	28239033	Bd1	28338310	28347359	108266	28234569	2.83428e+07	10748	10864	77	0.0349604	2.8	1.60417	0	1.02374e-06	1.10691e-76	8.1439e-15	2.28134e-124	1e-300
Bd1	28325730	28346482	Bd1	28738423	28754767	410489	28336106	28746595	22286	20673	106	0.0233229	2.20833	3.21212	0	5.34e-06	8.73396e-60	3.6486e-13	1e-300	1e-300
Bd1	28326681	28348599	Bd1	29510899	29539980	1.1878e+06	28337640	2.95254e+07	22373	31044	55	0.00880246	2	1.83333	0.01	0.00022321	1.29059e-11	2.53169e-06	3.16564e-201	1e-300
Bd1	28340989	28345604	Bd1	28383413	28387590	42205	2.83433e+07	2.83855e+07	6971	4365	50	0.0464179	2.77778	4.54545	0	5.9106e-05	9.05935e-70	4.46629e-10	1e-300	0.000270811
Bd1	28431392	28435450	Bd1	28463633	28468884	32837.5	28433421	2.84663e+07	5017	6919	51	0.0447168	2.91429	1.59375	0.02	1.22654e-05	1.10981e-68	6.02996e-11	1.56908e-96	4.7594e-220
Bd1	28470153	28475230	Bd1	46234844	46243212	1.77663e+07	2.84727e+07	46239028	5094	21327	58	0.0352103	58	58	0	1e-300	4.03536e-53	1e-300	1.01729e-09	1e-300
Bd1	28470554	28478728	Bd1	60833272	60844502	32364246	28474641	60838887	7234	9815	52	0.0218733	52	52	0	1e-300	1.25884e-54	1e-300	0.67277	3.71724e-144
Bd1	28797875	28812173	Bd1	29188717	29206166	392418	28805024	2.91974e+07	17473	21364	67	0.0172256	2.48148	2.57692	0	0.000110947	3.77627e-32	6.77019e-11	6.80642e-287	1e-300
Bd1	29115993	29134852	Bd1	29591583	29617852	479295	2.91254e+07	2.96047e+07	23967	25313	103	0.0186292	2.06	4.47826	0	6.70399e-05	2.23761e-46	3.67025e-11	1e-300	6.08732e-266
Bd1	29220533	29225574	Bd1	29259046	29265241	39090	2.92231e+07	2.92621e+07	5161	7548	77	0.0559348	2.44444	2.85185	0.03	4.28638e-06	1.14001e-112	5.62279e-12	3.06386e-67	1e-300
Bd1	29319587	29337699	Bd1	29876951	29897106	558386	29328643	2.9887e+07	21265	18337	82	0.0174901	2.44776	3.03704	0	1.6718e-10	7.85898e-44	1.12198e-12	1e-300	1.58626e-15
Bd1	29323364	29335107	Bd1	29385750	29390830	59054.5	2.93292e+07	29388290	14153	7079	122	0.0591915	2.46465	2.90476	0.03	0.000580206	3.31742e-152	2.96342e-18	1e-300	3.79521e-256
Bd1	29490574	29504035	Bd1	29739788	29766349	255764	2.94973e+07	2.97531e+07	19561	28091	122	0.0248808	2.54167	1.96774	0	0.000456559	7.07878e-67	3.04934e-19	1e-300	1e-300
Bd1	29610925	29643619	Bd1	30589077	30614044	974288	29627272	3.06016e+07	36314	24945	73	0.0103334	2.14706	1.55319	0	1.95436e-06	2.95126e-15	4.41443e-09	1e-300	2.68489e-49
Bd1	29661884	29676527	Bd1	29996439	30014226	336127	2.96692e+07	3.00053e+07	16497	20045	65	0.0163595	2.06349	1.9697	0	7.29361e-05	1.90933e-33	1.17571e-07	1e-300	1.41138e-235
Bd1	29692131	29696402	Bd1	29731289	29738730	40743	2.96943e+07	2.9735e+07	5259	10500	85	0.0592367	5	85	0	5.64943e-05	4.46425e-115	7.09087e-32	1e-300	1e-300
Bd1	29692326	29696128	Bd1	29714902	29718653	22550.5	29694227	2.97168e+07	4849	4690	53	0.0572743	26.5	53	0.01	3.73372e-11	7.97339e-82	2.96112e-55	1e-300	1e-300
Bd1	30008422	30016840	Bd1	30100428	30108717	91941.5	30012631	3.01046e+07	11241	10032	62	0.0302898	2.21429	1.08772	0.02	0.000494495	2.19497e-57	2.0743e-08	1e-300	1.28253e-222
Bd1	30288148	30293242	Bd1	30347457	30355985	61026	30290695	30351721	7342	9473	89	0.0533276	2.06977	1.71154	0	0.000716202	2.39778e-113	5.81718e-10	8.16403e-294	4.29977e-149
Bd1	30509543	30534756	Bd1	31957719	31985368	1449394	3.05221e+07	3.19715e+07	29249	29673	67	0.0103451	2.0303	2.09375	0	2.25946e-05	2.61794e-13	1.34906e-07	1e-300	1e-300
Bd1	30683356	30697659	Bd1	71113160	71115630	4.04239e+07	3.06905e+07	71114395	15544	4395	67	0.0326037	67	67	0	1e-300	3.37683e-78	1e-300	4.99505e-93	1e-300
Bd1	30918062	30928182	Bd1	31015633	31025160	97274.5	30923122	3.10204e+07	10582	9588	89	0.036974	2.19753	2.61765	0.01	0.00067937	4.76369e-99	3.26195e-11	9.75768e-156	1.52242e-162
Bd1	30983266	30993499	Bd1	31193181	31206125	211270	3.09884e+07	31199653	12021	10245	56	0.0197212	2	1.33333	0	0.000439513	1.29654e-47	2.06945e-06	1e-300	2.98143e-06
Bd1	31209894	31240098	Bd1	32744942	32768673	1.53181e+06	31224996	3.27568e+07	31340	26139	58	0.00877729	2.52174	2	0	1.24529e-05	2.43086e-10	6.79239e-10	1e-300	1e-300
Bd1	31416296	31430140	Bd1	31600768	31610559	182446	31423218	3.16057e+07	15225	11188	57	0.0196844	2.47826	2.59091	0	7.6756e-05	2.39328e-41	1.73113e-09	8.29342e-156	1e-300
Bd1	31558267	31564464	Bd1	31636877	31641736	77941	3.15614e+07	3.16393e+07	7768	6071	59	0.0435569	2.45833	1.28261	0	8.05376e-05	3.88713e-75	1.21964e-09	1e-300	7.86844e-125
Bd1	31698150	31729375	Bd1	33122265	33143170	1418955	3.17138e+07	3.31327e+07	32791	23055	63	0.00986407	2.17241	3	0	7.9406e-06	5.19838e-14	3.14146e-08	1e-300	1e-300
Bd1	31843564	31852061	Bd1	31890296	31895715	45193	3.18478e+07	3.1893e+07	10369	6139	99	0.0580663	3.6	11	0.01	0.000201089	3.47122e-134	5.24674e-26	1e-300	2.20374e-295
Bd1	31887228	31903275	Bd1	32092095	32109311	205452	3.18953e+07	32100703	15664	16821	68	0.0166859	2.26667	34	0	7.05509e-05	5.2404e-42	1.84195e-09	1.48383e-178	7.67092e-108
Bd1	32284066	32301999	Bd1	32681211	32698853	397000	3.2293e+07	32690032	21671	18536	69	0.015831	2.22581	1.725	0	0.000648233	6.11232e-32	2.87025e-09	1e-300	1e-300
Bd1	32449547	32468737	Bd1	32616569	32632797	165541	32459142	32624683	23138	20325	228	0.0525429	2.32653	3.25714	0	7.37799e-05	1.43206e-194	3.25083e-29	1e-300	1e-300
Bd1	32460401	32472142	Bd1	32741133	32752470	280530	3.24663e+07	3.27468e+07	12641	11209	50	0.0176838	2.08333	12.5	0	0.0007121	1.52598e-37	2.36927e-06	1.14599e-296	2.68052e-139
Bd1	32463747	32469799	Bd1	32518202	32535414	60035	32466773	32526808	6781	19926	230	0.080695	2.89308	2.98701	0.04	1.6392e-19	1e-300	7.09472e-43	6.35172e-213	1e-300
Bd1	32784564	32789552	Bd1	32839303	32843572	54379.5	32787058	3.28414e+07	6086	3280	54	0.0476131	2	2.84211	0	4.81534e-06	7.87758e-87	3.09764e-06	4.72556e-172	0.999553
Bd1	32887365	32900969	Bd1	33123186	33135003	234928	32894167	3.31291e+07	13978	13977	59	0.0189436	2.18519	1.55263	0	5.94308e-05	2.532e-40	6.88167e-08	3.89109e-274	1e-300
Bd1	32905565	32909759	Bd1	35097909	35101462	2.19202e+06	32907662	3.50997e+07	6245	4107	59	0.0621615	59	59	0	1e-300	1.41088e-90	1e-300	1e-300	4.6898e-109
Bd1	32912045	32917604	Bd1	32955888	32962204	44221.5	3.29148e+07	32959046	6060	8111	77	0.0529249	2.13889	1.97436	0	3.15288e-05	5.79391e-105	2.01289e-09	2.39398e-244	1e-300
Bd1	32926124	32931579	Bd1	32956202	32960511	29505	3.29289e+07	3.29584e+07	5454	5683	57	0.0476486	3.35294	7.125	0	0.000290132	4.67262e-82	1.96906e-14	6.15212e-174	1e-300
Bd1	33491353	33499432	Bd1	33593784	33601024	102012	3.34954e+07	33597404	8509	8791	56	0.0298374	2.33333	1.19149	0	6.71743e-05	3.25832e-59	1.78052e-08	2.37383e-78	1e-300
Bd1	33653690	33662408	Bd1	33761390	33768994	107143	33658049	33765192	9847	9323	66	0.0330045	2.44444	1.88571	0	0.000124925	2.31916e-68	1.69604e-10	1.68074e-148	2.45949e-262
Bd1	33656694	33661107	Bd1	33717849	33724141	62094.5	3.36589e+07	33720995	5512	9309	65	0.0495598	2.82609	3.82353	0	9.48373e-06	5.84063e-83	6.18728e-13	1.03957e-116	1e-300
Bd1	34288407	34306468	Bd1	37883875	37916341	3.60267e+06	3.42974e+07	37900108	17097	45366	52	0.00840007	3.25	5.77778	0	1.39025e-07	1.12297e-08	8.19418e-13	4.32307e-84	1e-300
Bd1	34614323	34629075	Bd1	34961439	34975009	346525	34621699	34968224	17860	14622	68	0.0195969	2.06061	3.4	0	0.000176901	3.03839e-42	6.46365e-08	1e-300	2.57768e-236
Bd1	34666687	34676537	Bd1	34758067	34763253	89048	34671612	34760660	11026	6762	122	0.0662263	2.83721	1.87692	0.01	1.02206e-10	1.18985e-167	6.30631e-23	1.0749e-292	1.60907e-251
Bd1	34684525	34692859	Bd1	34757028	34764886	72265	34688692	34760957	9703	8639	146	0.0735962	2.35484	2.51724	0	1.56602e-08	3.12984e-204	8.49712e-20	1e-300	1.61842e-75
Bd1	34709883	34746799	Bd1	37917804	37940330	3200726	34728341	37929067	34835	49685	89	0.0122208	3.23636	3.06897	0	4.04224e-05	3.93847e-08	1.25106e-20	3.3021e-128	1e-300
Bd1	34728778	34742663	Bd1	35008582	35028076	282608	3.47357e+07	35018329	15490	25156	106	0.02592	2.38202	1.68254	0	8.73053e-05	1.08526e-66	3.73511e-15	1e-300	1e-300
Bd1	34805691	34854152	Bd1	35987633	36019606	1173698	3.48299e+07	3.60036e+07	49899	32918	150	0.0152214	2.52101	3.94737	0	3.22902e-17	3.83283e-35	6.259e-23	1e-300	1e-300
Bd1	34812590	34854483	Bd1	37695398	37718931	2873628	3.48335e+07	3.77072e+07	42819	23840	83	0.0103545	2.30556	1.59615	0	4.19338e-05	2.4643e-17	1.523e-11	1e-300	1e-300
Bd1	34860826	34882467	Bd1	38052402	38084264	3.19669e+06	3.48716e+07	38068333	23013	28282	57	0.00869561	2.28	9.5	0.02	0.000144865	1.11741e-13	2.87372e-08	1e-300	1e-300
Bd1	34875203	34943613	Bd1	36976519	37049095	2103399	34909408	37012807	65776	63242	421	0.024373	2.13165	3.368	0	8.04597e-20	6.67774e-109	1.72901e-43	1e-300	1e-300
Bd1	34886633	34938960	Bd1	38050623	38083590	3154310	3.49128e+07	3.80671e+07	53999	28287	128	0.0122488	2.37037	64	0.03	4.26404e-07	6.13659e-27	8.75363e-18	1e-300	1e-300
Bd1	34889715	34904753	Bd1	35551922	35568634	663044	34897234	35560278	18859	16076	58	0.0149103	2.14815	2.52174	0	0.000970741	1.94493e-29	1.52372e-07	1e-300	1e-300
Bd1	34906745	34926042	Bd1	37935062	37940972	3.02162e+06	3.49164e+07	37938017	18927	24791	51	0.016514	14.5714	6.375	0	2.46555e-05	6.83267e-16	1.16685e-40	9.4996e-150	1e-300
Bd1	34961579	34992770	Bd1	35982042	36019691	1023692	3.49772e+07	3.60009e+07	31422	45785	108	0.0128052	2.29787	5.68421	0	7.6913e-05	1.39186e-19	1.97461e-14	1e-300	1e-300
Bd1	34983729	35021713	Bd1	36831501	36867668	1.84686e+06	35002721	3.68496e+07	41960	28721	116	0.0127686	2.01739	1.90164	0	0.000134629	1.79963e-29	8.11588e-12	1e-300	1e-300
Bd1	35054774	35066274	Bd1	35308042	35323449	255222	35060524	3.53157e+07	9976	20058	63	0.0191108	2.1	2.86364	0	1.57743e-05	5.44098e-44	1.00565e-07	0.0561433	1e-300
Bd1	35235354	35300810	Bd1	38086525	38114106	2.83223e+06	35268082	3.81003e+07	59976	27195	163	0.0143	2.56693	1.52336	0	1.93841e-12	1.24498e-42	1.52785e-25	1e-300	1e-300
Bd1	35240673	35262325	Bd1	37935218	37941522	2686871	35251499	37938370	19211	25212	58	0.0169339	19.3333	3.41176	0	2.36726e-14	1.01384e-19	1.05104e-52	4.17726e-59	1e-300
Bd1	35261020	35304758	Bd1	36984419	37028588	1.72361e+06	35282889	3.70065e+07	42349	40127	168	0.0155987	2	3.90698	0	6.04245e-05	2.69487e-43	4.9181e-16	1e-300	1e-300
Bd1	35267822	35290111	Bd1	37075089	37111446	1814301	3.5279e+07	3.70933e+07	22956	29819	75	0.0104382	2.08333	2.20588	0.01	0.000136431	8.73986e-23	9.28866e-09	1e-300	1e-300
Bd1	35279346	35308281	Bd1	37932445	37941121	2.64297e+06	3.52938e+07	37936783	30742	26760	86	0.0186632	13.2308	3.30769	0	5.63878e-12	1.47038e-24	5.45789e-64	1e-300	1e-300
Bd1	35371344	35388526	Bd1	35869996	35886374	498250	35379935	35878185	20882	15415	75	0.0182407	2.77778	1.97368	0.01	2.2304e-05	3.51437e-43	2.63442e-14	1e-300	6.83947e-66
Bd1	35485598	35511683	Bd1	37078803	37104928	1593225	3.54986e+07	3.70919e+07	18606	24769	61	0.00953629	2	2.34615	0.01	0.000162286	9.51499e-23	7.56767e-07	1	1e-300
Bd1	35537474	35563035	Bd1	38084961	38108519	2.54649e+06	3.55503e+07	38096740	21700	22683	54	0.0089732	2.16	1.74194	0	0.000651593	6.77731e-17	3.36011e-07	2.54365e-188	1e-300
Bd1	35605123	35629538	Bd1	37326144	37354096	1.72279e+06	3.56173e+07	37340120	28306	23065	59	0.00919597	2.56522	3.47059	0	0.000891747	1.15111e-14	2.6211e-10	1e-300	1e-300
Bd1	35607131	35633720	Bd1	35981387	36006736	373636	3.56204e+07	3.59941e+07	29578	36047	128	0.0201154	2.78261	12.8	0.01	0.000301571	1.49228e-41	2.88273e-23	1e-300	1e-300
Bd1	35676931	35703465	Bd1	35986029	36018664	312148	35690198	3.60023e+07	23767	33271	184	0.0253821	2.78788	10.2222	0	2.58616e-16	2.87089e-103	9.45313e-33	1.88252e-210	1e-300
Bd1	35682432	35698884	Bd1	35781986	35794936	97803	35690658	35788461	17632	13986	182	0.050524	2.19277	1.58261	0.04	3.38756e-06	1.55665e-187	4.63358e-21	1e-300	6.66098e-228
Bd1	35701158	35722913	Bd1	36873476	36907900	1.17865e+06	3.5712e+07	36890688	16184	28133	67	0.00973428	2.43636	2.39286	0	2.61642e-07	2.56937e-27	1.42083e-10	0.885529	1e-300
Bd1	35747738	35769118	Bd1	35986722	36000708	235287	35758428	35993715	21104	14140	100	0.023079	3.92157	8.33333	0.04	1.23989e-22	2.7391e-71	5.43753e-29	1e-300	1e-300
Bd1	35777576	35888265	Bd1	36576725	36625581	768232	3.58329e+07	36601153	107264	40429	521	0.0266537	2.084	4.20161	0	2.81987e-15	6.90828e-164	1.18284e-50	1e-300	1e-300
Bd1	35791231	35828631	Bd1	38560274	38596617	2.76851e+06	35809931	3.85784e+07	41856	37013	110	0.0121752	2.3913	2.15686	0	0.000179843	3.14307e-18	9.02467e-16	1e-300	1e-300
Bd1	35812811	35867461	Bd1	37324356	37354042	1499063	35840136	37339199	55035	24076	134	0.0129687	2.23333	2.91304	0.01	6.38034e-07	7.14377e-36	1.47367e-16	1e-300	1e-300
Bd1	35822290	35882085	Bd1	37203180	37249742	1.37427e+06	3.58522e+07	37226461	57547	36612	227	0.0174206	2.11163	5.53659	0	1.17586e-12	3.82215e-64	8.09568e-24	1e-300	1e-300
Bd1	35822675	35853318	Bd1	37733134	37759442	1.90829e+06	3.5838e+07	37746288	32285	22644	71	0.0101756	2.08824	1.47917	0.04	0.000643314	6.66389e-19	2.0532e-08	1e-300	1e-300
Bd1	35823450	35888660	Bd1	38121430	38145128	2277224	35856055	38133279	61522	20923	121	0.0111083	3.18421	4.84	0	3.43385e-13	8.78145e-30	8.0134e-27	1e-300	1e-300
Bd1	35824233	35867461	Bd1	37692963	37732318	1.86679e+06	35845847	3.77126e+07	41884	35625	135	0.0133428	2.84211	3.375	0.02	4.08471e-08	2.02244e-31	3.02358e-25	1e-300	1e-300
Bd1	35827461	35835078	Bd1	35988406	35997464	161666	3.58313e+07	35992935	8629	10884	66	0.0323059	2.12903	5.5	0	1.98037e-07	9.87554e-68	3.13493e-08	1.92933e-94	1e-300
Bd1	35830541	35888181	Bd1	37075112	37108885	1.23264e+06	35859361	3.7092e+07	54261	29067	175	0.0156255	2.31788	5.83333	0	4.79273e-13	1.4734e-51	1.1029e-22	1e-300	1e-300
Bd1	35836783	35896630	Bd1	36965870	37054712	1.14358e+06	3.58667e+07	37010291	48449	71687	451	0.0247572	2.18932	9.20408	0	2.04114e-27	5.66948e-154	2.88353e-49	1.60019e-113	1e-300
Bd1	35858919	35888417	Bd1	38432848	38454752	2570132	35873668	38443800	25493	17564	59	0.00936861	2.45833	6.55556	0	4.87504e-10	5.77213e-22	1.21964e-09	2.45323e-45	9.57512e-186
Bd1	35860395	35888659	Bd1	38059591	38115353	2212945	35874527	38087472	24614	52774	149	0.0144736	5.32143	49.6667	0	4.54054e-36	8.24764e-46	9.44235e-58	1.68361e-35	1e-300
Bd1	35865332	35882143	Bd1	36280837	36297039	415200	3.58737e+07	36288938	16420	18535	72	0.0178013	3.13043	2.76923	0	2.70839e-06	6.04351e-42	2.70261e-16	2.81396e-130	1e-300
Bd1	35871521	35889355	Bd1	37925050	37939702	2051938	35880438	37932376	16024	37430	79	0.0198488	6.07692	3.43478	0	5.5448e-31	7.89352e-29	3.02604e-35	2.59012e-38	1e-300
Bd1	35898218	35906315	Bd1	35955340	35963645	57226	3.59023e+07	3.59595e+07	40181	13169	1125	0.559833	562.5	93.75	0	1e-300	1e-300	1e-300	1e-300	1e-300
Bd1	35899526	35906320	Bd1	35980147	35987470	80885.5	35902923	3.59838e+07	40003	20058	1659	0.959195	829.5	1659	0	1e-300	1e-300	1e-300	1e-300	1e-300
Bd1	35899526	35924277	Bd1	74377847	74394843	3.84744e+07	3.59119e+07	74386345	46460	17481	526	0.10284	526	526	0	1e-300	1e-300	1e-300	1e-300	1e-300
Bd1	35899540	35906305	Bd1	35948043	35950169	46183.5	3.59029e+07	35949106	39889	4968	501	0.459928	501	501	0	1e-300	1e-300	1e-300	1e-300	1e-300
Bd1	35899637	35914500	Bd1	68796046	68805235	32893572	3.59071e+07	6.88006e+07	41416	12255	157	0.0532785	157	157	0	1e-300	5.785e-106	1e-300	1e-300	1e-300
Bd1	35899645	35920534	Bd1	54909943	54925263	1.90075e+07	3.59101e+07	54917603	46071	10160	123	0.0277263	123	123	0	7.17925e-177	1.68405e-75	3.05336e-206	1e-300	1
Bd1	35899648	35924278	Bd1	61718643	61732585	25813651	35911963	61725614	46200	15247	57	0.0120616	57	57	0	3.32246e-62	2.42879e-12	9.23661e-78	1e-300	1e-300
Bd1	35899682	35914503	Bd1	45311790	45331081	9414343	3.59071e+07	4.53214e+07	41154	21181	90	0.0215347	90	90	0	1.00935e-65	2.90162e-25	2.50362e-139	1e-300	3.80478e-266
Bd1	35899684	35920540	Bd1	46227184	46272852	10339906	35910112	46250018	45846	64644	125	0.0153368	17.8571	125	0	9.30411e-44	3.30924e-06	2.22449e-107	1e-300	1e-300
Bd1	35913221	35920544	Bd1	35980160	35984372	65383.5	3.59169e+07	35982266	6794	18673	345	0.244121	345	345	0.04	1e-300	1e-300	1e-300	2.43147e-83	1e-300
Bd1	35917970	35920541	Bd1	35948060	35950119	29834	3.59193e+07	3.59491e+07	3838	4707	51	0.0899068	51	51	0	1e-300	5.00466e-83	1e-300	1e-300	1e-300
Bd1	35918007	35920545	Bd1	35957032	35963074	40777	35919276	35960053	3821	12611	107	0.101789	107	107	0	1e-300	1.95893e-161	1e-300	1e-300	1e-300
Bd1	35947671	35954286	Bd1	35980147	35984476	31333	3.5951e+07	3.59823e+07	5673	19033	321	0.239404	321	321	0	1e-300	1e-300	1e-300	1e-300	1e-300
Bd1	35948051	35962772	Bd1	68790806	68807262	3.28436e+07	3.59554e+07	68799034	17584	18087	50	0.01309	50	50	0.04	1.65516e-58	5.37299e-22	1.23375e-65	1e-300	1e-300
Bd1	35948054	35963058	Bd1	74394202	74407727	3.84454e+07	35955556	7.4401e+07	18349	11837	196	0.0560754	196	196	0.02	1e-300	1.61204e-218	1e-300	1e-300	1.38242e-131
Bd1	35948117	35963112	Bd1	46235026	46264591	10294194	3.59556e+07	4.62498e+07	17295	49951	64	0.011723	10.6667	64	0	2.80051e-36	4.78808e-12	1.36298e-42	1e-300	1e-300
Bd1	35956705	35963107	Bd1	35980151	35984872	22605.5	35959906	3.59825e+07	13048	19084	687	0.504125	687	687	0	1e-300	1e-300	1e-300	1e-300	1e-300
Bd1	35980155	35984380	Bd1	45316621	45342901	9.34749e+06	3.59823e+07	45329761	18826	26532	83	0.022208	83	83	0	2.41871e-90	4.61085e-37	9.43629e-126	1e-300	1.73205e-206
Bd1	35980157	35991431	Bd1	46234874	46252559	1.02579e+07	35985794	4.62437e+07	23836	34476	59	0.0166292	59	59	0	7.39318e-39	1.02306e-10	2.69761e-81	1e-300	1e-300
Bd1	35980171	35990650	Bd1	74380450	74394840	3.84022e+07	3.59854e+07	74387645	22851	15342	204	0.0669538	204	204	0	1e-300	1.04003e-189	1e-300	1e-300	1e-300
Bd1	35980205	36019109	Bd1	37079194	37106672	1093276	35999657	37092933	52127	26014	100	0.0122957	3.125	5	0	0.000237513	9.15086e-18	6.48855e-22	1e-300	1e-300
Bd1	35981260	35984382	Bd1	68784608	68809738	32814352	35982821	68797173	17972	25088	57	0.0164675	57	57	0	1e-300	1.8384e-20	1e-300	1e-300	1e-300
Bd1	35981281	36007421	Bd1	36736090	36787215	767302	35994351	3.67617e+07	38977	37546	113	0.0119371	2.3299	1.44872	0	2.09837e-06	2.63708e-21	2.06853e-15	1e-300	1e-300
Bd1	35981283	36019723	Bd1	37888164	37940948	1914053	36000503	37914556	50951	89656	250	0.0223684	5.81395	3.04878	0	7.00578e-05	3.40072e-23	1.83824e-103	1e-300	1e-300
Bd1	35982054	36010491	Bd1	38155983	38178329	2.17088e+06	3.59963e+07	38167156	36451	17626	54	0.00867918	3.27273	2.45455	0	1.48994e-05	2.23026e-12	2.33606e-13	1e-300	1e-300
Bd1	35982302	36017912	Bd1	36263127	36296772	279842	36000107	3.62799e+07	40765	37082	233	0.0274605	3.32857	2.40206	0	8.224e-14	1.80926e-94	4.73183e-53	1e-300	1e-300
Bd1	35984261	36013880	Bd1	36967779	37002380	986009	3.59991e+07	3.69851e+07	32037	27456	77	0.00978641	3.66667	7	0	3.27921e-07	6.87343e-18	4.6161e-21	1e-300	1e-300
Bd1	35984966	36019248	Bd1	37691384	37725966	1706568	36002107	37708675	33590	33006	103	0.0122081	6.05882	3.55172	0	2.67891e-12	3.16243e-25	2.72162e-45	1e-300	1e-300
Bd1	35985866	36017693	Bd1	37467834	37496906	1.48059e+06	3.60018e+07	37482370	32592	20828	80	0.0107222	2.90909	4	0	4.94534e-09	3.95104e-26	3.36949e-16	1e-300	1e-300
Bd1	35986006	36018032	Bd1	37134612	37157844	1144209	36002019	37146228	32744	15881	62	0.00915798	2.43137	4.13333	0	1.87536e-06	7.07487e-21	7.16848e-10	1e-300	2.01538e-65
Bd1	35989238	36018321	Bd1	37510666	37543644	1.52338e+06	3.60038e+07	37527155	31114	25015	81	0.0106529	3.95122	2.13158	0	3.84384e-09	4.10311e-23	5.13075e-24	1e-300	1e-300
Bd1	35995478	36018504	Bd1	37002863	37026207	1007544	36006991	37014535	24091	23802	57	0.0100332	4.95652	4.38462	0	9.5725e-08	6.37779e-16	8.97801e-22	1e-300	1e-300
Bd1	36002403	36017923	Bd1	36194484	36209031	191594	36010163	3.62018e+07	16572	14471	62	0.0168308	2.95238	5.16667	0.04	2.24589e-05	1.70323e-38	3.4196e-13	1e-300	1e-300
Bd1	36013455	36018067	Bd1	36044830	36050918	32113	36015761	36047874	5489	5708	58	0.0442433	3.05263	4.83333	0.01	5.99421e-05	1.24215e-83	5.15422e-13	1e-300	1.51594e-133
Bd1	36028537	36054911	Bd1	37701926	37744245	1.68136e+06	36041724	3.77231e+07	24527	40083	104	0.0123573	2.97143	2.47619	0.02	1.00683e-07	9.73624e-30	3.50804e-21	1e-300	1e-300
Bd1	36031900	36053898	Bd1	36258653	36285952	229404	36042899	3.62723e+07	20517	29254	124	0.0205307	2.10169	2.13793	0.03	3.89328e-05	1.52594e-64	1.14586e-13	1e-300	1e-300
Bd1	36070063	36088549	Bd1	36583655	36596883	510963	36079306	36590269	17166	12228	56	0.0144125	3.11111	4.30769	0	7.77408e-07	1.26651e-35	6.15696e-13	3.29288e-200	1e-300
Bd1	36100422	36118109	Bd1	36588756	36607644	488934	3.61093e+07	36598200	15064	19953	72	0.0160676	2.44068	1.7561	0.04	9.06514e-06	2.71364e-42	2.82335e-11	1.38929e-90	1e-300
Bd1	36105090	36146393	Bd1	37515823	37543379	1.40386e+06	3.61257e+07	37529601	37378	21882	102	0.0120905	2.04	1.12088	0.04	0.000122678	8.58146e-35	7.62657e-11	1e-300	1e-300
Bd1	36144821	36167176	Bd1	36584768	36611681	442226	3.6156e+07	3.65982e+07	21700	26824	181	0.0299859	2.22086	2.20732	0	7.25466e-05	3.46663e-122	1.66059e-21	1e-300	1e-300
Bd1	36146062	36164531	Bd1	36271715	36283505	122314	3.61553e+07	36277610	19310	14423	164	0.0442377	2.58268	2.02469	0	1.8436e-06	1.22583e-153	5.89355e-26	1e-300	1e-300
Bd1	36146317	36165481	Bd1	36841402	36858951	694278	36155899	3.68502e+07	19326	16858	72	0.0160072	2.25	1.94595	0	0.000514336	4.63127e-40	8.58111e-10	1e-300	1e-300
Bd1	36154678	36163551	Bd1	46234991	46264942	10090852	3.61591e+07	4.625e+07	10344	50867	69	0.0145061	34.5	23	0	1.76274e-57	2.63981e-25	4.80571e-79	1e-300	1e-300
Bd1	36171308	36203551	Bd1	38303061	38327179	2.12769e+06	3.61874e+07	38315120	27160	14854	65	0.00941321	2.06349	1.9697	0.02	0.000806935	1.13694e-28	1.17571e-07	3.84176e-166	1.60765e-165
Bd1	36203434	36213937	Bd1	37935218	37941509	1729678	3.62087e+07	3.79384e+07	9957	25136	62	0.0301329	13.7778	8.85714	0	8.52661e-09	1.79183e-37	1.19977e-47	6.40331e-169	1e-300
Bd1	36221429	36255159	Bd1	37608379	37625669	1378730	36238294	37617024	27130	8344	51	0.00815892	2	1.30769	0.04	5.38813e-05	2.9255e-29	5.67928e-06	4.82276e-91	0.82929
Bd1	36250018	36309747	Bd1	36579624	36626640	323250	3.62799e+07	36603132	57924	39583	986	0.0753933	2.10011	1.53822	0.02	4.23797e-19	1e-300	9.27133e-96	1e-300	1e-300
Bd1	36260563	36291058	Bd1	38648890	38679696	2.38848e+06	3.62758e+07	38664293	32415	26652	86	0.0114508	2.26316	2.15	0	7.83624e-06	3.28814e-23	1.66109e-11	1e-300	1.38539e-161
Bd1	36317350	36397964	Bd1	37931829	37944009	1580262	36357657	37937919	60558	28498	294	0.0258601	5.34545	1.46269	0	2.47153e-16	1.8278e-129	1.67897e-112	1e-300	1e-300
Bd1	36343399	36355955	Bd1	36640466	36654513	297812	36349677	3.66475e+07	10567	10854	59	0.0181019	2.26923	3.47059	0	0.000665079	4.56229e-53	1.96122e-08	5.12924e-100	7.58977e-58
Bd1	36412253	36505644	Bd1	37931645	37944020	1478884	3.64589e+07	3.79378e+07	63321	28875	375	0.0289393	7.35294	2.24551	0	1.46064e-18	1.16567e-190	1.46412e-186	5.97349e-192	1e-300
Bd1	36449710	36477397	Bd1	37896270	37914252	1.44171e+06	3.64636e+07	37905261	19234	26972	116	0.0207319	2.72941	1.93333	0.02	2.32332e-08	5.46022e-64	1.25853e-20	3.51918e-73	1e-300
Bd1	36453388	36469919	Bd1	36640047	36650690	183715	3.64617e+07	3.66454e+07	12303	9947	74	0.022227	2.74074	2.74074	0	8.5327e-05	4.37092e-71	7.37048e-14	4.33251e-125	1e-300
Bd1	36510385	36567858	Bd1	37930500	37944301	1398279	3.65391e+07	3.79374e+07	36988	29872	241	0.0275987	21.9091	2.17117	0	1.32234e-117	9.98716e-129	1.68737e-225	2.44342e-58	1e-300
Bd1	36531261	36569331	Bd1	37587672	37611240	1049160	36550296	37599456	25586	14327	85	0.0112557	2.07317	3.4	0.05	3.89728e-07	1.49499e-48	1.28273e-09	4.46741e-90	1.50519e-138
Bd1	36543447	36565263	Bd1	36882705	36904875	339435	36554355	36893790	15052	20543	102	0.0189273	2.10309	2.125	0.05	0.000284824	4.92603e-72	1.48848e-11	8.32485e-116	1e-300
Bd1	36580746	36609402	Bd1	39354934	39393705	2.77925e+06	36595074	3.93743e+07	27010	35176	88	0.0106525	2.83871	4.19048	0	1.07242e-06	1.01287e-21	4.93198e-17	1e-300	1e-300
Bd1	36640465	36742628	Bd1	37932100	37944279	1246643	3.66915e+07	3.79382e+07	70070	28194	360	0.025698	5.25547	1.36364	0	1.38674e-13	3.86552e-167	3.89512e-135	1e-300	1e-300
Bd1	36743634	36793050	Bd1	37931386	37944084	1169393	36768342	37937735	35427	29302	242	0.0318001	18.6154	1.96748	0	2.32216e-102	1.96597e-135	3.77689e-210	1e-300	1e-300
Bd1	36770711	36785336	Bd1	37230268	37245162	459692	3.6778e+07	37237715	12461	12805	58	0.0160372	2.41667	7.25	0	0.000282549	5.69762e-44	3.03103e-09	1e-300	4.05432e-232
Bd1	36797588	36833270	Bd1	37931702	37941526	1121185	36815429	37936614	23347	28640	154	0.027622	13.3913	2.48387	0	2.07891e-13	4.13023e-86	7.88164e-114	4.74157e-132	1e-300
Bd1	36861326	36944753	Bd1	37931965	37944032	1034959	3.6903e+07	3.7938e+07	55593	28351	293	0.0250435	5.58095	1.14453	0	8.22508e-09	1.74803e-138	1.30317e-116	1e-300	1e-300
Bd1	36874659	36909506	Bd1	37875379	37917108	1004161	3.68921e+07	3.78962e+07	27552	52639	273	0.0290987	2.82902	4.2	0.03	7.16796e-06	2.03583e-130	8.45895e-49	1e-300	1e-300
Bd1	36894176	36906793	Bd1	37228969	37242301	335150	3.69005e+07	37235635	10363	11870	57	0.0179291	2.28	2.85	0	0.000255546	7.10375e-49	2.87372e-08	1e-300	1.63374e-246
Bd1	36966401	37117333	Bd1	39125398	39220173	2.13092e+06	37041867	3.91728e+07	113075	73104	1372	0.0455764	2.29431	2.18124	0	4.57908e-156	1e-300	4.05976e-161	1e-300	1.77708e-208
Bd1	36978713	36993450	Bd1	37934920	37941511	952134	3.69861e+07	3.79382e+07	13250	25542	86	0.0329118	21.5	3.44	0	4.37327e-06	3.74082e-52	4.74362e-81	1e-300	1e-300
Bd1	37003739	37025197	Bd1	37558229	37569091	549192	37014468	37563660	22351	9011	68	0.0171728	3.2381	4.53333	0	3.24759e-05	2.9981e-49	3.57047e-16	1e-300	1e-300
Bd1	37012008	37018156	Bd1	37935771	37939549	922578	37015082	37937660	9210	22611	54	0.0444041	18	13.5	0	0.000526092	8.10284e-34	1.32642e-47	1e-300	1e-300
Bd1	37027799	37043238	Bd1	37934329	37940452	901872	3.70355e+07	3.79374e+07	14102	24876	86	0.0325546	9.55556	4.77778	0	9.54756e-06	5.95083e-51	6.59574e-53	1e-300	1e-300
Bd1	37083630	37098226	Bd1	37934650	37941101	846948	37090928	3.79379e+07	15576	25317	90	0.0349024	20	6.42857	0	0.000602201	9.38841e-51	4.84036e-82	1e-300	1e-300
Bd1	37088621	37103924	Bd1	37304149	37313427	212516	3.70963e+07	37308788	15337	7656	52	0.0172666	3.05882	3.05882	0	0.000760979	8.90717e-44	7.24342e-12	1e-300	4.33788e-90
Bd1	37125054	37144201	Bd1	37935389	37942518	804326	3.71346e+07	3.7939e+07	10376	25010	61	0.0189485	9.38462	2.54167	0	1.59525e-05	1.17379e-35	1.28027e-37	1	1e-300
Bd1	37146198	37163363	Bd1	37935000	37942552	783996	3.71548e+07	37938776	12218	25630	55	0.0181623	11	6.875	0	3.87157e-05	2.93752e-26	1.61712e-37	1.4336e-76	1e-300
Bd1	37380068	37412863	Bd1	37933031	37941521	540810	3.73965e+07	37937276	20294	26188	92	0.0181886	7.07692	1.73585	0	6.55508e-05	2.86379e-42	6.41899e-46	8.49853e-42	1e-300
Bd1	37481365	37490167	Bd1	37935766	37940973	452604	37485766	3.79384e+07	7533	24189	54	0.0314622	9	13.5	0	0.00075665	1.16525e-36	1.26222e-32	6.62543e-216	1e-300
Bd1	37509653	37542765	Bd1	38962167	39001568	1.45566e+06	37526209	3.89819e+07	24661	41310	116	0.0130571	2.36735	4	0	2.46411e-05	9.02541e-36	3.05877e-16	1e-300	1e-300
Bd1	37514296	37539501	Bd1	38580785	38600406	1063697	3.75269e+07	3.85906e+07	21512	19230	59	0.010743	3.02564	6.55556	0	0.000110713	1.33596e-23	4.68149e-13	1e-300	1e-300
Bd1	37518168	37540377	Bd1	37697879	37720269	179802	3.75293e+07	37709074	17811	24099	177	0.032393	2.58394	1.36154	0	0.000608777	1.12653e-139	6.81879e-28	1e-300	1e-300
Bd1	37539010	37551232	Bd1	37670673	37695138	137784	37545121	3.76829e+07	8697	21717	114	0.0253627	3.61905	38	0	3.50919e-06	1.58402e-108	7.24723e-30	3.87336e-143	1e-300
Bd1	37561202	37567195	Bd1	37936565	37939112	373640	3.75642e+07	3.79378e+07	5943	21671	50	0.0477876	50	25	0	0.00070814	1.72868e-39	1.23375e-65	1e-300	1e-300
Bd1	37582106	37606847	Bd1	38207167	38234511	626362	3.75945e+07	38220839	14708	17614	72	0.011283	3.13043	1.8	0	0.000554609	1.82258e-46	2.70261e-16	6.24423e-102	5.57181e-252
Bd1	37582255	37604333	Bd1	37932171	37941446	343514	37593294	3.79368e+07	13136	27460	156	0.0406115	7.60976	2.02597	0	0.000155876	2.28003e-126	8.27729e-81	2.85693e-108	1e-300
Bd1	37584218	37605705	Bd1	38063105	38084351	478766	3.7595e+07	38073728	13912	18399	104	0.0198643	3.15152	2.97143	0	3.82493e-06	3.67987e-82	5.54562e-23	4.94537e-224	1e-300
Bd1	37586338	37605130	Bd1	38121430	38143085	536524	37595734	3.81323e+07	13133	18837	89	0.01796	3.17857	1.78	0	9.17319e-08	3.52637e-66	3.80213e-20	1e-300	1e-300
Bd1	37609947	37631663	Bd1	38207688	38232156	599117	37620805	38219922	9616	16581	54	0.00954345	3.6	13.5	0.02	0.000166389	1.59664e-39	5.8673e-15	1	1e-300
Bd1	37610741	37630577	Bd1	37931853	37944197	317366	37620659	37938025	8745	28584	235	0.0596053	235	10.6818	0	1e-300	4.93685e-266	1e-300	1	1e-300
Bd1	37611129	37625671	Bd1	37668489	37687790	59739.5	37618400	3.76781e+07	7361	15929	103	0.0248411	5.42105	103	0.04	5.80687e-08	1.87739e-114	3.56183e-41	0.000727322	1e-300
Bd1	37667361	37690948	Bd1	38085853	38111077	419310	3.76792e+07	38098465	18853	24693	124	0.0207351	2.3619	1.36264	0	0.00030175	1.09957e-76	3.59955e-17	1e-300	1e-300
Bd1	37668492	37691819	Bd1	38067567	38078034	392645	3.76802e+07	3.80728e+07	19762	12716	76	0.018356	5.84615	2	0	1.60537e-05	1.71738e-51	6.58453e-33	1e-300	1e-300
Bd1	37670674	37686410	Bd1	38124550	38142086	454776	37678542	38133318	14755	14519	65	0.0159455	2.6	2.32143	0	1.74655e-05	2.26963e-44	1.98093e-11	1e-300	2.66553e-149
Bd1	37672063	37694370	Bd1	37931825	37941526	253459	3.76832e+07	3.79367e+07	20943	28409	203	0.0517655	81.2	2.36047	0	5.89181e-09	2.28228e-144	1e-300	1e-300	1e-300
Bd1	37689286	37727793	Bd1	38732678	38800976	1.05829e+06	3.77085e+07	38766827	37467	65243	205	0.0156663	2.45509	1.42361	0	4.66383e-06	4.06743e-42	2.9689e-29	1e-300	1e-300
Bd1	37699883	37720223	Bd1	37843828	37860173	141948	37710053	3.7852e+07	23031	13616	272	0.0605179	2.19355	2.95652	0	1.93724e-11	3.63943e-298	1.34565e-30	1e-300	3.53489e-19
Bd1	37701149	37756347	Bd1	38651385	38696605	945247	37728748	38673995	51633	42108	201	0.0163376	2.1383	1.93269	0.02	0.000247807	3.09482e-47	7.00294e-22	1e-300	1e-300
Bd1	37746278	37753119	Bd1	37859272	37868596	114236	3.77497e+07	37863934	7469	7188	61	0.0308005	2.44	2.65217	0.03	0.000480377	4.03719e-75	8.56423e-10	1e-300	0.995377
Bd1	37773788	37804710	Bd1	39098045	39121802	1.32067e+06	37789249	3.91099e+07	25143	16631	68	0.0101506	2.06061	2.61538	0	7.42734e-05	3.83365e-30	6.46365e-08	6.15182e-148	3.96309e-121
Bd1	37798481	37804710	Bd1	37845145	37850692	46323	3.78016e+07	3.78479e+07	5615	6142	50	0.0346558	4.16667	16.6667	0	0.000216958	4.42703e-67	2.39988e-16	1e-300	1e-300
Bd1	37878498	37942535	Bd1	39766203	39914812	1929991	3.79105e+07	3.98405e+07	98881	128372	758	0.0290948	2.78676	758	0	9.90828e-14	8.26877e-82	1.08306e-128	1e-300	1e-300
Bd1	37891939	37916670	Bd1	38465675	38485790	571428	3.79043e+07	3.84757e+07	34689	18191	168	0.0305766	2.31724	1.16667	0.05	3.17743e-08	2.99577e-103	7.76143e-22	1e-300	1.80776e-294
Bd1	37897862	37928128	Bd1	39695457	39721549	1795508	37912995	39708503	44193	25283	65	0.00941371	2.88889	1.85714	0.03	6.57665e-05	3.7819e-08	2.41709e-13	1e-300	5.26193e-247
Bd1	37898200	37929550	Bd1	38212433	38229224	306954	37913875	3.82208e+07	46449	10399	177	0.0300097	3.05172	1.60909	0.02	1.25176e-09	2.43298e-131	3.66377e-36	1e-300	7.53516e-122
Bd1	37915082	37941067	Bd1	39349277	39393625	1.44338e+06	3.79281e+07	39371451	52879	36634	100	0.011605	2.94118	100	0.05	0.000668432	5.05976e-09	3.88198e-20	1e-300	2.17427e-202
Bd1	37916103	37941489	Bd1	39550703	39625051	1659081	37928796	39587877	52675	74161	177	0.0144855	4.53846	177	0	1.20592e-06	2.90461e-10	1.75283e-58	1e-300	1e-300
Bd1	37916145	37939705	Bd1	39998963	40061370	2.10224e+06	37927925	4.00302e+07	50763	56942	157	0.0149063	5.14754	22.4286	0	3.28875e-10	6.0561e-15	6.49834e-59	1e-300	1e-300
Bd1	37921671	37941090	Bd1	40673356	40746792	2.77869e+06	3.79314e+07	40710074	44041	68606	137	0.0120425	12.4545	137	0	2.00152e-14	2.52149e-08	1.69638e-97	1e-300	1e-300
Bd1	37930628	37944293	Bd1	39125897	39220144	1235560	3.79375e+07	3.9173e+07	29609	72968	396	0.0299522	8.08163	396	0	5.37246e-25	1.50061e-184	4.89441e-211	1e-300	2.36608e-221
Bd1	37931718	37944028	Bd1	38212300	38233025	284790	37937873	3.82227e+07	28796	11945	159	0.0392849	19.875	159	0	1.89213e-24	4.01047e-133	4.67611e-143	1e-300	5.47763e-71
Bd1	37931761	37944299	Bd1	39028632	39080953	1.11676e+06	37938030	3.90548e+07	28789	35782	185	0.0232812	17.619	185	0	2.77883e-88	1.06691e-85	5.88835e-157	1e-300	4.26235e-07
Bd1	37932106	37941089	Bd1	39260184	39294398	1.34069e+06	3.79366e+07	39277291	27436	28806	112	0.0211625	24.8889	56	0	1.22274e-14	5.3788e-43	8.46564e-112	1e-300	1e-300
Bd1	37932457	37941483	Bd1	38241197	38254502	310880	37936970	3.82478e+07	26906	2920	50	0.0182753	6.25	50	0.04	4.17072e-05	1.00326e-49	1.86589e-23	1e-300	1
Bd1	37932460	37940981	Bd1	39005470	39027944	1.07999e+06	3.79367e+07	39016707	26476	14650	60	0.0158002	12	60	0	1.54306e-16	1.03163e-25	7.64961e-43	1e-300	1
Bd1	37932834	37941114	Bd1	38275834	38289021	345454	37936974	3.82824e+07	25964	6856	99	0.0376415	22	99	0	1.73332e-08	3.88177e-91	5.8036e-94	1e-300	7.64201e-08
Bd1	37934759	37941076	Bd1	38617053	38636513	688866	3.79379e+07	38626783	25201	15493	52	0.0164655	14.8571	52	0	2.34634e-09	9.46889e-20	7.84314e-42	1e-300	3.88011e-36
Bd1	37935068	37941515	Bd1	38402281	38419370	472534	3.79383e+07	3.84108e+07	25371	15520	105	0.0364133	12.3529	52.5	0	7.4378e-07	2.93815e-65	7.93907e-75	1e-300	1e-300
Bd1	37935071	37941480	Bd1	38057141	38078038	129314	3.79383e+07	3.80676e+07	25247	23364	392	0.117174	392	392	0	7.41829e-119	1e-300	1e-300	1e-300	1e-300
Bd1	37935579	37941292	Bd1	38306785	38314762	372338	3.79384e+07	3.83108e+07	24606	7434	98	0.0584286	19.6	98	0	8.32489e-12	1.0584e-88	2.37528e-88	1e-300	1e-300
Bd1	37935798	37941092	Bd1	38130695	38137101	195453	37938445	38133898	24383	7633	126	0.0878998	22.9091	18	0	1.19936e-25	7.49771e-126	3.47659e-121	1e-300	1e-300
Bd1	37936052	37941497	Bd1	38154287	38171401	224070	3.79388e+07	38162844	24588	14848	101	0.036543	18.3636	101	0	1.08541e-08	2.6839e-64	2.73997e-88	1e-300	1e-300
Bd1	37936096	37940452	Bd1	38356641	38366087	423090	37938274	38361364	23750	7479	58	0.0342996	16.5714	11.6	0	5.80014e-08	1.72903e-41	4.91218e-49	1e-300	1.22842e-236
Bd1	37936759	37940333	Bd1	38121429	38126703	185520	37938546	38124066	22825	5921	100	0.0922482	25	100	0	3.62154e-08	5.51819e-104	3.28367e-100	1e-300	3.39444e-222
Bd1	37936894	37940341	Bd1	38465815	38473086	530833	3.79386e+07	3.84695e+07	22540	8537	56	0.0426459	28	28	0	4.26328e-10	1.50607e-37	1.42143e-59	1e-300	1e-300
Bd1	38045595	38158102	Bd1	39124749	39220201	1.07063e+06	3.81018e+07	39172475	87157	73191	1038	0.0407402	2.17382	2.40278	0.03	2.4664e-52	1e-300	5.53745e-109	1e-300	3.30183e-185
Bd1	38049913	38077714	Bd1	38613799	38638317	562244	3.80638e+07	38626058	26861	18540	68	0.0106085	2	1.54545	0.01	0.000120674	6.67719e-26	1.85982e-07	1e-300	1.16303e-09
Bd1	38051730	38065438	Bd1	38377007	38391025	325432	38058584	38384016	11942	10996	62	0.0182519	2.6383	1.9375	0	1.32699e-05	1.72628e-53	3.18305e-11	1e-300	1.66899e-204
Bd1	38054679	38077752	Bd1	38302162	38322401	246066	3.80662e+07	3.83123e+07	24422	13811	163	0.0307173	4.34667	3.26	0	6.5191e-05	2.22161e-139	1.23479e-51	1e-300	1e-300
Bd1	38159111	38177589	Bd1	39417182	39450568	1265525	38168350	39433875	14981	33896	51	0.00802615	2.04	1.5	0	2.57161e-05	1.37783e-14	3.35114e-06	1e-300	1e-300
Bd1	38206046	38226956	Bd1	39055040	39082312	852175	38216501	39068676	15843	18333	56	0.00948651	2.66667	5.6	0	0.00015377	1.20809e-28	1.85942e-10	1e-300	0.988781
Bd1	38502948	38530043	Bd1	39767943	39788691	1.26182e+06	3.85165e+07	39778317	24897	21360	52	0.00887132	2.16667	1.92593	0	0.000194269	2.13881e-14	4.9897e-07	1e-300	1e-300
Bd1	38548591	38577980	Bd1	39602069	39625417	1.05046e+06	3.85633e+07	39613743	28589	25700	64	0.0099053	2.24561	1.93939	0	0.000155996	4.71269e-15	7.51829e-09	1e-300	1e-300
Bd1	38605682	38622346	Bd1	46234930	46270349	7.63863e+06	38614014	4.62526e+07	12164	55631	109	0.0170818	24.2222	109	0	1.32423e-98	6.31338e-47	1.27188e-107	0.213048	1e-300
Bd1	38673978	38698425	Bd1	39890570	39916821	1217494	3.86862e+07	3.99037e+07	23592	28692	60	0.0096597	2.4	2.30769	0	8.34228e-05	1.56491e-14	2.11206e-09	1e-300	1e-300
Bd1	38677627	38687513	Bd1	38965510	38981112	290741	38682570	38973311	11180	17733	63	0.0201747	2.47059	1.85294	0	3.85116e-05	3.21196e-44	2.87227e-10	1e-300	1e-300
Bd1	38967092	38988981	Bd1	39353817	39376234	386989	3.8978e+07	3.9365e+07	26054	21379	167	0.030765	2.19737	4.39474	0.03	4.21138e-08	1.89062e-110	1.48651e-19	1e-300	1e-300
Bd1	38967570	39011400	Bd1	39278465	39327344	313420	38989485	3.93029e+07	44569	42735	728	0.0640933	2.72659	1.72922	0.04	1.52492e-70	1e-300	2.7925e-119	1e-300	1e-300
Bd1	38969774	39002360	Bd1	40586111	40611955	1612966	38986067	40599033	36022	26022	73	0.0101974	2.35484	5.21429	0	0.000264362	1.54759e-14	9.74678e-11	1e-300	1e-300
Bd1	38994946	39008480	Bd1	39355395	39375097	363533	39001713	39365246	11285	19740	81	0.019892	2.07692	5.78571	0.05	7.70671e-05	9.71194e-61	2.83034e-09	9.15493e-23	1e-300
Bd1	39181668	39203706	Bd1	40848297	40872382	1.66765e+06	39192687	4.08603e+07	22116	22247	54	0.00955607	3.375	4.5	0	6.50955e-06	6.66197e-17	7.21916e-14	1e-300	1e-300
Bd1	39183248	39207950	Bd1	40700346	40736443	1.5228e+06	39195599	4.07184e+07	23102	39170	75	0.0100686	2.67857	3.75	0	0.000305273	3.02373e-16	1.51259e-13	1e-300	1e-300
Bd1	39427174	39447413	Bd1	40767153	40794013	1.34329e+06	3.94373e+07	40780583	22984	28604	50	0.00866486	2.38095	4.16667	0	0.000224165	3.99072e-10	5.42423e-08	1e-300	1e-300
Bd1	39427912	39443344	Bd1	46235582	46261197	6.81276e+06	39435628	4.62484e+07	17459	41458	53	0.010539	10.6	10.6	0	4.87225e-25	4.46647e-10	1.9281e-35	1e-300	1e-300
Bd1	39547018	39554922	Bd1	39655737	39665124	109460	39550970	3.96604e+07	8069	11902	71	0.0335152	2.08824	1.39216	0.05	8.45222e-05	3.01532e-74	2.0532e-08	1.59245e-16	1e-300
Bd1	39662588	39667553	Bd1	39749091	39753865	86407.5	3.96651e+07	39751478	5797	5890	50	0.0419043	3.125	4.54545	0	7.00785e-05	2.70569e-67	8.63061e-12	8.93683e-133	3.37176e-220
Bd1	39750703	39758373	Bd1	39906234	39916526	156842	39754538	39911380	8305	10519	68	0.0308999	2.26667	1.78947	0	0.000131153	1.1835e-72	1.84195e-09	1.35042e-165	8.93324e-202
Bd1	39963355	39990013	Bd1	41129304	41158938	1167437	39976684	41144121	27496	30872	73	0.0105847	2	1.35185	0	0.000123394	1.17444e-16	6.84578e-08	1e-300	1e-300
Bd1	40155179	40172857	Bd1	40545028	40556053	386522	40164018	4.05505e+07	18027	13720	71	0.0201899	2.44828	1.82051	0	1.93208e-05	9.45324e-47	3.36776e-11	4.53563e-190	1e-300
Bd1	40347969	40363966	Bd1	40683651	40701350	336533	4.0356e+07	4.06925e+07	15285	18423	70	0.016956	2.15385	3.33333	0	4.50117e-05	3.59694e-42	7.95482e-09	5.38514e-223	1e-300
Bd1	40538203	40559007	Bd1	40814945	40825855	271795	40548605	40820400	23964	11657	74	0.0190451	2.3871	2.46667	0	0.000171277	2.53585e-46	4.04571e-11	1e-300	9.29654e-223
Bd1	40738656	40749971	Bd1	41109791	41122321	371742	4.07443e+07	41116056	8952	13211	50	0.017115	2.08333	3.125	0	4.89704e-08	3.31122e-41	2.36927e-06	1	1.65895e-195
Bd1	40799002	40812144	Bd1	41147147	41161600	348800	40805573	4.11544e+07	14628	17969	69	0.020409	2.65385	1.97143	0	0.00020552	4.65944e-43	2.0314e-12	1e-300	1e-300
Bd1	40851004	40877785	Bd1	42223423	42253365	1.374e+06	4.08644e+07	42238394	25626	27965	66	0.00949703	2.31579	2.0625	0	2.5563e-06	1.35362e-16	1.39254e-09	1e-300	7.78162e-253
Bd1	40857919	40871556	Bd1	41427794	41446838	572578	4.08647e+07	41437316	15148	21827	88	0.0219781	2.93333	3.03448	0	9.65252e-06	6.53932e-55	7.35967e-18	1e-300	1e-300
Bd1	41032738	41037957	Bd1	41068021	41073450	35388	4.10353e+07	4.10707e+07	5347	6948	66	0.0505917	2.44444	2.12903	0	1.86429e-07	8.98509e-94	1.69604e-10	1.6731e-67	1e-300
Bd1	41053414	41064639	Bd1	41349322	41360837	296053	4.1059e+07	4.13551e+07	12120	11900	56	0.0201002	2.60465	2.54545	0	0.000452149	5.24177e-44	4.26968e-10	9.30798e-228	1e-300
Bd1	41217295	41229301	Bd1	41281329	41288163	61448	41223298	41284746	12261	8467	163	0.0706171	2.21769	2.0375	0	3.96014e-07	1.42101e-220	1.73267e-19	1.24358e-212	1e-300
Bd1	41289225	41315952	Bd1	42350122	42382783	1063864	4.13026e+07	4.23665e+07	24405	35709	75	0.0103078	2.14286	2.02703	0	7.26611e-06	4.38672e-17	2.98093e-09	1e-300	1e-300
Bd1	41346263	41360921	Bd1	41565333	41583636	220892	41353592	4.15745e+07	14392	18959	68	0.0168388	2.34483	2.19355	0.01	4.28211e-05	4.40538e-41	4.8727e-10	1e-300	1.95621e-242
Bd1	41406185	41412290	Bd1	41462142	41471095	57381	4.14092e+07	4.14666e+07	5845	10064	62	0.0336068	2.38462	1.19231	0.02	0.000113096	2.3779e-74	1.46815e-09	2.84594e-102	1.33345e-173
Bd1	41533991	41541171	Bd1	41577424	41582340	42301	41537581	41579882	10248	6043	73	0.0492588	2.7037	2.08571	0	0.000509349	1.01451e-90	2.03508e-13	1e-300	1.79865e-222
Bd1	41941508	41946612	Bd1	41983854	41989517	42625.5	41944060	4.19867e+07	6561	7010	67	0.0507906	3.04545	2.48148	0.01	0.000945508	1.85711e-89	9.86851e-15	8.93044e-277	1e-300
Bd1	42121779	42130072	Bd1	42252069	42260071	130144	4.21259e+07	42256070	9354	9146	71	0.0355637	2.21875	2.21875	0	0.000269437	1.06369e-77	1.95096e-09	5.09761e-205	1e-300
Bd1	42564269	42591045	Bd1	44022382	44043577	1.45532e+06	42577657	4.4033e+07	32131	23007	51	0.0086775	2.04	1.34211	0	0.000616198	6.32493e-09	3.35114e-06	1e-300	1e-300
Bd1	42582781	42615432	Bd1	44450740	44475657	1864092	4.25991e+07	4.44632e+07	38633	32079	77	0.0109172	2.08108	1.97436	0	0.000661589	1.37208e-10	6.24938e-09	1e-300	1e-300
Bd1	42635403	42662300	Bd1	44465203	44485549	1.82652e+06	4.26489e+07	44475376	30389	24444	52	0.00898399	2.08	2	0.01	0.000647565	2.83593e-09	1.58537e-06	1e-300	1e-300
Bd1	42660985	42666329	Bd1	42706895	42711118	45349.5	42663657	4.2709e+07	7321	5959	59	0.0503361	2.56522	3.47059	0	0.000615299	4.2322e-77	2.6211e-10	6.11537e-155	2.37237e-271
Bd1	42678042	42683513	Bd1	42734381	42742618	57722	4.26808e+07	4.27385e+07	8232	10892	105	0.0625199	2.5	2.44186	0	0.000137945	1.90271e-129	2.42246e-16	1e-300	1e-300
Bd1	42679200	42690484	Bd1	42955643	42968005	276982	42684842	42961824	14524	15526	51	0.0176042	2.42857	2.125	0	0.000179147	2.51634e-29	2.20534e-08	1e-300	1e-300
Bd1	42867934	42892415	Bd1	44378521	44400680	1509426	4.28802e+07	4.43896e+07	28767	23854	53	0.00927514	2.30435	1.96296	0	2.96224e-05	7.17051e-11	6.14981e-08	1e-300	1e-300
Bd1	42918340	42922011	Bd1	42956966	42962996	39805.5	4.29202e+07	42959981	4699	7941	54	0.0454339	2.25	1.45946	0.01	0.000486705	2.80867e-72	9.76572e-08	5.82498e-133	3.54381e-283
Bd1	43040430	43056137	Bd1	43230200	43259511	196572	4.30483e+07	4.32449e+07	17310	33083	176	0.0319102	2.09524	2.41096	0.02	6.33743e-05	4.6215e-118	1.49116e-18	7.93488e-272	1e-300
Bd1	43040562	43053641	Bd1	43352318	43363180	310648	4.30471e+07	43357749	14674	13279	53	0.0180691	2.12	1.08163	0	0.000715119	3.30559e-34	7.36448e-07	1.47822e-185	1e-300
Bd1	43131592	43153489	Bd1	44816223	44849204	1690173	4.31425e+07	4.48327e+07	24313	28496	52	0.00773407	2.88889	4.72727	0	8.69451e-05	2.83769e-10	5.35056e-11	1e-300	1e-300
Bd1	43227226	43251840	Bd1	43354824	43366290	121024	43239533	43360557	27922	15546	233	0.0527099	2.72515	1.70073	0.04	7.22125e-05	1.16797e-208	1.68489e-39	1e-300	1e-300
Bd1	43292201	43296987	Bd1	43322305	43329031	31074	43294594	43325668	6068	6433	68	0.0482127	2.26667	1.65854	0.03	7.06754e-05	5.47926e-96	1.84195e-09	2.36955e-297	5.03493e-32
Bd1	43334207	43347007	Bd1	43566768	43576772	231163	43340607	43571770	14901	12583	50	0.0178963	2.27273	1.5625	0	0.000258821	5.59409e-32	2.11009e-07	1e-300	1e-300
Bd1	43340060	43363972	Bd1	44527168	44550512	1186824	43352016	44538840	29451	22814	51	0.00880879	2.61538	5.66667	0	1.48733e-05	2.87206e-10	2.15631e-09	1e-300	1.29547e-274
Bd1	43557063	43574579	Bd1	43853666	43872507	297266	43565821	4.38631e+07	22383	25352	111	0.0249194	2.22	1.63235	0	0.000463821	1.12867e-55	7.57062e-14	1e-300	1e-300
Bd1	43862647	43894262	Bd1	45286081	45309227	1.4192e+06	4.38785e+07	45297654	35908	29252	68	0.0101354	2.26667	2.42857	0	0.000224243	3.04552e-10	1.84195e-09	1e-300	1e-300
Bd1	43949998	43961952	Bd1	44174033	44186114	224098	43955975	4.41801e+07	14936	13105	59	0.020036	2.36	2.45833	0	0.00032109	2.79935e-40	5.12558e-09	1e-300	8.98532e-263
Bd1	44173432	44180997	Bd1	44285978	44294920	113234	4.41772e+07	44290449	9107	12008	67	0.0331291	2.91304	2.09375	0	0.000517877	6.84165e-65	7.29045e-14	3.29932e-288	1e-300
Bd1	44242626	44267247	Bd1	45918226	45946625	1677489	4.42549e+07	4.59324e+07	26857	26045	57	0.00877482	2.07273	1.9	0	3.59121e-08	1.87138e-12	5.81771e-07	1e-300	0.000352675
Bd1	44543037	44547121	Bd1	44568667	44574363	26436	44545079	44571515	5479	8648	66	0.0550818	3.47368	2.0625	0.03	0.000418348	6.89918e-87	3.58202e-17	1e-300	1e-300
Bd1	44578190	44591042	Bd1	44769037	44781487	190646	44584616	44775262	9955	8534	52	0.0167746	2.47619	4.72727	0	0.000152296	1.00831e-50	8.79919e-09	1.0853e-12	3.45168e-82
Bd1	44631673	44660290	Bd1	46038856	46071487	1409190	4.4646e+07	4.60552e+07	28267	33099	77	0.0102613	2.26471	4.05263	0	3.77522e-06	1.78874e-16	1.74373e-10	1e-300	9.31732e-273
Bd1	44659788	44689642	Bd1	44788923	44795308	117400	44674715	4.47921e+07	21256	5664	109	0.0245501	2.20202	109	0.01	2.5467e-06	1.75089e-122	2.05112e-13	2.31939e-122	1e-300
Bd1	44725793	44743953	Bd1	44873362	44895914	149765	44734873	44884638	17469	23324	363	0.0727759	3	3.63	0	2.85215e-17	1e-300	2.51367e-70	1e-300	1e-300
Bd1	45604215	45614557	Bd1	46234811	46256105	636072	45609386	46245458	11053	41017	81	0.0208981	5.78571	8.1	0	2.22205e-18	2.17245e-38	1.1861e-34	9.97263e-213	1e-300
Bd1	45605054	45608335	Bd1	69460054	69461570	2.38541e+07	4.56067e+07	69460812	3243	1383	79	0.134419	79	79	0	1e-300	3.68879e-191	1e-300	5.79911e-18	3.09188e-16
Bd1	45810674	45836548	Bd1	48390256	48412904	2577969	45823611	48401580	33066	26056	53	0.00891539	3.11765	4.41667	0	3.75411e-07	1.20475e-07	2.30384e-12	1e-300	1e-300
Bd1	45855528	45862511	Bd1	45924918	45931117	68998	4.5859e+07	4.5928e+07	10113	7772	101	0.0625379	2.97059	2.80556	0	4.21831e-05	1.38129e-128	1.30046e-20	1e-300	1.42912e-183
Bd1	45863489	45873145	Bd1	45924767	45931320	59726.5	45868317	4.5928e+07	11051	8245	134	0.0674764	2.06154	1.74026	0	2.77811e-05	8.00739e-178	4.83444e-14	4.15095e-181	7.08266e-186
Bd1	46080328	46085931	Bd1	46114146	46119703	33795	4.60831e+07	4.61169e+07	5275	6453	66	0.0482706	2.0625	3.66667	0.03	0.000489518	2.94871e-96	9.63073e-08	8.128e-22	4.09456e-282
Bd1	46215502	46231965	Bd1	46355012	46371201	139373	4.62237e+07	4.63631e+07	17325	20758	238	0.0594936	2.00844	1.42515	0.01	6.49758e-12	7.44371e-234	3.3575e-22	4.07006e-63	1e-300
Bd1	46220807	46229494	Bd1	46404757	46413882	184169	4.62252e+07	4.64093e+07	9721	13354	69	0.0316184	2.12308	2.22581	0	1.50726e-05	1.04691e-62	1.7332e-08	0.970013	1e-300
Bd1	46234051	46255748	Bd1	57765081	57770396	11522839	4.62449e+07	5.77677e+07	41789	5846	90	0.027195	90	90	0	2.28812e-114	7.30504e-68	2.50362e-139	1e-300	4.54098e-39
Bd1	46234930	46265264	Bd1	71112862	71121842	24867255	46250097	71117352	51918	11103	439	0.0911424	439	439	0	1e-300	1e-300	1e-300	1e-300	1e-300
Bd1	46234930	46255318	Bd1	61454713	61459433	15211949	46245124	61457073	39372	7551	72	0.0234058	72	72	0	1.00554e-88	1.23775e-42	6.09114e-105	1e-300	1e-300
Bd1	46234930	46264808	Bd1	53478667	53484551	7231740	46249869	53481609	50949	6752	129	0.0294423	64.5	129	0	2.68934e-156	1.79092e-97	1.88046e-180	1e-300	1.99607e-69
Bd1	46248679	46262537	Bd1	61620640	61631033	1.53702e+07	46255608	6.16258e+07	21502	10961	224	0.0753913	224	112	0	1e-300	1.6455e-254	1e-300	1e-300	2.12275e-178
Bd1	46271257	46302913	Bd1	47487929	47514767	1214263	46287085	47501348	30790	28429	79	0.0110235	2.02564	3.7619	0	2.01989e-06	4.82429e-19	1.23241e-08	3.76987e-92	1e-300
Bd1	46271528	46285981	Bd1	46558693	46567770	284477	4.62788e+07	4.65632e+07	14246	11247	54	0.0187316	2	3.375	0	0.000408064	2.04952e-39	3.09764e-06	1.51083e-13	1e-300
Bd1	46339006	46365418	Bd1	47332135	47351574	989642	46352212	4.73419e+07	27488	19867	57	0.0101468	2.19231	1.72727	0	6.35621e-05	8.14517e-17	1.01824e-07	3.76658e-122	1e-300
Bd1	46606494	46638791	Bd1	48073556	48094338	1.4613e+06	4.66226e+07	48083947	40057	25397	64	0.00984148	2.28571	2.37037	0	0.000751759	2.86916e-09	3.94113e-09	1e-300	1e-300
Bd1	46916079	46925473	Bd1	47014925	47023057	98215	46920776	47018991	10067	9403	68	0.0316686	2.125	2.26667	0	0.000342554	2.33372e-70	2.1117e-08	4.84553e-225	5.76126e-201
Bd1	47061494	47079740	Bd1	47488343	47505918	426514	47070617	4.74971e+07	22873	21061	77	0.0175451	2.75	1.57143	0	0.000312743	2.01965e-33	1.99742e-14	1e-300	1e-300
Bd1	47359032	47363810	Bd1	47379359	47384652	20584.5	47361421	4.7382e+07	5055	5317	57	0.0461961	57	57	0	1e-300	1.47884e-85	1e-300	1e-300	1e-300
Bd1	47649955	47673010	Bd1	48736874	48761855	1087882	4.76615e+07	4.87494e+07	26552	25384	53	0.00900559	2.03846	1.65625	0	0.000811726	3.8253e-11	2.23894e-06	1e-300	5.55313e-270
Bd1	47770820	47795938	Bd1	48858660	48883053	1.08748e+06	47783379	4.88709e+07	26485	31721	58	0.00956158	2.18868	2.14815	0	0.000643793	6.03207e-10	8.37112e-08	1e-300	1e-300
Bd1	47775027	47806991	Bd1	49201174	49226314	1422735	47791009	49213744	32506	26162	72	0.0102913	2.02817	1.63636	0	5.44179e-05	4.08645e-16	4.97045e-08	1e-300	1e-300
Bd1	47776465	47826609	Bd1	50124696	50135827	2.32872e+06	47801537	5.01303e+07	48097	65469	179	0.0238437	11.9333	13.7692	0	4.06977e-12	1.25967e-18	9.90805e-124	1e-300	1e-300
Bd1	47833949	47853960	Bd1	50122085	50136182	2285179	4.7844e+07	5.01291e+07	18873	67805	85	0.0203407	8.5	17	0	1.09887e-06	5.7206e-13	1.82327e-48	3.96644e-148	1e-300
Bd1	47880056	47913302	Bd1	50124570	50133966	2232589	47896679	50129268	33647	65037	111	0.0212466	11.1	8.53846	0	1.60254e-05	1.95048e-09	2.82745e-74	1e-300	1e-300
Bd1	47934280	47957597	Bd1	50121776	50134024	2.18196e+06	4.79459e+07	50127900	21638	67436	73	0.0167534	8.11111	5.21429	0	5.04792e-05	1.55869e-06	1.4353e-40	2.08902e-97	1e-300
Bd1	48373427	48391130	Bd1	48864862	48879552	489928	4.83823e+07	48872207	19517	20342	62	0.0156223	2.10169	1.63158	0	6.80367e-05	1.0074e-26	1.22688e-07	6.16412e-160	1e-300
Bd1	48524831	48536622	Bd1	48861932	48875553	338016	4.85307e+07	4.88687e+07	14155	19446	60	0.0192715	2.18182	1.81818	0	0.000389876	2.34693e-33	5.65695e-08	1e-300	1e-300
Bd1	48711987	48717155	Bd1	48752276	48757025	40079.5	48714571	4.87547e+07	5583	5358	57	0.0469135	2.28	2.11111	0	3.58635e-06	6.28733e-83	2.87372e-08	2.49009e-184	2.9952e-65
Bd1	48898321	48904282	Bd1	48935278	48941328	37001.5	4.89013e+07	48938303	7725	7262	80	0.0543643	2.75862	2.96296	0.02	4.93167e-07	9.25029e-106	5.41331e-15	5.6713e-166	1.70178e-145
Bd1	48959521	49017433	Bd1	50123063	50133917	1140013	48988477	50128490	56941	65742	229	0.027181	8.48148	7.3871	0	3.61609e-06	2.65855e-27	3.8238e-127	1e-300	1e-300
Bd1	49175115	49259813	Bd1	50122647	50134368	911044	49217464	5.01285e+07	73123	66400	325	0.0275121	6.5	4.27632	0	0.000627427	2.43694e-45	4.47985e-147	2.68807e-63	1e-300
Bd1	49292572	49311343	Bd1	49480502	49490840	183714	4.9302e+07	49485671	21749	13297	65	0.0182259	2.13115	1.9697	0	0.000435979	9.33004e-37	3.81977e-08	1e-300	1e-300
Bd1	49393182	49471091	Bd1	53284765	53306500	3863496	4.94321e+07	5.32956e+07	69366	44203	131	0.0107306	2.97727	1.84507	0	4.54116e-09	1.05634e-06	2.69569e-26	1.44462e-273	1e-300
Bd1	49430000	49444576	Bd1	49782792	49799758	353987	49437288	49791275	13439	19408	71	0.0183727	2.15152	2.08824	0	2.85417e-07	2.87969e-45	6.53707e-09	2.87434e-31	1e-300
Bd1	49432589	49440356	Bd1	50126399	50132181	692818	4.94365e+07	50129290	9693	59141	99	0.0596391	19.8	99	0	0.000147523	2.55462e-45	1.199e-89	1e-300	1e-300
Bd1	49445715	49468170	Bd1	50121897	50134085	671048	4.94569e+07	50127991	17658	67414	203	0.0478282	7.25	4.95122	0	2.90115e-09	4.49624e-90	7.31083e-101	1	1e-300
Bd1	49547323	49576916	Bd1	50123612	50133965	566669	4.95621e+07	5.01288e+07	33911	65517	234	0.047813	9.36	13.7647	0	0.000910395	2.39195e-64	8.99432e-139	1e-300	1e-300
Bd1	49664925	49678313	Bd1	49743595	49759144	79750.5	49671619	4.97514e+07	15054	16669	162	0.0456946	2.28169	1.90588	0.01	2.56739e-05	5.32109e-158	1.68272e-20	1e-300	1e-300
Bd1	49669132	49683910	Bd1	71113152	71120873	2.14405e+07	49676521	7.1117e+07	13815	10522	114	0.0413566	114	114	0	1e-300	5.26803e-121	1e-300	5.79718e-254	1e-300
Bd1	49790231	49797393	Bd1	50125923	50132205	335252	49793812	50129064	8231	60505	102	0.0619263	12.75	14.5714	0	1.31286e-06	3.74552e-53	4.93153e-74	3.60914e-99	1e-300
Bd1	49850933	49945036	Bd1	53284125	53310371	3.39926e+06	4.9898e+07	53297248	95612	48152	181	0.0122755	2.42953	1.67593	0	7.19578e-05	2.08775e-06	1.48677e-25	1e-300	1e-300
Bd1	50118739	50141860	Bd1	58345588	58420017	8252503	5.01303e+07	5.83828e+07	77147	79351	250	0.0209178	6.75676	6.57895	0	1.877e-18	1.33018e-09	3.47662e-117	1e-300	1e-300
Bd1	50122231	50133829	Bd1	54717686	54751279	4.60645e+06	50128030	5.47345e+07	66281	32195	137	0.0247441	9.78571	8.5625	0	3.46731e-07	1.11811e-18	1.93085e-84	1e-300	1e-300
Bd1	50122249	50132372	Bd1	54765458	54797442	4.65414e+06	5.01273e+07	54781450	64741	32345	119	0.0230672	11.9	9.91667	0	4.50721e-05	6.0896e-13	8.88386e-83	1e-300	1e-300
Bd1	50124532	50133238	Bd1	55953422	55970740	5833196	50128885	55962081	64565	18388	74	0.0232092	12.3333	12.3333	0	0.000105763	2.65734e-10	3.11921e-53	1e-300	2.52267e-219
Bd1	50125445	50132277	Bd1	54697262	54707731	4.57364e+06	50128861	5.47025e+07	62259	10655	68	0.0320805	17	11.3333	0	5.01205e-12	2.32227e-19	6.82898e-58	1e-300	3.33274e-118
Bd1	50125452	50130998	Bd1	56573605	56580185	6448670	50128225	56576895	52075	9208	78	0.0525025	26	8.66667	0	5.28823e-09	2.31577e-34	7.50531e-80	1e-300	1e-300
Bd1	50125479	50132901	Bd1	56375555	56381653	6249414	50129190	56378604	63477	9639	100	0.0603707	25	16.6667	0	1.24351e-10	9.54856e-44	3.28367e-100	1e-300	1e-300
Bd1	50125597	50132283	Bd1	50366082	50392477	250340	50128940	5.03793e+07	62111	30118	411	0.101407	12.8438	11.1081	0	3.98538e-06	1.39006e-219	1.79584e-293	1e-300	1e-300
Bd1	50125651	50132859	Bd1	50334851	50352881	214611	50129255	50343866	63125	19779	360	0.116426	11.25	13.3333	0	7.33359e-09	8.32323e-231	2.49253e-238	1e-300	2.78509e-179
Bd1	50125843	50132605	Bd1	56587530	56603159	6.46612e+06	50129224	5.65953e+07	62464	15031	106	0.0386399	17.6667	11.7778	0	5.03469e-11	1.46585e-32	6.98269e-91	1e-300	2.49591e-49
Bd1	50126051	50131159	Bd1	50302093	50307468	176176	50128605	5.03048e+07	51521	6766	126	0.0981043	18	7.41176	0	1.12284e-05	2.26636e-93	1.23525e-108	1e-300	2.00087e-148
Bd1	50126144	50132430	Bd1	53407498	53432535	3.29073e+06	50129287	5.342e+07	61694	28246	86	0.0224098	14.3333	21.5	0	7.21184e-05	3.46653e-07	9.16108e-67	1e-300	2.21728e-222
Bd1	50126393	50132633	Bd1	56434758	56445568	6310650	50129513	56440163	62018	9487	74	0.0354251	14.8	18.5	0	7.00097e-06	5.85677e-26	1.15529e-58	1e-300	0.926616
Bd1	50126456	50133996	Bd1	54843594	54863348	4723245	50130226	54853471	63235	17230	63	0.0188398	12.6	21	0	0.000296745	7.3843e-08	3.99651e-46	1e-300	2.67413e-102
Bd1	50126464	50132969	Bd1	56523391	56532664	6398311	5.01297e+07	5.6528e+07	62526	10947	63	0.0325906	15.75	63	0	0.000196775	6.44915e-16	8.38231e-52	1e-300	5.67873e-152
Bd1	50126670	50132037	Bd1	56174697	56184935	6.05046e+06	5.01294e+07	56179816	57209	13395	116	0.0606733	21.0909	29	0	2.82622e-07	3.18032e-47	9.63289e-108	1e-300	1e-300
Bd1	50126671	50131516	Bd1	56300415	56305151	6.17369e+06	5.01291e+07	56302783	51145	4195	53	0.0451511	17.6667	5.88889	0	1.17201e-06	2.84294e-32	2.3901e-46	1e-300	3.39427e-38
Bd1	50126678	50132277	Bd1	56232463	56237973	6.10574e+06	5.01295e+07	56235218	60246	5879	68	0.0499617	22.6667	68	0	6.49917e-07	2.28335e-34	5.83709e-66	1e-300	3.49695e-125
Bd1	50126681	50132278	Bd1	56328166	56336472	6.20284e+06	5.01295e+07	56332319	60212	10213	122	0.0716233	30.5	20.3333	0	1.60741e-16	9.63392e-62	5.41946e-132	1e-300	1e-300
Bd1	50126723	50132195	Bd1	56201155	56205350	6.07379e+06	50129459	5.62033e+07	58857	4927	60	0.0506597	20	60	0	0.000587862	3.17201e-32	2.66747e-55	1e-300	2.2257e-211
Bd1	50126759	50132155	Bd1	56311489	56317016	6.1848e+06	50129457	5.63143e+07	57234	5291	57	0.0425928	19	14.25	0	4.91061e-05	1.16559e-28	2.03389e-51	1e-300	4.8437e-28
Bd1	50126772	50130552	Bd1	56252023	56257855	6126277	50128662	56254939	46168	6028	55	0.0467038	27.5	5	0	1.31213e-05	1.04826e-28	3.98257e-58	1e-300	1e-300
Bd1	50126772	50130593	Bd1	56420413	56425545	6.2943e+06	5.01287e+07	56422979	46877	6800	61	0.0556115	30.5	3.58824	0	2.00598e-05	6.52235e-31	6.35285e-67	1e-300	7.53568e-279
Bd1	50127271	50132274	Bd1	53292098	53297618	3.16509e+06	5.01298e+07	53294858	54331	20904	142	0.110142	35.5	142	0	4.17896e-12	7.06948e-48	2.17291e-162	1e-300	1e-300
Bd1	50127290	50132468	Bd1	50175910	50182027	49089.5	50129879	5.0179e+07	54723	3705	173	0.125015	12.3571	15.7273	0	2.9529e-05	7.5484e-190	4.66751e-122	1e-300	1
Bd1	50238865	50401339	Bd1	53265164	53313555	2.96926e+06	50320102	5.32894e+07	163404	72162	617	0.0238827	2.30224	2.37308	0	2.00483e-27	1.12528e-48	3.7516e-74	1e-300	1e-300
Bd1	50340948	50346450	Bd1	50380238	50386953	39896.5	50343699	5.03836e+07	7923	8652	85	0.0567881	2.46377	1.77083	0.02	1.27684e-05	3.50913e-107	3.17835e-13	1e-300	1.04074e-242
Bd1	50502555	50512141	Bd1	50704028	50718114	203723	50507348	50711071	11112	18253	52	0.0179296	2.4186	3.71429	0	0.000318271	2.15792e-32	1.84194e-08	3.76225e-200	1e-300
Bd1	50854314	50857510	Bd1	50871243	50874577	16998	50855912	50872910	4782	4478	68	0.0849961	3.09091	2.125	0.03	0.000116982	1.25372e-113	3.17133e-15	1.08229e-263	1.39244e-185
Bd1	51316094	51345353	Bd1	52509141	52535481	1.19159e+06	5.13307e+07	52522311	20267	34333	78	0.0114507	2.05263	1.85714	0	4.5963e-05	3.22847e-24	8.83893e-09	1.32295e-29	1e-300
Bd1	51318352	51361812	Bd1	53284987	53310271	1957547	51340082	53297629	28197	46744	96	0.0113983	3.04762	3.31034	0	2.01705e-07	8.59591e-17	2.14139e-20	0.895551	1e-300
Bd1	51484118	51546084	Bd1	53276597	53310353	1778374	51515101	53293475	45514	56763	182	0.015519	2.52778	1.93617	0	2.81271e-12	1.2253e-28	1.44792e-27	3.53177e-76	1e-300
Bd1	51521753	51527151	Bd1	51589614	51594678	67694	51524452	51592146	7277	6082	53	0.0413489	2.94444	2.03846	0	0.000295076	1.12333e-66	1.80061e-11	1e-300	1.96633e-122
Bd1	51789267	51793164	Bd1	51837051	51843422	49021	5.17912e+07	5.18402e+07	4504	5714	62	0.0492843	2.69565	1.37778	0.02	4.88582e-08	2.48155e-96	1.36645e-11	1.24972e-86	1.22581e-23
Bd1	52266043	52294556	Bd1	53286785	53309211	1.0177e+06	5.22803e+07	53297998	31491	44872	109	0.0174654	3.02778	2.53488	0	0.000627369	1.39638e-20	1.033e-22	1e-300	1e-300
Bd1	52572101	52616185	Bd1	53282380	53309229	701662	52594143	5.32958e+07	49215	48788	216	0.0248547	2.38674	2.32258	0	9.76121e-05	8.11689e-49	3.67218e-29	1e-300	1e-300
Bd1	52623828	52656754	Bd1	53289006	53310243	659334	52640291	5.32996e+07	26804	44765	141	0.0212481	2.73786	1.83117	0	1.0902e-07	1.40117e-44	8.22245e-25	1	1e-300
Bd1	52785037	52809998	Bd1	53990919	54015932	1205908	5.27975e+07	5.40034e+07	30946	23723	52	0.00849302	2.08	1.7931	0	0.000253003	1.9342e-09	1.58537e-06	1e-300	1.74103e-144
Bd1	52834231	52838712	Bd1	52873544	52880189	40395	5.28365e+07	5.28769e+07	5929	8321	71	0.0520862	2.18462	1.26786	0.05	0.000127394	2.47771e-94	3.60111e-09	4.82235e-122	1.68571e-246
Bd1	53019114	53023816	Bd1	53079046	53084952	60534	53021465	53081999	6272	7731	56	0.0430881	3.11111	3.73333	0	0.00048383	1.71961e-69	6.15696e-13	7.26992e-290	6.1885e-167
Bd1	53138025	53142919	Bd1	53175640	53180018	37357	53140472	53177829	5555	6270	53	0.0466558	2.58537	2.52381	0	0.000350743	4.18958e-72	1.56152e-09	1e-300	1.232e-228
Bd1	53283619	53310226	Bd1	56365276	56394629	3083030	5.32969e+07	5.638e+07	48688	31557	151	0.0220243	3.21277	4.08108	0	1.05414e-05	8.10981e-39	1.9914e-33	1e-300	1e-300
Bd1	53283693	53310804	Bd1	56758140	56839656	3.50165e+06	5.32972e+07	56798898	49007	77928	177	0.0132996	2.62222	2.90164	0	9.68318e-08	5.53928e-11	1.3603e-28	1e-300	1e-300
Bd1	53283768	53311249	Bd1	54763073	54800941	1.4845e+06	5.32975e+07	54782007	48945	36024	175	0.0218576	3.09735	1.82292	0	7.55735e-07	3.03353e-45	1.53994e-36	1e-300	1e-300
Bd1	53283867	53309418	Bd1	58159906	58233288	4.89995e+06	5.32966e+07	58196597	47867	68608	139	0.0114677	3.23256	3.86111	0	4.67667e-09	8.29815e-07	3.57463e-31	1e-300	1e-300
Bd1	53284114	53313870	Bd1	55628618	55686795	2.35871e+06	53298992	5.56577e+07	49652	48847	132	0.0122525	2.29565	2.23729	0	1.18023e-06	6.86435e-13	3.16059e-17	1e-300	2.36883e-88
Bd1	53284258	53305366	Bd1	55215464	55252739	1.93929e+06	53294812	5.52341e+07	43839	23583	72	0.0100658	3.13043	4.5	0	9.90335e-06	3.94429e-12	2.70261e-16	1e-300	1
Bd1	53286272	53307917	Bd1	54841592	54878286	1.56284e+06	5.32971e+07	54859939	44233	31175	132	0.0184679	3.56757	3	0	2.32344e-10	4.59608e-33	1.06243e-33	1e-300	1.11399e-66
Bd1	53287735	53308620	Bd1	54681732	54748959	1417168	5.32982e+07	5.47153e+07	43715	66786	388	0.0359418	5.70588	4.61905	0	2.05532e-47	8.12575e-136	8.14289e-157	1e-300	1e-300
Bd1	53288036	53306708	Bd1	56308463	56347696	3.03071e+06	53297372	5.63281e+07	42242	35691	242	0.0341116	6.05	5.7619	0	2.66874e-27	1.36732e-101	1.07048e-103	1e-300	1e-300
Bd1	53288054	53305588	Bd1	53429829	53456780	146484	53296821	5.34433e+07	41521	26341	375	0.0688051	2.55102	2.45098	0.04	1.91447e-09	4.16216e-266	1.07176e-55	1e-300	2.07783e-67
Bd1	53289799	53303436	Bd1	56567630	56585907	3280151	5.32966e+07	5.65768e+07	38589	21258	85	0.0217391	5.3125	9.44444	0	4.77518e-06	4.71708e-24	1.09857e-33	1e-300	1e-300
Bd1	53289833	53306000	Bd1	56418407	56430496	3126535	5.32979e+07	5.64245e+07	40858	14096	66	0.019065	3.88235	7.33333	0	0.000262014	3.05716e-21	1.64866e-19	1e-300	1.84242e-290
Bd1	53290056	53305400	Bd1	56171505	56190620	2.88333e+06	53297728	5.61811e+07	40105	21200	112	0.0265289	4.86957	7.46667	0	7.38135e-08	3.84125e-40	2.12753e-40	1e-300	1e-300
Bd1	53290320	53304223	Bd1	54040982	54057037	751738	5.32973e+07	5.4049e+07	38957	16308	57	0.0155298	4.75	7.125	0	0.00014751	4.2314e-14	6.22634e-21	1e-300	2.85597e-276
Bd1	53291644	53302709	Bd1	53948812	53959214	656836	5.32972e+07	53954013	36431	12420	50	0.0190109	6.25	7.14286	0	0.000389516	6.88408e-16	1.86589e-23	1e-300	2.73358e-268
Bd1	53292238	53303428	Bd1	56121769	56137691	2831897	53297833	56129730	36176	17811	75	0.0225789	6.81818	6.81818	0	7.6298e-08	2.70627e-24	1.00078e-36	1e-300	1e-300
Bd1	53375512	53379392	Bd1	53395909	53399642	20323.5	53377452	5.33978e+07	5229	5299	80	0.0857704	3.01887	2.10526	0.03	9.95295e-07	4.27712e-130	4.64527e-17	2.4582e-184	5.92744e-173
Bd1	53529188	53545017	Bd1	53844544	53854997	312668	5.35371e+07	5.38498e+07	19715	12828	60	0.0186336	2.44898	2.6087	0	5.70025e-06	2.61859e-35	1.02242e-09	1e-300	8.92616e-251
Bd1	53596805	53610396	Bd1	53911727	53922984	313755	5.36036e+07	5.39174e+07	17413	12462	63	0.0206944	2.25	2.625	0	5.39947e-05	5.85678e-42	9.11092e-09	1e-300	5.364e-92
Bd1	53792956	53818443	Bd1	54884824	54907496	1.09046e+06	5.38057e+07	54896160	24873	24811	51	0.00864362	2.04	1.88889	0	0.000428789	1.59923e-11	3.35114e-06	1.28899e-129	1e-300
Bd1	54538403	54543019	Bd1	54587531	54592206	49157.5	54540711	5.45899e+07	5503	4875	53	0.0465604	2.52381	3.53333	0	0.000262305	4.7527e-78	3.44651e-09	2.48113e-91	1.07105e-204
Bd1	54632245	54909606	Bd1	56363825	56511803	1.66689e+06	5.47709e+07	56437814	227712	147391	3468	0.0665498	2.06122	2.89241	0	5.80341e-282	1e-300	1e-300	1e-300	1e-300
Bd1	54665200	54838848	Bd1	56074502	56263035	1.41674e+06	54752024	5.61688e+07	143466	168710	3274	0.073783	2.03228	1.58778	0	1e-300	1e-300	1.07705e-288	1e-300	1e-300
Bd1	54682874	54720159	Bd1	56325743	56346871	1.63479e+06	5.47015e+07	56336307	39658	20842	174	0.0243132	2.74016	1.41463	0	1.76434e-11	4.25774e-91	3.10458e-30	1e-300	1e-300
Bd1	54683500	54697827	Bd1	54845496	54864428	164298	5.46907e+07	54854962	17993	16863	221	0.0542358	2.42857	1.9386	0	8.72371e-14	3.71712e-226	8.96285e-31	1e-300	7.57343e-129
Bd1	54685589	54697457	Bd1	54947018	54961563	262768	54691523	5.49543e+07	15693	16695	62	0.0191592	3.1	1.72222	0	0.000185352	2.29276e-36	4.41092e-14	1e-300	1e-300
Bd1	54716979	54742553	Bd1	56282831	56311786	1.56754e+06	54729766	5.62973e+07	26606	24579	158	0.0236501	2.35821	5.64286	0.01	3.94018e-08	3.21627e-91	2.45672e-21	1e-300	9.40211e-195
Bd1	54720307	54748785	Bd1	56313857	56345999	1595382	54734546	56329928	27591	31346	186	0.0250438	2.325	1.86	0	1.55658e-08	9.45754e-99	3.8699e-24	1e-300	1e-300
Bd1	54765001	54782327	Bd1	54868046	54880147	100432	54773664	5.48741e+07	20762	12948	191	0.0529774	2.34356	1.70536	0	0.000133366	1.07976e-193	4.05435e-25	1e-300	1e-300
Bd1	54840300	54874840	Bd1	56566819	56586115	1718897	54857570	56576467	28662	21994	61	0.00924826	2.10345	2.10345	0.02	0.000102476	2.10084e-16	1.49687e-07	3.179e-33	1e-300
Bd1	55016799	55029503	Bd1	55302220	55316956	286437	55023151	55309588	14800	14669	75	0.022309	2.05479	1.74419	0	1.04494e-06	8.11244e-55	1.60444e-08	1.37805e-298	9.77394e-181
Bd1	55127704	55148676	Bd1	55261379	55279047	132023	55138190	55270213	21416	20110	314	0.0663278	2.76652	2.82883	0	6.35662e-19	1e-300	7.15761e-54	1e-300	1e-300
Bd1	55267157	55295722	Bd1	56365352	56399843	1101158	5.52814e+07	5.63826e+07	26527	36173	88	0.0113909	2.31579	4.19048	0	1.61803e-05	1.88014e-21	3.08122e-12	1e-300	1e-300
Bd1	55341798	55372140	Bd1	56674454	56695822	1328169	55356969	56685138	28936	23845	55	0.00868143	2.29167	3.23529	0	1.02118e-05	1.01368e-11	4.20641e-08	1e-300	1e-300
Bd1	55436284	55465525	Bd1	56155892	56189972	722028	5.54509e+07	56172932	31721	37795	94	0.0121167	2.08889	2.35	0	0.00054227	2.02703e-18	1.25208e-10	1e-300	1e-300
Bd1	55515293	55523653	Bd1	55611345	55619383	95891	55519473	55615364	10297	8352	64	0.0318561	2.03175	1.52381	0.03	3.44604e-05	2.85991e-67	2.45858e-07	2.00362e-227	2.21594e-109
Bd1	55653022	55657504	Bd1	55700267	55705770	47755.5	55655263	5.5703e+07	5937	6792	66	0.0539509	3.3	4.71429	0	3.22604e-05	1.90711e-91	3.97256e-16	1e-300	1e-300
Bd1	55755759	55762803	Bd1	55835031	55846310	81389.5	55759281	5.58407e+07	8031	11196	155	0.069046	2.27941	2.01299	0	2.3544e-10	4.71372e-216	1.18477e-19	3.73601e-269	5.2142e-116
Bd1	55762764	55768468	Bd1	55791689	55794486	27471.5	55765616	5.57931e+07	6307	2792	50	0.0480068	2.08333	3.57143	0	0.000184931	1.41392e-81	2.36927e-06	1.83847e-191	3.77213e-87
Bd1	55791645	55819866	Bd1	56805939	56830062	1012245	5.58058e+07	5.6818e+07	25244	28357	60	0.00935594	2.06897	2.6087	0	9.1524e-05	1.59622e-13	3.19185e-07	8.16943e-118	1e-300
Bd1	55953433	55972607	Bd1	58379755	58411085	2432400	55963020	58395420	19560	34278	55	0.00888874	2.29167	2.89474	0	4.87677e-07	3.50487e-12	4.20641e-08	1.03166e-172	1e-300
Bd1	56113224	56141710	Bd1	58186665	58206887	2069309	56127467	58196776	29536	17815	51	0.0085462	2.125	2.42857	0	1.08607e-06	5.21331e-14	1.09747e-06	1e-300	2.5143e-54
Bd1	56165544	56191954	Bd1	58193669	58221526	2.02885e+06	56178749	5.82076e+07	28243	28024	65	0.00977644	2.03125	1.625	0	0.000326073	4.01265e-14	2.0126e-07	1e-300	1e-300
Bd1	56182917	56190634	Bd1	56284959	56295184	103296	5.61868e+07	5.62901e+07	8471	10763	75	0.0341188	2.88462	7.5	0.01	0.000209338	1.05565e-81	4.14097e-15	4.07526e-149	1e-300
Bd1	56232702	56260713	Bd1	57089049	57117466	856550	5.62467e+07	5.71033e+07	27744	33084	75	0.0108485	2.67857	7.5	0	4.43035e-05	6.24063e-16	1.51259e-13	1e-300	1e-300
Bd1	56282701	56326081	Bd1	57999173	58026652	1.70852e+06	56304391	5.80129e+07	37701	23188	95	0.0109429	2.06522	3.27586	0	2.35018e-06	3.7856e-28	1.77854e-10	1.23719e-223	2.34161e-238
Bd1	56283202	56303659	Bd1	58189568	58221372	1.91204e+06	5.62934e+07	58205470	19977	30976	58	0.00905844	2.7619	1.61111	0	2.96301e-05	4.23812e-15	2.434e-11	1e-300	1e-300
Bd1	56284954	56296766	Bd1	56371757	56381189	85613	56290860	56376473	12285	13454	102	0.0391893	5.82857	2	0	0.000120965	3.41372e-98	1.93865e-43	1e-300	1e-300
Bd1	56285059	56308916	Bd1	56565582	56587793	279700	5.6297e+07	5.65767e+07	21455	24095	199	0.0352579	2.51899	1.9703	0	5.23742e-12	3.02278e-151	8.7098e-30	1e-300	4.48401e-256
Bd1	56306159	56350021	Bd1	58183995	58210320	1.86907e+06	56328090	5.81972e+07	38043	23741	93	0.0108151	2.44737	1.78846	0	1.51665e-10	5.76569e-26	3.77008e-14	1.71488e-225	3.06858e-85
Bd1	56328296	56343330	Bd1	56416927	56429678	87489.5	56335813	5.64233e+07	16753	15982	169	0.0496454	2.74797	5.28125	0.03	3.86955e-05	3.66882e-163	1.49509e-29	1e-300	1e-300
Bd1	56366251	56391479	Bd1	58192497	58217015	1825891	56378865	58204756	27635	25421	63	0.0103368	2.17241	2.03226	0	0.000139768	2.11835e-15	3.14146e-08	1e-300	1e-300
Bd1	56726616	56741052	Bd1	57091076	57110056	366732	56733834	57100566	16729	23152	102	0.0249143	2.55	2.42857	0	4.65604e-06	6.06994e-63	1.85047e-16	1e-300	1e-300
Bd1	56964942	56971312	Bd1	57074780	57079506	109016	56968127	57077143	8445	4357	67	0.0492846	2.57692	4.46667	0	2.70843e-07	6.79422e-96	1.43405e-11	1e-300	1.09184e-24
Bd1	57128783	57153876	Bd1	58566216	58596957	1440257	5.71413e+07	5.85816e+07	27096	35187	65	0.00950206	2.09677	1.47727	0	0.000719869	9.74973e-11	6.75778e-08	1e-300	1e-300
Bd1	57224756	57231392	Bd1	57258654	57264454	33480	57228074	57261554	7917	6446	101	0.0662894	4.04	6.3125	0.05	9.99875e-11	2.4947e-147	3.03337e-30	1e-300	7.95565e-157
Bd1	57519662	57539666	Bd1	58730199	58758627	1214749	57529664	58744413	24126	28643	54	0.00910048	2.34783	2.34783	0	6.80966e-05	3.16169e-11	2.5863e-08	1e-300	1e-300
Bd1	57560255	57570991	Bd1	57672151	57677123	109014	57565623	57674637	9787	7028	103	0.0535204	2.19149	1.9434	0	5.59981e-07	7.42695e-138	1.19384e-12	1.60379e-48	5.27577e-250
Bd1	57574279	57582700	Bd1	57670980	57679637	96819	5.75785e+07	5.76753e+07	8414	12155	161	0.0769471	2.61789	2.43939	0	5.99923e-06	4.57323e-218	4.22544e-26	5.29074e-170	1e-300
Bd1	57621814	57629663	Bd1	57730577	57739219	109160	5.76257e+07	57734898	9115	9168	59	0.0292017	2.68182	5.9	0	2.4867e-05	7.63919e-61	5.04114e-11	1e-300	3.2133e-37
Bd1	57954370	57973042	Bd1	58839535	58867432	889778	57963706	5.88535e+07	19263	30514	51	0.00893874	2.83333	3.64286	0	0.000699015	2.89539e-12	1.56059e-10	1e-300	1e-300
Bd1	58545335	58578553	Bd1	60315848	60336540	1764250	58561944	60326194	38370	23159	62	0.00938697	2.06667	2	0	0.000143211	1.06438e-10	2.1401e-07	1e-300	1e-300
Bd1	58720545	58724955	Bd1	58757545	58763861	37953	58722750	58760703	6776	7545	67	0.0509847	2.68	2.16129	0	7.65672e-05	2.00523e-86	2.75215e-12	1e-300	1.17897e-175
Bd1	58968918	58983039	Bd1	59869430	59881466	899470	5.8976e+07	59875448	15445	14527	53	0.0165383	2.20833	2.52381	0.01	1.36413e-05	2.68862e-31	2.22742e-07	5.76535e-130	1e-300
Bd1	59183910	59189698	Bd1	59238175	59243533	54050	59186804	59240854	7891	5740	70	0.0512604	7	5.38462	0	7.4677e-05	3.63537e-95	4.40979e-35	1e-300	1e-300
Bd1	59332551	59366717	Bd1	59980599	60014587	647959	59349634	59997593	29147	31645	113	0.0135329	2.19417	2.62791	0.01	0.000263325	1.14629e-37	9.50774e-14	1e-300	2.17957e-224
Bd1	59353487	59361635	Bd1	59508862	59517328	155534	59357561	59513095	10039	10229	67	0.0329157	3.35	2.09375	0	0.000646576	1.19591e-66	1.17863e-16	1e-300	1e-300
Bd1	59368950	59383039	Bd1	59467647	59483112	99385	5.9376e+07	5.94754e+07	9812	17030	163	0.0450168	2.11688	3.26	0.01	0.00012709	2.18071e-187	1.06821e-17	8.29877e-244	1e-300
Bd1	59631741	59641983	Bd1	59735934	59747837	105024	59636862	5.97419e+07	10762	9752	107	0.0394377	2	1.98148	0	1.26296e-05	1.46444e-125	8.01335e-11	1e-300	2.76759e-18
Bd1	59653467	59664004	Bd1	59811740	59821228	157748	5.96587e+07	59816484	6657	12937	51	0.0207874	2.42857	2.04	0	6.34391e-05	4.38885e-49	2.20534e-08	1	1e-300
Bd1	59703010	59716079	Bd1	59983756	59997883	281275	5.97095e+07	5.99908e+07	12612	14499	55	0.0165067	2.29167	2.89474	0	6.07172e-05	1.2868e-37	4.20641e-08	1e-300	1.02027e-238
Bd1	59725295	59738474	Bd1	59938020	59951526	212888	5.97319e+07	59944773	14737	13259	65	0.0198815	2.09677	2.24138	0	0.000231675	9.36863e-47	6.75778e-08	1e-300	1.39673e-98
Bd1	59933960	59949657	Bd1	60149059	60159570	212506	5.99418e+07	6.01543e+07	15641	11958	60	0.0186862	2	3.33333	0	0.000746614	2.02256e-42	9.25187e-07	5.09419e-139	4.36463e-274
Bd1	59953655	59960236	Bd1	60002755	60013499	51181.5	5.99569e+07	60008127	7671	11123	151	0.0711389	2.15714	1.46602	0.04	1.28267e-08	3.14639e-212	3.46216e-17	9.31679e-193	3.45057e-212
Bd1	60344040	60349861	Bd1	60390264	60398307	47335	6.0347e+07	6.03943e+07	7362	9049	102	0.0600502	2.34483	2.68421	0.04	6.10655e-05	1.67874e-137	3.07144e-14	4.01202e-168	8.32217e-245
Bd1	60344873	60357742	Bd1	60618737	60631308	273715	6.03513e+07	6.0625e+07	13970	14465	62	0.019892	2.06667	1.67568	0	2.10188e-05	1.1221e-42	2.1401e-07	1.6312e-266	9.32835e-282
Bd1	60553637	60557576	Bd1	60585037	60591125	32474.5	6.05556e+07	60588081	4683	6772	58	0.0472128	2.14815	1.93333	0.05	0.000285766	2.46831e-83	1.52372e-07	2.20634e-84	3.21976e-75
Bd1	60990809	60995595	Bd1	61024492	61028276	33182	60993202	61026384	5314	6015	50	0.0476203	2.43902	2.63158	0.03	0.000855934	1.04197e-68	2.63828e-08	1.83656e-76	1e-300
Bd1	61354427	61366972	Bd1	61450612	61459609	94411	6.13607e+07	6.14551e+07	12224	13040	99	0.0375105	2.12903	2.41463	0	0.000410069	1.27945e-95	1.5195e-11	5.33278e-78	1e-300
Bd1	61912972	61917610	Bd1	61952462	61957598	39739	61915291	61955030	5991	5112	54	0.0450946	2.25	2.45455	0	0.000899501	7.54943e-77	9.76572e-08	1e-300	2.2251e-70
Bd1	62248842	62257482	Bd1	62294940	62304298	46457	62253162	62299619	8665	11582	155	0.0702928	2.24638	1.86747	0.03	5.66974e-05	1.02806e-208	4.23591e-19	1.07632e-256	1e-300
Bd1	62252308	62256468	Bd1	62316144	62321244	64306	62254388	62318694	4756	6284	54	0.0475977	3.375	5.4	0	2.89486e-06	2.03764e-77	7.21916e-14	1.08747e-278	1.97474e-121
Bd1	62383476	62395934	Bd1	62486528	62497056	102087	62389705	62491792	12089	11961	121	0.042966	2.08621	1.0708	0.01	1.93993e-05	1.22274e-131	3.58865e-13	1.35916e-287	1e-300
Bd1	62824081	62832631	Bd1	62876127	62881405	50410	62828356	62878766	10501	4877	94	0.0554845	2.41026	1.46875	0	2.25048e-05	3.26848e-134	6.51086e-14	1e-300	5.78353e-110
Bd1	63059565	63065237	Bd1	63100362	63103980	39770	63062401	63102171	6560	4542	50	0.0439296	2.77778	1.92308	0	0.000782785	3.22021e-70	4.46629e-10	9.5775e-156	8.60551e-229
Bd1	63392768	63396253	Bd1	63437212	63443244	45717.5	6.33945e+07	63440228	3990	7393	53	0.0454547	2.40909	4.07692	0	1.00151e-05	6.78577e-76	1.53725e-08	4.69294e-47	6.95762e-204
Bd1	63493759	63508009	Bd1	71106941	71117614	7.61139e+06	63500884	7.11123e+07	12338	11422	81	0.026527	81	81	0	1e-300	6.16801e-76	1e-300	8.27447e-19	1e-300
Bd1	63879320	63896823	Bd1	64109027	64119655	226270	6.38881e+07	64114341	15851	11722	62	0.0179891	2.06667	2	0	5.34347e-05	9.38803e-45	2.1401e-07	1.74851e-66	6.60409e-263
Bd1	64096149	64119329	Bd1	64901237	64926459	806109	64107739	64913848	24547	24926	55	0.00927476	2.03704	1.57143	0	0.000592439	1.08369e-13	1.4967e-06	1e-300	1e-300
Bd1	64334495	64338178	Bd1	64369745	64373350	35211	6.43363e+07	6.43715e+07	5292	4644	77	0.0862354	3.66667	2.48387	0	3.93028e-06	5.23156e-128	4.6161e-21	1e-300	1.4506e-234
Bd1	64658428	64672258	Bd1	64832516	64844025	172928	64665343	6.48383e+07	13865	11026	61	0.0196491	2.0678	2.17857	0	0.00051876	1.84685e-48	2.61348e-07	3.45485e-233	4.03934e-127
Bd1	64693417	64722592	Bd1	65695364	65721361	1000358	6.4708e+07	6.57084e+07	27783	26072	68	0.0100599	2.30508	2.95652	0	2.72111e-05	1.88676e-17	9.56614e-10	1e-300	1e-300
Bd1	64739375	64743200	Bd1	64798601	64806262	61144	6.47413e+07	6.48024e+07	5273	8808	67	0.0476112	4.06061	2.39286	0	5.66327e-09	3.47216e-89	9.19783e-21	1e-300	1e-300
Bd1	65063347	65093716	Bd1	66310034	66345530	1.24925e+06	6.50785e+07	66327782	27113	34188	83	0.0102855	2.075	1.80435	0	6.59074e-07	1.01062e-19	1.90525e-09	3.78606e-192	1e-300
Bd1	65063349	65086932	Bd1	65943711	65970311	881870	6.50751e+07	65957011	22207	30179	59	0.00959618	2.03448	1.90323	0	0.000857638	3.40267e-14	6.69871e-07	1.08106e-256	1e-300
Bd1	65469557	65495167	Bd1	66142647	66162865	670394	65482362	66152756	25592	18092	59	0.0105081	2.10714	1.84375	0	8.96499e-06	2.77988e-21	2.22854e-07	1e-300	2.59733e-179
Bd1	66204610	66214947	Bd1	66372316	66381611	167185	6.62098e+07	6.6377e+07	12151	11131	87	0.0361708	2.80645	3.22222	0	1.58466e-06	1.63563e-85	1.4084e-16	1e-300	1e-300
Bd1	66525364	66548621	Bd1	67331420	67355583	806509	6.6537e+07	6.73435e+07	22626	21955	50	0.0086062	2	3.57143	0	0.000979271	2.29475e-14	6.95331e-06	1e-300	1.0468e-248
Bd1	66538079	66542937	Bd1	66567532	66572803	29659.5	66540508	6.65702e+07	5525	6230	63	0.0507665	2.37736	1.96875	0.04	0.000308225	2.16063e-90	1.22306e-09	3.39151e-188	1e-300
Bd1	66899861	66913968	Bd1	66995869	67010486	96263	6.69069e+07	6.70032e+07	16161	15155	162	0.0460334	2.23448	1.15714	0	1.88283e-05	1.20479e-159	1.12849e-19	1e-300	1e-300
Bd1	66905633	66911311	Bd1	66954347	66959264	48333.5	66908472	6.69568e+07	7949	6125	71	0.0546966	4.4375	3.38095	0	0.00027942	9.85876e-95	5.28215e-24	1e-300	1e-300
Bd1	67007584	67018976	Bd1	67267097	67281510	261024	67013280	6.72743e+07	11015	17006	61	0.0192943	2.77273	2.90476	0	0.00077258	1.82217e-43	6.54841e-12	5.04098e-120	1e-300
Bd1	67177258	67195198	Bd1	67264328	67280281	86076.5	67186228	6.72723e+07	16535	17545	251	0.0604459	2.53535	2.02419	0.05	2.40814e-08	6.36344e-275	1.64445e-37	1e-300	1e-300
Bd1	67561080	67574556	Bd1	67797242	67818719	240162	67567818	6.7808e+07	15866	23487	103	0.0240523	2.19149	1.47143	0	2.74026e-05	1.69518e-65	1.19384e-12	1e-300	1e-300
Bd1	67787989	67793869	Bd1	67826452	67830856	37725	67790929	67828654	6663	5117	55	0.043652	2.2449	2.29167	0.03	0.000155772	3.849e-76	8.05066e-08	1.8964e-101	2.64542e-71
Bd1	68050489	68071625	Bd1	68265960	68281817	212832	68061057	6.82739e+07	17463	16554	118	0.0260355	2.10714	3.37143	0.01	3.09607e-05	3.33316e-93	3.70253e-13	1e-300	1e-300
Bd1	68241019	68254316	Bd1	68407169	68423243	167538	6.82477e+07	68415206	13195	18299	70	0.0194528	2	1.79487	0.04	0.000977807	2.17117e-46	1.24662e-07	1e-300	1e-300
Bd1	68349009	68367902	Bd1	68518085	68534319	167746	6.83585e+07	68526202	23526	13501	101	0.0234684	2.08247	2.10417	0.02	5.88185e-06	7.18254e-70	3.15691e-11	1e-300	4.19647e-46
Bd1	68356959	68371525	Bd1	68617775	68636010	262650	68364242	6.86269e+07	17416	19033	86	0.0214	2.49275	2.38889	0	0.000184685	7.6623e-53	1.26559e-13	1e-300	1e-300
Bd1	68554079	68562872	Bd1	68659508	68666236	104396	6.85585e+07	68662872	9696	5971	63	0.0331302	2.57143	21	0	0.000943131	2.2409e-76	6.12558e-11	1e-300	8.23832e-124
Bd1	68568221	68593853	Bd1	69483204	69513198	917164	68581037	69498201	23133	29315	56	0.008217	2.03636	1.64706	0.02	0.000299408	1.75175e-12	1.22396e-06	1e-300	1e-300
Bd1	68596248	68617957	Bd1	69479525	69506043	885682	6.86071e+07	69492784	20330	26888	51	0.00863144	2.31818	1.5	0	4.46318e-05	2.12388e-13	8.97877e-08	1e-300	1e-300
Bd1	69042915	69050171	Bd1	69107446	69115613	64986.5	69046543	6.91115e+07	6492	9130	63	0.0333407	2.17241	1.65789	0.01	0.000452732	9.6282e-76	3.14146e-08	1.32069e-39	1.66417e-230
Bd1	69107529	69133988	Bd1	69893180	69912772	782218	6.91208e+07	69902976	26577	17121	55	0.00974825	2.11538	1.89655	0	2.47371e-05	5.8297e-19	4.94308e-07	1e-300	1.97185e-75
Bd1	69470525	69483306	Bd1	69663652	69674338	192080	6.94769e+07	69668995	13646	10007	51	0.0177385	2.04	1.30769	0.02	0.000235015	1.98884e-39	3.35114e-06	1e-300	1.81667e-109
Bd1	69656222	69663420	Bd1	69690446	69693468	32136	69659821	69691957	8252	3727	58	0.0463212	3.05263	1.61111	0.05	1.80327e-05	4.07983e-84	5.15422e-13	8.81845e-268	1.55534e-120
Bd1	69854007	69858271	Bd1	69898524	69904514	45380	69856139	69901519	4888	6743	56	0.0445757	2.87179	5.09091	0.02	0.000173294	9.61433e-79	1.26251e-11	3.83358e-185	5.16243e-179
Bd1	70021032	70054433	Bd1	74128988	74155638	4.10458e+06	7.00377e+07	74142313	31385	24009	63	0.00856295	2.86364	2.86364	0	6.73942e-13	4.51773e-14	7.98147e-13	1e-300	1.51757e-270
Bd1	70112665	70144165	Bd1	70953500	70973428	835049	70128415	70963464	31656	19617	56	0.00888774	2.07407	2.43478	0	0.000679803	5.75238e-14	7.10785e-07	1e-300	1e-300
Bd1	70223815	70237146	Bd1	70499728	70512684	275726	7.02305e+07	70506206	14367	13605	56	0.017388	2.15385	1.6	0	0.000380588	3.41991e-37	2.2627e-07	1e-300	7.76686e-279
Bd1	70366243	70400205	Bd1	71831495	71850742	1.45789e+06	70383224	7.18411e+07	37648	19062	67	0.0102776	2	1.63415	0	0.000910795	4.1731e-17	2.27197e-07	1e-300	1.89306e-184
Bd1	70368500	70381452	Bd1	70622628	70634222	253449	70374976	70628425	15474	9505	51	0.0169587	2.04	1.88889	0	3.22819e-05	6.65924e-38	3.35114e-06	1e-300	7.15421e-22
Bd1	70446789	70460079	Bd1	70747436	70758450	299509	70453434	70752943	13851	13791	50	0.0167917	2.27273	2.5	0	0.000755946	1.29364e-31	2.11009e-07	6.02907e-202	1e-300
Bd1	70728072	70740454	Bd1	71005034	71018141	277324	70734263	7.10116e+07	13252	15113	52	0.0166515	2.6	1.33333	0.02	9.43727e-05	1.20007e-32	1.83651e-09	1.07938e-181	1e-300
Bd1	70750958	70758046	Bd1	70809043	70816470	58254.5	70754502	7.08128e+07	9860	7979	102	0.057357	2.37209	2.08163	0	4.26762e-05	3.13757e-130	1.5446e-14	1e-300	9.03319e-164
Bd1	70852729	70886539	Bd1	71156053	71172102	294444	70869634	7.11641e+07	31652	6908	73	0.0119504	2.08571	14.6	0.01	1.02892e-05	1.92519e-52	1.38086e-08	1e-300	1
Bd1	70970634	70997857	Bd1	71340250	71375869	373814	7.09842e+07	7.13581e+07	27409	27425	306	0.0397443	2.73214	2.06757	0.01	4.30081e-10	1.15325e-238	1.72847e-51	1e-300	1e-300
Bd1	71000697	71034489	Bd1	71340050	71370008	337436	71017593	71355029	30645	23255	336	0.0430192	2.3662	2.24	0.02	5.61998e-13	3.50892e-282	1.40143e-43	1e-300	1e-300
Bd1	71045741	71063900	Bd1	71205963	71217879	157100	7.10548e+07	71211921	11816	7237	69	0.0187261	2.09091	1.27778	0.02	0.000654031	9.53403e-75	3.05351e-08	1.13588e-06	7.51487e-73
Bd1	72251752	72259256	Bd1	72293991	72299136	41059.5	72255504	7.22966e+07	8785	6246	97	0.062592	2.62162	3.34483	0.04	0.000641924	7.67083e-137	1.85294e-16	1e-300	6.6033e-253
Bd1	72728266	72734748	Bd1	72773325	72778457	44384	72731507	72775891	6551	6289	72	0.0506004	2.18182	1.67442	0.04	7.13818e-06	1.23222e-101	2.96345e-09	1.14874e-91	4.16164e-75
Bd1	73278345	73283039	Bd1	73310207	73315312	32067.5	73280692	7.33128e+07	5498	4948	58	0.0483114	2.7619	1.52632	0.03	9.1654e-05	3.67008e-87	2.434e-11	1.613e-158	7.01866e-86
Bd1	73568541	73573807	Bd1	73613301	73618443	44698	73571174	73615872	5014	4467	52	0.0407792	2	1.52941	0.03	1.223e-06	3.1579e-80	4.63948e-06	4.51582e-27	2.01586e-07
Bd1	73811549	73822459	Bd1	74090349	74104388	280364	73817004	7.40974e+07	11031	13635	50	0.0163576	2.94118	2.94118	0	4.32845e-07	2.40527e-36	6.76805e-11	1e-300	3.49873e-177
Bd1	73900372	73912489	Bd1	74104368	74117948	204728	7.39064e+07	74111158	12280	13347	59	0.0187401	2.10714	1.55263	0	0.000325227	1.81314e-44	2.22854e-07	1.21061e-273	1.01737e-206
Bd1	74762898	74781872	Bd1	75045255	75064977	282731	74772385	75055116	15235	16495	80	0.0168744	3.72093	2.35294	0.04	1.77651e-05	9.73897e-56	3.43802e-22	1e-300	1e-300
Bd2	78823	158377	Bd2	1130457	1249512	1.07138e+06	118600	1.18998e+06	57354	83733	871	0.035795	2.46393	1.52273	0	9.68811e-81	1e-300	9.88921e-119	1e-300	1e-300
Bd2	104361	131188	Bd2	1807346	1841204	1.7065e+06	117774	1824275	24281	30309	73	0.00981849	2.21212	2.7037	0	6.82282e-05	3.47157e-13	1.32554e-09	1e-300	1e-300
Bd2	111137	119325	Bd2	187396	191540	74237	115231	189468	8190	3930	73	0.0483162	2.92	14.6	0	5.82956e-07	1.28004e-101	5.24226e-15	1e-300	3.22575e-171
Bd2	117702	124915	Bd2	164464	169911	45879	121308	167188	7018	5013	92	0.059314	2.13953	2.19048	0	2.9272e-05	2.87643e-133	5.96953e-11	2.83566e-244	3.90931e-275
Bd2	152577	177109	Bd2	973061	1006022	824698	164843	989542	17425	24464	85	0.0120672	2	5.3125	0.02	4.48118e-05	4.46968e-34	6.27031e-09	7.44211e-119	1e-300
Bd2	923000	936648	Bd2	1140885	1152715	216976	929824	1146800	10002	9241	57	0.0182605	3.35294	11.4	0	0.000649621	2.25734e-48	1.96906e-14	1e-300	1.41437e-90
Bd2	972731	982851	Bd2	1111941	1129218	142788	977791	1.12058e+06	7328	13191	70	0.0208544	2.91667	1.18644	0.02	0.000974745	1.16953e-63	1.95414e-14	9.66808e-299	1.75742e-83
Bd2	988671	1023437	Bd2	2502396	2524107	1.5072e+06	1006054	2.51325e+06	27780	20600	66	0.0095384	2.31579	1.60976	0	5.99366e-05	6.17936e-15	1.39254e-09	1e-300	1e-300
Bd2	1085327	1111629	Bd2	3182364	3206406	2095907	1098478	3194385	22502	23502	51	0.00826848	2	4.25	0.05	0.000230488	2.68232e-09	5.67928e-06	1e-300	1e-300
Bd2	1085429	1111215	Bd2	2404350	2429472	1318589	1098322	2416911	22245	20428	56	0.00897853	2.15385	2.33333	0.01	0.000340113	4.82595e-14	2.2627e-07	1e-300	1e-300
Bd2	1098273	1115259	Bd2	1368543	1385747	270379	1106766	1377145	15359	18298	67	0.0159948	2.12698	2.79167	0	0.000387622	1.46072e-31	2.57292e-08	1e-300	1e-300
Bd2	1098991	1258077	Bd2	4751500	4809187	3.60181e+06	1178534	4.78034e+06	113387	48221	888	0.0334357	3.22909	3	0	9.60979e-180	8.68731e-277	2.79598e-188	1e-300	1e-300
Bd2	1135262	1212116	Bd2	3217505	3276729	2073428	1173689	3247117	53525	53720	364	0.0218332	2.00551	1.82	0	7.68405e-33	7.71497e-85	7.35712e-33	1.25837e-250	1e-300
Bd2	1138503	1220318	Bd2	4709918	4740231	3545664	1.17941e+06	4.72507e+06	59105	26544	235	0.0171063	2.11712	1.92623	0.04	2.62925e-24	4.6593e-68	9.8238e-25	1e-300	1e-300
Bd2	1194830	1234208	Bd2	3083286	3113928	1884088	1214519	3098607	32241	27448	97	0.0113071	2.15556	1.4058	0	2.65281e-08	1.02597e-19	1.25649e-11	1e-300	1.31527e-297
Bd2	1214306	1245344	Bd2	3460814	3483785	2.24247e+06	1229825	3.4723e+06	26634	22367	70	0.0105788	2.8	3.18182	0	7.54648e-08	3.93245e-16	1.27885e-13	1e-300	1e-300
Bd2	1218446	1249910	Bd2	1869511	1899190	650172	1234178	1.88435e+06	26806	31148	176	0.0234947	2.25641	2.09524	0	4.93504e-10	3.6858e-72	1.22487e-21	1e-300	1e-300
Bd2	1222801	1252978	Bd2	2721499	2746478	1496099	1.23789e+06	2.73399e+06	24555	19946	62	0.00917492	2.2963	3.26316	0	3.22923e-08	6.90848e-16	5.75651e-09	5.37159e-244	5.75697e-170
Bd2	1411235	1417801	Bd2	1452776	1459349	41544.5	1414518	1.45606e+06	6974	7243	101	0.0627426	2.72973	1.77193	0.01	0.000368565	1.81436e-134	3.46348e-18	2.24425e-175	1e-300
Bd2	1586765	1599284	Bd2	1884328	1898014	298146	1.59302e+06	1891171	15041	16374	63	0.0196227	2.625	2.73913	0.01	0.000193417	1.99441e-31	2.72163e-11	1e-300	1e-300
Bd2	1612534	1632672	Bd2	1877381	1902164	267170	1622603	1.88977e+06	20384	27035	157	0.0285268	2.07947	2.21127	0	2.90925e-07	4.42473e-82	1.81614e-16	1e-300	1e-300
Bd2	1639986	1645098	Bd2	1677049	1682022	36993.5	1642542	1.67954e+06	5075	4684	50	0.0404666	2.38095	1.6129	0.03	0.000135078	1.75403e-68	5.42423e-08	1.92824e-55	6.34141e-54
Bd2	1716756	1745633	Bd2	3252070	3278794	1.53424e+06	1.73119e+06	3265432	29746	21975	75	0.0110099	2.14286	1.59574	0	4.11635e-06	1.24326e-16	2.98093e-09	1e-300	3.58605e-129
Bd2	1724435	1731907	Bd2	1851676	1859595	127464	1728171	1.85564e+06	8276	9673	59	0.0312888	2.36	2.03448	0	0.000305008	2.40372e-54	5.12558e-09	7.38045e-227	1e-300
Bd2	1779235	1799856	Bd2	2729022	2753426	951678	1.78955e+06	2741224	16921	19500	54	0.00978911	2.16	2.07692	0	3.67061e-07	1.47063e-18	3.36011e-07	1.02444e-48	5.18307e-153
Bd2	1825820	1866276	Bd2	4759139	4805606	2.93632e+06	1846048	4.78237e+06	38283	40109	134	0.0125827	2	1.91429	0	3.7272e-07	2.83068e-18	3.90532e-13	1e-300	1e-300
Bd2	1836240	1861254	Bd2	3090071	3113448	1.25301e+06	1848747	3.10176e+06	25147	22641	56	0.00944554	2.07407	1.93103	0	0.000406339	2.33546e-10	7.10785e-07	1e-300	1e-300
Bd2	1868206	1894936	Bd2	4755611	4786666	2.88957e+06	1881571	4.77114e+06	27552	28742	76	0.010735	2.66667	3.30435	0	3.50953e-06	5.63687e-13	1.30104e-13	1e-300	1e-300
Bd2	1874686	1901034	Bd2	4814669	4844227	2941588	1887860	4829448	28271	23170	63	0.00919783	2.33333	2.86364	0.02	2.24676e-05	4.54861e-11	2.43981e-09	1e-300	6.5138e-173
Bd2	1877825	1900023	Bd2	3258297	3279440	1.37994e+06	1888924	3.26887e+06	24897	18351	52	0.00979282	2.08	2.88889	0.01	0.000357139	6.62149e-12	1.58537e-06	1e-300	3.03964e-169
Bd2	2002266	2018658	Bd2	2270279	2288070	268712	2010462	2.27917e+06	14006	17749	63	0.015043	2	1.5	0	0.000371599	3.30276e-31	5.06504e-07	5.98509e-257	1e-300
Bd2	2087595	2107025	Bd2	3227940	3253834	1143577	2097310	3240887	14679	26298	50	0.0090042	2.5	1.35135	0	5.69069e-06	1.74266e-13	1.24589e-08	7.4907e-84	1e-300
Bd2	2229219	2255460	Bd2	11482532	11499493	9248673	2.24234e+06	1.1491e+07	19249	37380	230	0.0434537	115	57.5	0	6.00271e-270	1.3117e-129	1e-300	2.59586e-146	1e-300
Bd2	2233116	2241256	Bd2	12101555	12106456	9.86682e+06	2237186	1.2104e+07	5405	11958	94	0.0588329	94	94	0	1e-300	1.6987e-112	1e-300	0.142973	1e-300
Bd2	2966144	2982948	Bd2	3467151	3482470	500264	2974546	3.47481e+06	15344	15670	61	0.0154995	2.25926	3.38889	0	7.80878e-05	2.70123e-30	1.33726e-08	6.302e-213	1e-300
Bd2	2992679	3009663	Bd2	3469714	3487848	477610	3001171	3478781	15954	17390	71	0.0165018	2.25397	2.29032	0	2.28064e-05	3.27687e-35	1.03894e-09	6.61098e-276	1e-300
Bd2	3181174	3188870	Bd2	3463874	3479175	286502	3185022	3.47152e+06	7469	15739	51	0.018101	3	2.68421	0	3.61416e-06	3.3309e-36	2.23527e-11	5.29641e-113	1e-300
Bd2	3224073	3263125	Bd2	4751623	4806631	1535528	3243599	4779127	36877	47474	201	0.0174419	2.04061	1.77876	0	9.51844e-12	1.03563e-41	9.79759e-20	1e-300	1e-300
Bd2	3292452	3311692	Bd2	4283795	4320077	999864	3302072	4301936	18195	33717	68	0.00999648	2	2.26667	0	0.000191096	1.52679e-14	1.85982e-07	1e-300	1e-300
Bd2	3621560	3640980	Bd2	3884514	3899997	260986	3631270	3.89226e+06	17657	14461	74	0.017305	2.46667	2.84615	0	0.000474886	4.25509e-40	9.50631e-12	1e-300	1e-300
Bd2	4022507	4041569	Bd2	4424214	4442468	401303	4032038	4433341	19672	17841	83	0.0181546	2.02439	2.075	0	0.000191383	1.9307e-38	5.56341e-09	1e-300	1e-300
Bd2	4087623	4095167	Bd2	4136622	4142843	48337.5	4091395	4.13973e+06	7887	7091	98	0.0581103	2.76056	1.60656	0	0.000666628	5.62825e-125	5.2735e-18	1e-300	1e-300
Bd2	4101764	4107865	Bd2	4135542	4142635	34274	4.10481e+06	4.13909e+06	4880	7636	90	0.0556761	2.36842	1.83673	0.03	9.78635e-05	2.51903e-127	5.46811e-13	8.42634e-94	1e-300
Bd2	4103557	4108359	Bd2	4127215	4131593	23446	4105958	4129404	3907	3167	52	0.0462342	2.36364	52	0.05	0.000414374	1.08266e-86	3.7496e-08	2.75728e-106	4.19943e-36
Bd2	4172441	4196994	Bd2	4778120	4802452	605568	4.18472e+06	4790286	19915	22155	50	0.00834829	2	1.6129	0.01	0.000531628	1.91479e-11	6.95331e-06	7.74558e-131	1e-300
Bd2	4218393	4221480	Bd2	4237074	4240066	18633.5	4.21994e+06	4238570	3847	3826	66	0.0886166	3.3	11	0	0.00077936	1.84047e-111	3.97256e-16	6.35138e-212	1.35949e-169
Bd2	4477161	4488831	Bd2	4677622	4691701	201666	4482996	4.68466e+06	10312	15301	64	0.0202872	2.06452	2.13333	0	8.60429e-05	2.78147e-43	1.43541e-07	3.71241e-84	1e-300
Bd2	4582418	4589611	Bd2	4660927	4669696	79297	4.58601e+06	4.66531e+06	7225	9685	59	0.0301695	2.40816	3.10526	0.02	0.000340266	1.1985e-57	2.53097e-09	1.51366e-240	5.07252e-208
Bd2	4586140	4589372	Bd2	4601097	4603706	14645.5	4587756	4.6024e+06	3451	2866	59	0.0824457	3.37143	14.75	0.03	5.2911e-07	3.90523e-107	5.56751e-15	1.15769e-166	1.9408e-138
Bd2	4751497	4781242	Bd2	5700254	5726904	947210	4.76637e+06	5713579	27742	24354	69	0.00998646	2.15625	1.97143	0	9.38516e-05	4.11893e-13	9.67991e-09	1e-300	1e-300
Bd2	5018405	5023064	Bd2	5042634	5047294	24229.5	5.02073e+06	5044964	5582	5812	103	0.0902134	2.71053	2.10204	0.03	5.58216e-05	1.19674e-157	2.59965e-18	3.04018e-202	1e-300
Bd2	5039888	5046867	Bd2	5132311	5140910	93233	5.04338e+06	5.13661e+06	8169	9212	58	0.0303892	2.7619	3.86667	0	0.000370579	1.57338e-54	2.434e-11	1e-300	1.4812e-216
Bd2	5043444	5069882	Bd2	9737088	9761181	4.69247e+06	5056663	9.74913e+06	23914	24632	52	0.00839941	6.5	52	0	3.25824e-23	3.13061e-08	4.47186e-25	1e-300	1e-300
Bd2	5146257	5169409	Bd2	6105830	6133608	961886	5157833	6119719	21851	27851	57	0.00913491	2.03571	2.19231	0	8.72126e-05	9.2869e-10	1.00105e-06	2.85628e-247	1e-300
Bd2	5339679	5371863	Bd2	6693494	6718095	1.35002e+06	5355771	6.70579e+06	32086	26146	65	0.00934293	2.03125	2.16667	0	0.000141307	7.99992e-08	2.0126e-07	1e-300	1e-300
Bd2	5956504	5963045	Bd2	5996663	6002814	39964	5.95977e+06	5.99974e+06	6181	7673	91	0.0585214	2.6	2.39474	0.01	8.35494e-05	1.0474e-119	2.42728e-15	2.49433e-105	1e-300
Bd2	5995821	6002855	Bd2	6035402	6042753	39739.5	5999338	6.03908e+06	8244	7737	117	0.0663864	2.27184	1.5	0.05	0.000200255	3.44663e-151	3.65971e-15	1e-300	1.47343e-290
Bd2	6112367	6121950	Bd2	6186871	6194707	73630.5	6.11716e+06	6190789	12102	7799	76	0.0356118	2.23529	1.85366	0.04	0.000105885	2.59078e-72	3.9874e-10	1e-300	5.91818e-123
Bd2	6169733	6180251	Bd2	6275013	6283463	104246	6174992	6279238	12230	7767	86	0.0370067	2.77419	1.79167	0	1.14601e-06	8.18671e-86	3.97688e-16	1e-300	9.66704e-296
Bd2	6289308	6302371	Bd2	6516804	6526579	225852	6.29584e+06	6.52169e+06	10840	9166	51	0.018227	2.125	1.1087	0	8.10844e-06	1.2054e-39	1.09747e-06	7.36282e-209	4.67152e-98
Bd2	6332233	6344627	Bd2	6641276	6655100	309758	6338430	6648188	12393	11148	55	0.0171225	2.11538	1.77419	0	3.53742e-05	5.02264e-37	4.94308e-07	1e-300	0.012136
Bd2	6546489	6554939	Bd2	6594395	6600141	46554	6550714	6597268	8223	5924	107	0.0615207	2	2.74359	0.04	4.5025e-05	1.0744e-146	8.01335e-11	2.22863e-137	1.11436e-104
Bd2	6548775	6553958	Bd2	6609153	6613662	60041	6.55137e+06	6.61141e+06	5690	5666	59	0.0496869	2.56522	1.55263	0	0.000912457	5.41261e-77	2.6211e-10	5.48179e-221	1e-300
Bd2	6763427	6774242	Bd2	7113002	7127708	351520	6.76883e+06	7120355	10782	15072	56	0.0179099	2.07407	1.30233	0	5.35548e-05	1.70048e-34	7.10785e-07	9.68986e-87	2.16526e-241
Bd2	6842530	6860254	Bd2	7296585	7315003	454402	6851392	7305794	19499	15705	73	0.0164859	2.21212	1.87179	0	0.000142878	3.11729e-34	1.32554e-09	1e-300	3.98481e-127
Bd2	7054135	7067733	Bd2	7293676	7314082	242945	7060934	7303879	17343	15973	93	0.0223232	2.06667	1.82353	0	0.000983293	3.33935e-55	2.63968e-10	1e-300	5.31249e-43
Bd2	7772538	7781642	Bd2	7836235	7844297	63176	7777090	7840266	8898	7644	62	0.0294799	2.10169	2.06667	0	0.000161162	1.63904e-62	1.22688e-07	1.09948e-241	6.13185e-114
Bd2	7835785	7846072	Bd2	7943460	7951128	106366	7.84093e+06	7947294	9413	7042	77	0.0350033	2.75	2.56667	0	9.18037e-09	4.40155e-85	1.99742e-14	1.21254e-88	5.32058e-114
Bd2	8101445	8113616	Bd2	8334939	8350872	235375	8.10753e+06	8.34291e+06	12194	16015	66	0.0191681	2.2	1.17857	0	6.6941e-05	7.49312e-40	9.5331e-09	2.46673e-270	1e-300
Bd2	8507768	8521251	Bd2	8810264	8822661	301953	8.51451e+06	8.81646e+06	15253	10091	58	0.0182922	2	2.7619	0	0.000598129	1.06845e-37	1.38334e-06	1e-300	4.97023e-29
Bd2	8574068	8583418	Bd2	8661198	8674732	89222	8578743	8667965	9335	14006	107	0.0381641	2.14	1.59701	0.02	0.000164187	7.80174e-102	1.79291e-12	1.47145e-280	1e-300
Bd2	8778522	8804165	Bd2	10080944	10103195	1300726	8.79134e+06	1.00921e+07	22647	21783	57	0.00971397	2.47826	4.07143	0	7.434e-08	3.75563e-13	1.73113e-09	1.8046e-255	1e-300
Bd2	8987462	8990035	Bd2	37758500	37761931	28771467	8.98875e+06	3.77602e+07	2954	4247	275	0.373848	275	275	0	1e-300	1e-300	1e-300	4.36835e-69	1.57821e-52
Bd2	9067574	9087733	Bd2	9322263	9340386	253671	9.07765e+06	9.33132e+06	19644	17578	80	0.0170568	2.25352	3.80952	0	5.79314e-05	1.64488e-36	9.85146e-11	1e-300	1e-300
Bd2	9353503	9365951	Bd2	9584685	9607842	236536	9359727	9.59626e+06	11366	26358	99	0.0226949	2.27586	1.59677	0	1.91656e-05	4.61805e-58	3.92764e-13	2.52752e-152	1e-300
Bd2	9365420	9385081	Bd2	9865429	9881577	498252	9.37525e+06	9873503	18373	17686	73	0.0166393	2.7037	2.43333	0	8.0019e-07	1.20838e-32	2.03508e-13	2.30318e-232	1e-300
Bd2	9588792	9605219	Bd2	10187872	10200818	597340	9.59701e+06	10194345	19921	15160	65	0.0180621	3.25	3.61111	0	1.15425e-06	3.04204e-28	1.31925e-15	1e-300	1e-300
Bd2	9735335	9751139	Bd2	10040125	10050064	301858	9743237	1.00451e+07	17961	10252	59	0.0187066	2.18519	1.68571	0	3.395e-05	1.36789e-34	6.88167e-08	1e-300	3.44221e-223
Bd2	9738777	9754628	Bd2	25670775	25682143	1.59298e+07	9.7467e+06	25676459	17938	13682	131	0.0392828	131	131	0	1.97819e-199	3.22711e-101	4.37566e-223	1e-300	1e-300
Bd2	9747265	9751903	Bd2	14959768	14964091	5.21235e+06	9749584	1.49619e+07	6089	3682	127	0.115678	127	127	0	1e-300	4.00995e-226	1e-300	6.44689e-216	0.00338614
Bd2	9788350	10029598	Bd2	13570968	13599184	3676102	9908974	13585076	174514	47002	485	0.0146908	2.87834	5.15957	0	3.70605e-35	8.82766e-22	1.63313e-87	1e-300	1e-300
Bd2	10128474	10135621	Bd2	10211764	10220716	84192.5	1.0132e+07	10216240	8037	9782	62	0.0314337	2.10169	1.34783	0.01	0.000765747	9.15018e-59	1.22688e-07	3.75855e-241	6.87348e-131
Bd2	10186971	10196845	Bd2	10469754	10483339	284638	10191908	1.04765e+07	12938	12763	50	0.0173966	2.08333	3.125	0	0.000362547	1.76142e-28	2.36927e-06	1e-300	1.27392e-130
Bd2	10412140	10420554	Bd2	10491392	10499379	79038.5	10416347	1.04954e+07	9003	9042	68	0.0338409	2.34483	2.26667	0	0.000132935	6.4689e-66	4.8727e-10	1e-300	3.51846e-220
Bd2	10472779	10693742	Bd2	13573202	13599054	3.00287e+06	1.05833e+07	13586128	183193	45516	453	0.0149806	3.13495	4.81915	0	3.28356e-22	1.30433e-14	4.23123e-93	1e-300	1e-300
Bd2	10477370	10505366	Bd2	11944416	11970653	1.46617e+06	10491368	1.19575e+07	28255	25410	69	0.0103846	2.02941	1.35294	0	0.000211912	5.89747e-12	9.04617e-08	1e-300	1e-300
Bd2	10508868	10518160	Bd2	10632852	10640946	123385	10513514	10636899	10052	8881	68	0.0319236	2	1.17241	0.04	0.000836036	2.63289e-63	1.85982e-07	1e-300	2.17351e-171
Bd2	10512204	10519781	Bd2	10585391	10591206	72306	1.0516e+07	1.05883e+07	9113	6768	103	0.0627762	2.16842	1.63492	0.02	4.335e-05	3.72815e-129	2.17212e-12	1e-300	3.87321e-227
Bd2	10581769	10590373	Bd2	10931907	10951333	355549	10586071	10941620	10188	20873	56	0.0163068	2.33333	1.64706	0	0.000367066	9.78796e-29	1.78052e-08	1e-300	1e-300
Bd2	10743173	10754871	Bd2	11011128	11024989	269036	10749022	1.10181e+07	13945	13639	60	0.0191607	2.30769	6.66667	0	0.000296389	8.75569e-35	8.39856e-09	1e-300	2.8916e-283
Bd2	10807777	10824829	Bd2	11881635	11905055	1077042	10816303	11893345	17813	24894	51	0.0102853	2.26667	1.75862	0	0.00039556	7.25127e-12	1.74101e-07	1e-300	1e-300
Bd2	11012868	11031235	Bd2	11477569	11496094	464780	1.10221e+07	1.14868e+07	17746	17630	62	0.0137171	2	1.40909	0	0.000188572	3.50656e-25	6.19081e-07	1.61368e-287	2.45495e-117
Bd2	11014858	11032895	Bd2	11519124	11539597	505484	1.10239e+07	1.15294e+07	17642	20419	73	0.0154722	2.11594	7.3	0	8.82616e-05	6.27995e-30	7.86707e-09	1e-300	4.98959e-284
Bd2	11015486	11031210	Bd2	11304856	11325524	291842	11023348	11315190	15610	20557	97	0.0217555	2.02083	1.32877	0	0.000888937	1.40421e-53	3.46386e-10	1e-300	1e-300
Bd2	11035631	11044087	Bd2	11143104	11150682	107034	11039859	11146893	9506	7899	67	0.0341064	2.62745	1.31373	0	9.07378e-07	8.09937e-67	6.36336e-12	1e-300	1.16999e-115
Bd2	11307818	11497871	Bd2	13572227	13603923	2.18523e+06	1.14028e+07	13588075	180073	47494	473	0.0174102	3.14286	4.11304	0	3.7003e-19	2.1913e-16	1.79691e-97	1e-300	1e-300
Bd2	11467043	11478407	Bd2	11532290	11544013	65426.5	11472725	1.15382e+07	12672	12807	312	0.110304	2.86239	1.54455	0	9.04843e-26	1e-300	1.59167e-56	2.10204e-227	1.54208e-193
Bd2	11471508	11478274	Bd2	11516735	11529623	48288	11474891	11523179	7328	13191	177	0.0735065	2.51064	88.5	0.05	1.68017e-10	6.92249e-228	1.53206e-26	2.82888e-18	8.28168e-119
Bd2	11485645	11493330	Bd2	11553749	11565462	70118	1.14895e+07	1.15596e+07	8293	14276	176	0.0740558	3.06087	3.32075	0.03	1.80622e-09	7.08043e-211	4.01055e-36	2.89884e-86	1e-300
Bd2	11491950	11501609	Bd2	14327089	14331352	2832441	1.14968e+07	1.43292e+07	27848	4358	58	0.034004	58	58	0	1e-300	3.10481e-43	1e-300	1e-300	2.17739e-138
Bd2	11494391	11497778	Bd2	38333106	38363310	2.68521e+07	1.14961e+07	38348208	23826	28999	140	0.034018	140	140	0	1e-300	8.7505e-56	1e-300	1e-300	1e-300
Bd2	11495735	11499548	Bd2	12101522	12102115	604177	1.14976e+07	1.21018e+07	24812	7997	4260	7.89166	4260	4260	0	1e-300	1e-300	1e-300	1e-300	1e-300
Bd2	11495753	11497725	Bd2	17248247	17257721	5756245	11496739	17252984	22382	8974	70	0.0499169	70	70	0	1e-300	5.18753e-43	1e-300	1e-300	1.86755e-48
Bd2	11495795	11497821	Bd2	25674398	25680033	1.41804e+07	11496808	2.56772e+07	24357	8979	163	0.173662	163	163	0	1e-300	5.51039e-148	1e-300	1e-300	1e-300
Bd2	11495800	11497819	Bd2	41968331	41988420	30481566	1.14968e+07	4.19784e+07	24261	17183	69	0.0254743	69	69	0	1e-300	1.62486e-23	1e-300	1e-300	0.000685123
Bd2	11495905	11497693	Bd2	30588085	30609036	1.91018e+07	11496799	3.05986e+07	21169	12911	52	0.0186653	52	52	0	1e-300	1.2167e-20	1e-300	1e-300	5.16962e-24
Bd2	11533324	11554320	Bd2	13582492	13594530	2044689	11543822	13588511	21689	34130	56	0.0138366	8	8	0	4.12469e-05	1.21045e-06	3.09257e-31	1e-300	1e-300
Bd2	11541278	11569421	Bd2	12914535	12942189	1.37301e+06	1.15553e+07	12928362	28893	29377	65	0.00950836	2.03125	3.61111	0	0.00038942	1.19907e-07	2.0126e-07	1e-300	1e-300
Bd2	11670858	11908797	Bd2	13574111	13598027	1.79624e+06	1.17898e+07	13586069	197229	44133	434	0.013528	2.81818	3.90991	0	9.27249e-10	2.54928e-09	6.13017e-76	1e-300	1e-300
Bd2	11915067	12071217	Bd2	13575526	13601155	1.5952e+06	11993142	1.35883e+07	138438	44665	323	0.0145031	2.88393	4.25	0	1.45946e-08	3.54277e-09	3.90102e-59	1e-300	1e-300
Bd2	12079520	12204263	Bd2	13575358	13598175	1444875	1.21419e+07	1.35868e+07	99782	43385	245	0.0135519	2.83237	3.26667	0	1.83878e-06	3.99312e-10	4.49545e-44	1e-300	1e-300
Bd2	12110088	12127320	Bd2	12495570	12512153	385158	12118704	1.25039e+07	15930	13643	61	0.0147239	2.10345	2.25926	0	1.20544e-07	1.30064e-32	1.49687e-07	1.2432e-219	1.85925e-94
Bd2	12267519	12290445	Bd2	13582452	13596823	1.31066e+06	12278982	1.35896e+07	24656	36242	71	0.0155377	6.7619	7.88889	0	0.000909016	8.03899e-09	1.21052e-34	1e-300	1e-300
Bd2	12321654	12353087	Bd2	13583712	13591928	1.25045e+06	1.23374e+07	13587820	29103	31203	74	0.0152336	9.86667	4.93333	0	9.63627e-05	1.42003e-09	1.05551e-46	1e-300	1e-300
Bd2	12455786	12480688	Bd2	13583444	13590985	1.11898e+06	12468237	1.35872e+07	21991	30970	53	0.0133339	8.83333	5.88889	0	0.000320239	1.02719e-06	1.13856e-31	1e-300	1e-300
Bd2	12581508	12643010	Bd2	13582453	13593699	975817	12612259	13588076	45501	33722	215	0.0241224	8.77551	6.71875	0	6.23061e-20	9.84073e-58	2.60803e-122	1.70184e-229	1e-300
Bd2	12657878	12743044	Bd2	13582872	13592273	887112	12700461	1.35876e+07	52364	32868	232	0.020024	7.0303	4.64	0	8.58227e-13	2.71429e-59	2.57578e-112	1	1e-300
Bd2	12747264	12833505	Bd2	13582623	13592212	797033	1.27904e+07	1.35874e+07	76631	32859	277	0.0235929	8.26866	6.7561	0	8.99712e-09	2.34532e-53	1.13893e-150	1e-300	1e-300
Bd2	12918183	12942941	Bd2	14115160	14143844	1198940	12930562	14129502	26132	32624	60	0.00916372	2.30769	3	0	0.000620785	4.70099e-06	8.39856e-09	1e-300	1e-300
Bd2	12999750	13004333	Bd2	13032600	13037789	33153	1.3002e+07	1.30352e+07	4441	5448	50	0.0417628	2.5	3.33333	0	0.000827569	4.18457e-68	1.24589e-08	5.36283e-117	1.52835e-149
Bd2	13175857	13207655	Bd2	14421698	14447654	1242920	13191756	14434676	28248	30567	73	0.0103168	2.08571	2.21212	0	2.71006e-06	3.99941e-10	1.38086e-08	4.49369e-99	1e-300
Bd2	13197702	13205148	Bd2	13236409	13241516	37537.5	13201425	1.3239e+07	8387	4850	72	0.0468153	2.48276	3.27273	0.05	0.000164437	1.40679e-92	1.34449e-11	1e-300	5.28415e-62
Bd2	13369149	13393517	Bd2	14713394	14741163	1.34595e+06	13381333	1.47273e+07	26039	30239	58	0.00907998	2.23077	2.7619	0	7.43664e-05	1.77172e-06	4.50586e-08	1e-300	1e-300
Bd2	13441776	13445673	Bd2	13587160	13587980	143846	1.34437e+07	13587570	4527	27724	59	0.102091	59	59	0	1e-300	1.47849e-43	1e-300	2.73534e-77	1e-300
Bd2	13470947	13502729	Bd2	14241122	14263211	765328	13486838	1.42522e+07	23987	21010	59	0.00893923	2.10714	4.53846	0	0.000154675	8.66579e-14	2.22854e-07	2.06943e-11	1e-300
Bd2	13513108	13517794	Bd2	13587153	13587968	72109.5	13515451	1.35876e+07	2376	27112	68	0.100895	68	68	0	1e-300	8.79797e-73	1e-300	1.08929e-07	1e-300
Bd2	13571786	13598188	Bd2	16299959	16469813	2799899	13584987	16384886	45881	131271	346	0.0143899	3.0087	3.49495	0	7.67662e-21	2.02127e-14	2.03682e-67	1e-300	1e-300
Bd2	13573206	13597675	Bd2	15412850	15639867	1940918	1.35854e+07	1.55264e+07	44472	188530	420	0.0136313	2.3796	1.75	0	4.2452e-05	2.69466e-09	1.39141e-54	1e-300	1e-300
Bd2	13578598	13597617	Bd2	14264346	14330150	709140	1.35881e+07	14297248	40139	51221	208	0.0200149	3.92453	3.85185	0	5.06268e-09	1.48841e-35	2.37871e-58	1e-300	1.85727e-08
Bd2	13582765	13592234	Bd2	15088826	15130464	1.52215e+06	1.35875e+07	15109645	32862	26541	104	0.0166095	9.04348	3.71429	0	1.92132e-10	1.31569e-23	2.26834e-61	1e-300	1
Bd2	13583386	13592073	Bd2	15166354	15207312	1.5991e+06	1.35877e+07	15186833	31968	35410	136	0.0223597	10.4615	6.47619	0	1.33123e-10	1.20725e-30	2.13976e-87	1e-300	1e-300
Bd2	13583400	13593941	Bd2	14883406	14906788	1.30643e+06	1.35887e+07	14895097	32945	15547	61	0.014677	8.13333	10.1667	0	9.16895e-07	1.61433e-14	2.96408e-34	1e-300	0.0867749
Bd2	13583430	13592114	Bd2	14940872	14997494	1381411	13587772	14969183	32011	48892	151	0.0188724	10.7857	8.38889	0	6.55599e-10	2.45601e-24	1.23389e-98	1e-300	1e-300
Bd2	13583437	13593251	Bd2	15002641	15019603	1422778	13588344	15011122	32691	11815	51	0.0155463	6.8	4.63636	0	6.4328e-05	4.92115e-14	1.76882e-25	1e-300	1
Bd2	13585317	13592588	Bd2	15137041	15166156	1562646	1.3589e+07	1.51516e+07	31070	22204	86	0.0192916	9.55556	17.2	0	1.03391e-05	5.53942e-21	6.59574e-53	1e-300	1.1564e-58
Bd2	13586815	13587982	Bd2	13720086	13726870	136080	1.35874e+07	13723478	28133	8257	53	0.0544073	53	53	0	1e-300	1.78325e-24	1e-300	1e-300	2.12903e-216
Bd2	13586823	13587973	Bd2	13634877	13640364	50222.5	13587398	1.36376e+07	27912	4733	76	0.0934641	76	76	0	0.000354011	7.5903e-62	1.97677e-112	1e-300	5.04681e-09
Bd2	13734258	13739323	Bd2	13771948	13776521	37444	1.37368e+07	1.37742e+07	6374	6467	58	0.0491184	2.46809	1.65714	0	0.000498241	3.25747e-69	1.45369e-09	3.15036e-196	1e-300
Bd2	13953555	13958454	Bd2	13983742	13990352	31042.5	1.3956e+07	13987047	7000	8133	176	0.124818	3.52	3.2	0.04	1.55579e-19	2.20949e-266	1.4169e-43	3.69864e-296	1.22838e-211
Bd2	14149806	14155502	Bd2	14195841	14200927	45730	14152654	14198384	7014	5576	64	0.0484489	2.90909	3.55556	0.01	1.24874e-05	2.55179e-80	2.72235e-13	1.89474e-184	4.67504e-275
Bd2	14294907	14322987	Bd2	15778645	15798950	1.47985e+06	14308947	1.57888e+07	22658	21970	58	0.00978409	2.03509	2.07143	0	1.97231e-05	1.68743e-13	8.18837e-07	5.4528e-43	1e-300
Bd2	14622443	14649657	Bd2	16625265	16649449	2001307	14636050	16637357	26856	24461	58	0.00921054	2.07143	1.75758	0	1.21487e-05	5.28116e-09	4.7622e-07	1e-300	1e-300
Bd2	14642744	14668582	Bd2	17159109	17183807	2515795	14655663	17171458	24595	20011	51	0.00823706	2.08163	2.04	0	8.04007e-08	2.56462e-10	1.93797e-06	1.295e-197	4.94776e-12
Bd2	14794028	14818305	Bd2	15206412	15235207	414643	1.48062e+07	1.52208e+07	23111	31214	224	0.0344497	2.13333	1.02752	0	1.78058e-06	9.75496e-124	4.66744e-24	1e-300	1e-300
Bd2	14827795	14838354	Bd2	14924138	14932666	95327.5	1.48331e+07	14928402	8390	8739	83	0.0354931	2.12821	2.86207	0	0.000732851	1.13277e-90	6.19752e-10	3.64434e-44	1e-300
Bd2	14945307	14958177	Bd2	15259020	15270793	313164	14951742	1.52649e+07	11713	11530	58	0.0192105	2	2	0.02	0.000275093	1.06341e-40	1.38334e-06	2.35073e-239	2.92668e-147
Bd2	15046778	15057604	Bd2	15319813	15333306	274368	15052191	1.53266e+07	10689	15509	52	0.0174526	2.08	2	0.05	0.000125188	2.93353e-30	1.58537e-06	5.41104e-194	1e-300
Bd2	15067002	15094880	Bd2	15770190	15791692	700000	15080941	15780941	32162	21803	126	0.0208268	2.76923	3.6	0	5.52618e-08	4.63643e-45	9.23641e-23	1e-300	1e-300
Bd2	15145551	15167372	Bd2	15776323	15796390	629895	1.51565e+07	1.57864e+07	18507	21365	89	0.0173422	2.73846	1.85417	0	1.63829e-10	1.75483e-39	2.62092e-16	7.43233e-139	1e-300
Bd2	15173856	15191013	Bd2	15778749	15795231	604556	1.51824e+07	15786990	18499	18987	72	0.01747	2.61818	2.18182	0	0.000366495	7.74691e-30	1.27384e-12	1e-300	1e-300
Bd2	15449513	15455080	Bd2	15534206	15539264	84438.5	1.54523e+07	15536735	8058	4675	66	0.0507012	2.86957	1.83333	0	0.000180302	1.03475e-84	2.1396e-13	1e-300	7.99961e-40
Bd2	15451396	15456031	Bd2	15529913	15533947	78216.5	1.54537e+07	15531930	7194	3708	51	0.048018	2.68421	3.64286	0	7.9543e-05	9.60769e-68	9.31344e-10	1e-300	3.13339e-41
Bd2	15465700	15473555	Bd2	15526570	15536684	61999.5	1.54696e+07	15531627	9417	10083	176	0.0799451	2.21384	1.58559	0	3.92127e-07	1.79909e-227	7.92756e-21	1e-300	2.68467e-213
Bd2	15468162	15498438	Bd2	16307261	16327906	834284	15483300	1.63176e+07	27469	16602	54	0.00865566	2.07692	1.6875	0.01	0.000269409	6.07524e-13	1.06131e-06	8.98336e-228	1e-300
Bd2	15470245	15474949	Bd2	15549886	15556304	80498	15472597	15553095	5646	6987	66	0.0484355	2.64	3	0	7.27379e-05	2.11206e-83	7.43817e-12	1.73007e-154	1.17066e-164
Bd2	16105452	16123546	Bd2	16349594	16365485	243040	16114499	1.63575e+07	19095	16670	102	0.0244972	2.24176	1.25926	0	5.46475e-06	1.54902e-58	4.21213e-13	1.02858e-251	1e-300
Bd2	16371873	16375433	Bd2	16409831	16416443	39484	16373653	16413137	4761	4238	51	0.040923	2.68421	2.21739	0	0.000931575	7.57604e-74	9.31344e-10	1e-300	0.239737
Bd2	16685071	16702698	Bd2	16875806	16894188	191112	1.66939e+07	16884997	19480	18300	110	0.0249336	2.58824	4.23077	0.01	4.19118e-07	2.16796e-61	4.7047e-18	1e-300	1e-300
Bd2	16796878	16805595	Bd2	16988580	17003056	194582	1.68012e+07	16995818	10185	13285	55	0.0193557	2.29167	1.71875	0	0.000397077	1.76286e-37	4.20641e-08	1e-300	7.66309e-69
Bd2	17011061	17036993	Bd2	17843087	17865237	830135	17024027	17854162	24042	20829	50	0.00848771	2	1.72414	0	0.000220089	1.26476e-09	6.95331e-06	5.78388e-252	1e-300
Bd2	17805092	17810013	Bd2	17846678	17855011	43292	1.78076e+07	1.78508e+07	4605	8549	79	0.04865	2.22535	2.63333	0	0.000225008	1.13141e-105	2.24103e-10	1.42825e-102	1e-300
Bd2	17824369	17833048	Bd2	17883424	17890168	58087.5	1.78287e+07	17886796	7003	5382	56	0.0296362	2.11321	5.09091	0.02	2.59855e-05	3.49317e-68	4.05009e-07	1.493e-46	1.07559e-14
Bd2	17862549	17868514	Bd2	17904730	17910407	42037	1.78655e+07	1.79076e+07	5863	6593	70	0.0490765	2.12121	2	0.02	0.0007309	1.00488e-90	1.42258e-08	6.54172e-187	3.71091e-296
Bd2	18089688	18103992	Bd2	18370003	18379744	278034	18096840	1.83749e+07	12059	11887	56	0.0190093	2.33333	5.6	0	2.59621e-06	2.99133e-37	1.78052e-08	4.31257e-08	1e-300
Bd2	18293571	18357703	Bd2	18932887	18974695	628154	18325637	18953791	71496	38150	246	0.018953	2.61702	2.41176	0	7.94602e-05	3.65376e-34	6.99561e-39	1e-300	1e-300
Bd2	18390880	18406239	Bd2	18601518	18611923	208161	1.83986e+07	1.86067e+07	15008	12167	63	0.0199586	2.13559	1.90909	0.01	0.000301043	1.26717e-38	5.67128e-08	2.28076e-80	1e-300
Bd2	18468841	18478054	Bd2	18569484	18578768	100678	1.84734e+07	18574126	10072	10071	83	0.0366252	2.21333	1.93023	0.04	6.98007e-05	2.3002e-79	1.03782e-10	2.61592e-273	5.14963e-112
Bd2	18600074	18617378	Bd2	18757170	18780144	159931	18608726	18768657	18624	24862	137	0.0277623	2.42478	1.77922	0.05	4.68483e-05	7.9914e-74	1.04754e-19	4.36522e-269	1e-300
Bd2	18634694	18652760	Bd2	20185616	20248785	1.57347e+06	18643727	2.02172e+07	20323	57479	111	0.0111528	2.13462	2.17647	0	3.73207e-08	6.75103e-18	8.22475e-13	1e-300	1e-300
Bd2	18680061	18696752	Bd2	18989947	18999282	306208	1.86884e+07	1.89946e+07	20587	7975	62	0.0194441	2.69565	1.31915	0	0.00090587	3.05031e-40	1.36645e-11	1e-300	8.55178e-275
Bd2	18689233	18694139	Bd2	18724942	18730656	36113	18691686	18727799	7062	5053	62	0.0476508	2	2	0.03	0.000667436	1.88739e-79	6.19081e-07	6.82275e-204	1.26722e-12
Bd2	18757246	18778279	Bd2	18944083	18959423	183990	1.87678e+07	18951753	22251	16450	262	0.058793	2.78723	1.2186	0	5.15011e-05	2.09544e-232	8.11371e-46	1e-300	1e-300
Bd2	18768556	18782043	Bd2	19146209	19155989	375800	1.87753e+07	19151099	14747	11870	55	0.0192941	3.05556	7.85714	0	8.13399e-05	6.08493e-32	1.93094e-12	1e-300	1e-300
Bd2	18783387	18803373	Bd2	19087726	19106016	303491	18793380	19096871	13810	18063	126	0.0268687	2.57143	2.57143	0.02	1.34476e-07	1.33278e-94	3.30777e-20	1.15519e-51	1e-300
Bd2	18934473	18966616	Bd2	19834223	19861090	897112	1.89505e+07	1.98477e+07	30076	29806	72	0.00995887	2.61818	1.44	0	0.00012008	4.15695e-09	1.27384e-12	1e-300	1e-300
Bd2	18968143	18978645	Bd2	19094746	19103566	125762	18973394	19099156	8238	10441	71	0.0299923	2.21875	1.18333	0	3.80472e-05	2.12986e-68	1.95096e-09	8.17493e-79	1e-300
Bd2	18979566	18999401	Bd2	19231205	19250437	251338	1.89895e+07	19240821	16789	18326	85	0.0177587	2	2.57576	0.03	0.000515332	2.95423e-44	6.27031e-09	1e-300	2.87842e-254
Bd2	19095680	19104657	Bd2	19146047	19152145	48927.5	1.91002e+07	19149096	10346	7928	103	0.0557677	2.48193	2.14583	0.04	0.0001683	1.20991e-116	7.23371e-16	1e-300	1e-300
Bd2	19144443	19151650	Bd2	19287913	19295548	143684	1.9148e+07	1.92917e+07	8216	9556	52	0.0285966	2.88889	2.73684	0	0.000854629	8.38173e-46	5.35056e-11	2.88611e-252	1e-300
Bd2	19204442	19207987	Bd2	19235692	19242879	33071	1.92062e+07	1.92393e+07	4024	7709	57	0.0433508	2.59091	1.26667	0.05	3.70199e-05	1.49868e-74	3.63403e-10	1.4454e-132	1.23825e-234
Bd2	19336348	19341457	Bd2	19394320	19400568	58541.5	1.93389e+07	19397444	4969	6933	78	0.0560576	2.51613	4.10526	0	1.9852e-05	2.18124e-108	1.05509e-12	5.8574e-144	5.86309e-209
Bd2	19448121	19460317	Bd2	19766850	19780210	319311	19454219	19773530	15068	15218	52	0.0166079	2.08	2.88889	0	0.000872728	6.42737e-24	1.58537e-06	1e-300	1e-300
Bd2	19995042	20018327	Bd2	20432475	20456774	437940	2.00067e+07	2.04446e+07	27174	26225	116	0.0198976	2.23077	2.14815	0	0.000824498	1.06345e-37	1.56849e-14	1e-300	1e-300
Bd2	20018932	20024142	Bd2	20062391	20066692	43004.5	20021537	2.00645e+07	6362	5628	54	0.0463416	2.45455	1.8	0	0.00013872	3.77535e-66	6.18922e-09	2.12646e-107	9.19275e-251
Bd2	20328416	20342661	Bd2	20449490	20463447	120930	2.03355e+07	2.04565e+07	16234	15726	184	0.0532526	2.05587	1.03371	0.02	0.000121255	3.5235e-164	1.59688e-18	1e-300	1e-300
Bd2	20376991	20388905	Bd2	20672819	20690552	298738	20382948	2.06817e+07	12653	17988	62	0.0170692	2.2963	3.26316	0	9.88757e-05	2.02964e-32	5.75651e-09	1e-300	7.03083e-185
Bd2	20433730	20467527	Bd2	21916022	21948508	1.48164e+06	2.04506e+07	21932265	33966	32658	90	0.0110826	2	1.875	0	2.65695e-05	3.33065e-11	2.32263e-09	1e-300	1e-300
Bd2	20453209	20463406	Bd2	20657601	20676717	208852	2.04583e+07	20667159	11612	19376	74	0.0206051	2	2.96	0	0.00046059	1.0728e-43	5.60698e-08	1e-300	1.02814e-209
Bd2	20492222	20516682	Bd2	22103080	22127095	1.61064e+06	20504452	2.21151e+07	23066	25791	52	0.00875566	2.08	1.92593	0	2.10718e-05	4.24096e-08	1.58537e-06	4.42846e-218	1e-300
Bd2	21150484	21158689	Bd2	21318819	21328122	168884	2.11546e+07	2.13235e+07	12736	9380	71	0.0330998	2.36667	2.73077	0	0.000717163	9.20955e-59	1.40706e-10	1e-300	4.36549e-187
Bd2	21268460	21274308	Bd2	21306247	21311702	37590.5	21271384	2.1309e+07	7628	4519	63	0.0454936	2.17241	2.42308	0.04	0.000553454	4.48593e-82	3.14146e-08	8.53432e-250	4.4623e-11
Bd2	21378393	21385415	Bd2	21420212	21427232	41818	21381904	21423722	9005	8246	101	0.0587078	2	1.98039	0.02	0.00064704	7.81028e-118	2.6254e-10	1e-300	1.15807e-239
Bd2	21380019	21385550	Bd2	21449835	21454978	69622	2.13828e+07	2.14524e+07	7297	6007	55	0.042057	2.34043	1.89655	0	0.000346978	4.77622e-63	2.14639e-08	1e-300	3.67724e-160
Bd2	21574688	21574831	Bd2	46957911	46957976	25383184	2.15748e+07	4.69579e+07	619	511	188	7.3773	188	188	0	1e-300	1e-300	1e-300	2.17538e-142	1e-300
Bd2	21918793	21930206	Bd2	22162371	22175864	244618	2.19245e+07	2.21691e+07	14305	12001	53	0.017369	2	1.96296	0	0.000220159	1.75036e-30	3.79067e-06	1e-300	1.56275e-13
Bd2	21925422	21930753	Bd2	21978020	21983910	52877.5	2.19281e+07	21980965	6890	7177	68	0.049463	2.34483	2.19355	0	0.000564394	3.39738e-80	4.8727e-10	1.15448e-225	3.04636e-277
Bd2	22159521	22165921	Bd2	22209038	22212625	48110.5	22162721	2.22108e+07	6718	5123	60	0.0490365	2.72727	2.06897	0	3.16394e-06	5.00724e-77	1.83165e-11	4.64275e-91	2.27509e-286
Bd2	22207955	22221869	Bd2	22647999	22662736	440456	22214912	2.26554e+07	15863	17435	75	0.0213661	2.54237	2.67857	0	8.79781e-06	9.97092e-39	1.74397e-12	1e-300	7.92169e-298
Bd2	22274188	22291255	Bd2	22470111	22486368	195518	2.22827e+07	2.24782e+07	20370	18563	234	0.0573142	2.68966	1.60274	0	1.34774e-07	1.22719e-193	8.10232e-39	1e-300	1e-300
Bd2	22327528	22348145	Bd2	23290240	23317488	966028	2.23378e+07	23303864	17361	22925	55	0.00937881	2.11538	2.29167	0	2.86303e-05	8.41472e-16	4.94308e-07	2.06824e-282	1.04782e-47
Bd2	22954172	22957809	Bd2	23037112	23043369	84250	2.2956e+07	2.30402e+07	5600	7873	56	0.0461976	3.86207	14	0	4.47786e-06	1.86985e-64	1.03302e-16	1e-300	1e-300
Bd2	23202818	23212492	Bd2	23363555	23375118	161682	23207655	2.33693e+07	14118	12096	103	0.0395865	2.16842	1.41096	0	0.000170868	4.35511e-85	2.17212e-12	1e-300	3.44587e-231
Bd2	23247199	23254850	Bd2	23331624	23338304	83939.5	2.3251e+07	23334964	8941	5823	58	0.0330335	2.36735	3.625	0.01	1.20361e-05	1.75781e-63	6.16382e-09	1.07303e-244	3.45904e-61
Bd2	23286606	23294117	Bd2	23390305	23398157	103870	2.32904e+07	23394231	8549	9328	63	0.0334709	2.33333	1.75	0	0.000191436	9.89537e-60	2.43981e-09	1e-300	2.10134e-267
Bd2	23369312	23372597	Bd2	23400548	23405462	32050.5	2.3371e+07	23403005	4701	6778	79	0.0786447	4.38889	2.39394	0.02	1.2884e-08	7.57877e-113	3.21991e-26	4.55813e-260	1e-300
Bd2	23372598	23376845	Bd2	23400737	23404514	27904	2.33747e+07	2.34026e+07	3983	5685	66	0.0671361	2.53846	1.06452	0.04	3.54804e-07	3.77213e-99	3.72867e-11	0.00531075	1e-300
Bd2	23549478	23577443	Bd2	25357634	25387244	1.80898e+06	2.35635e+07	25372439	31544	33966	70	0.00992355	2	1.48936	0	0.000372001	9.43445e-06	1.24662e-07	1e-300	1e-300
Bd2	23560823	23576286	Bd2	23882653	23900915	323230	2.35686e+07	23891784	17582	17549	92	0.0222658	2.13953	1.64286	0	9.29782e-08	2.00367e-50	5.96953e-11	1e-300	1.63054e-226
Bd2	23594400	23600097	Bd2	23650251	23654130	54942	2.35972e+07	2.36522e+07	6650	4443	53	0.0451747	2.65	3.78571	0	0.000259081	6.98268e-69	6.85649e-10	2.49361e-143	4.99555e-157
Bd2	23681726	23686276	Bd2	23718272	23723410	36840	23684001	23720841	4487	6132	58	0.0488649	2.23077	1.61111	0	1.72788e-05	3.10638e-79	4.50586e-08	2.61266e-51	1.53116e-212
Bd2	23745564	23758741	Bd2	24084490	24100187	340186	2.37522e+07	2.40923e+07	13753	18090	64	0.0180916	2.28571	5.81818	0	0.000360189	4.93507e-32	3.94113e-09	1e-300	1e-300
Bd2	23827896	23847787	Bd2	25184472	25215148	1.36197e+06	2.38378e+07	25199810	19773	31540	60	0.00968472	2.06897	2.30769	0	0.000692955	1.26827e-10	3.19185e-07	1e-300	1e-300
Bd2	23859191	23872947	Bd2	24103302	24116268	243716	23866069	24109785	15645	13689	63	0.0192431	2.17241	1.65789	0	0.000512194	9.46822e-35	3.14146e-08	1e-300	1e-300
Bd2	23860238	23873314	Bd2	24157187	24168549	296092	23866776	24162868	14750	11685	52	0.0173676	2.26087	4.33333	0	0.000576468	1.75819e-29	1.43614e-07	1e-300	1.07359e-272
Bd2	24034464	24048799	Bd2	24177798	24192466	143500	2.40416e+07	24185132	13082	15737	168	0.0472791	2.1	1.23529	0.04	1.49988e-07	9.96632e-159	7.0731e-18	1.05319e-157	1e-300
Bd2	24091972	24101887	Bd2	24160723	24167892	67378	2.40969e+07	2.41643e+07	12162	7523	146	0.0697536	2.39344	1.55319	0	0.000303637	1.35897e-179	2.12587e-20	1e-300	6.06654e-243
Bd2	24450182	24453396	Bd2	24496735	24500299	46728	24451789	24498517	3429	5209	55	0.0662315	2.68293	2.11538	0	8.47016e-05	3.36015e-84	2.16416e-10	1.21857e-153	4.36702e-218
Bd2	24518415	24522364	Bd2	24592909	24598663	75396.5	2.45204e+07	24595786	5325	6595	53	0.0445834	2.58537	1.96296	0.03	3.75659e-05	5.68955e-65	1.56152e-09	7.97221e-223	5.39522e-82
Bd2	25111199	25136726	Bd2	25807623	25833840	696769	2.5124e+07	2.58207e+07	28405	22459	65	0.0102531	2.09677	1.66667	0.02	0.000811673	2.10515e-12	6.75778e-08	1e-300	1.11208e-109
Bd2	25112016	25146346	Bd2	25957645	25999960	849622	25129181	2.59788e+07	36709	40764	129	0.0137375	2.08065	2.86667	0	0.000215783	2.93361e-17	7.48704e-14	1e-300	1e-300
Bd2	25139655	25141461	Bd2	25674904	25676519	535154	25140558	2.56757e+07	2754	3209	88	0.209958	88	88	0	1e-300	8.40843e-179	1e-300	2.71377e-193	1e-300
Bd2	25469271	25477349	Bd2	25622248	25631183	153406	25473310	2.56267e+07	10044	9485	66	0.031664	2.44444	2.64	0	4.50005e-05	6.6763e-59	1.69604e-10	8.97911e-298	1.88499e-170
Bd2	25674372	25676112	Bd2	30594669	30595078	4.91963e+06	25675242	3.05949e+07	5148	1183	104	0.395003	104	104	0	1e-300	2.11471e-236	1e-300	1e-300	1e-300
Bd2	25674394	25682006	Bd2	33097877	33098942	7.42021e+06	25678200	3.30984e+07	10820	1850	544	0.51172	544	544	0	1e-300	1e-300	1e-300	1e-300	2.86847e-169
Bd2	25709357	25722660	Bd2	25882936	25896354	173636	2.5716e+07	25889645	10512	14359	59	0.018022	2	3.27778	0.02	4.63366e-05	3.60817e-39	1.13123e-06	0.985842	1e-300
Bd2	25857589	25863970	Bd2	25914986	25918307	55867	2.58608e+07	2.59166e+07	7435	4585	60	0.050477	3.15789	1.93548	0	0.000200864	2.81617e-77	5.17777e-14	1e-300	1e-300
Bd2	26129002	26137344	Bd2	26242941	26251012	113804	26133173	2.6247e+07	8341	8794	66	0.0328216	2.0625	1.94118	0.01	0.000832562	4.46806e-66	9.63073e-08	1.47351e-224	2.97243e-186
Bd2	26291553	26319847	Bd2	26637513	26669558	347836	26305700	2.66535e+07	29776	31573	314	0.0424751	2.50199	1.70652	0.04	1.7819e-12	1.22617e-181	2.37228e-45	1e-300	1e-300
Bd2	26297255	26331731	Bd2	27580799	27603177	1277495	26314493	27591988	32619	17223	65	0.00933159	2.5	3.25	0	6.08491e-05	8.49058e-15	9.55347e-11	1e-300	8.18452e-81
Bd2	26316126	26326211	Bd2	26369623	26381363	54324.5	2.63212e+07	26375493	9329	9349	102	0.038146	5.51351	25.5	0.05	0.000165431	1.89678e-112	2.08894e-41	1.68601e-243	1e-300
Bd2	26328790	26343542	Bd2	26412384	26429544	84798	26336166	26420964	12296	17798	211	0.0539674	2.43931	6.02857	0.04	0.000976107	9.88159e-214	1.05148e-29	1e-300	1e-300
Bd2	26369491	26381818	Bd2	26641090	26654930	272356	2.63757e+07	26648010	10312	15706	82	0.0255778	5.85714	82	0	7.06062e-07	2.97048e-62	2.02008e-35	1e-300	1e-300
Bd2	26516067	26522011	Bd2	26570338	26580267	56263.5	26519039	2.65753e+07	8320	11872	120	0.0617057	2.7907	1.71429	0.02	0.000310903	6.04943e-134	5.07916e-22	1e-300	1e-300
Bd2	26729711	26741042	Bd2	27111028	27124528	382402	2.67354e+07	27117778	10066	16087	54	0.0177502	2	2.7	0.01	0.000313043	1.23094e-32	3.09764e-06	3.02709e-49	1e-300
Bd2	26738139	26754067	Bd2	26801572	26808326	58846	26746103	26804949	18148	9413	246	0.0885232	2.94611	2.96386	0.04	6.37985e-12	6.22436e-291	5.26881e-47	1e-300	1e-300
Bd2	26738532	26748352	Bd2	27163342	27177623	427040	26743442	2.71705e+07	11157	15477	51	0.0172718	2.68421	1.88889	0	0.000819865	1.56522e-28	9.31344e-10	1e-300	1e-300
Bd2	26811019	26830220	Bd2	27216676	27239609	407523	2.68206e+07	2.72281e+07	22329	20519	101	0.0195655	2.14894	3.06061	0.01	0.000737601	8.39251e-44	5.76792e-12	1e-300	7.24029e-90
Bd2	27240184	27267051	Bd2	28202308	28241973	968523	2.72536e+07	2.82221e+07	25755	35331	86	0.0105505	2.45714	2.6875	0	5.97004e-05	4.1094e-14	2.67063e-13	1.55701e-299	1e-300
Bd2	27260276	27295537	Bd2	29853154	29878980	2.58816e+06	2.72779e+07	29866067	31804	22628	69	0.00921942	2.15625	1.86486	0.01	1.87906e-06	6.52357e-12	9.67991e-09	1e-300	1e-300
Bd2	27473699	27499079	Bd2	29171773	29192199	1695597	27486389	29181986	24821	16244	51	0.00908764	3.29032	5.1	0	0.000342496	2.4079e-13	8.64958e-13	1e-300	1e-300
Bd2	27621860	27640514	Bd2	28210805	28228243	588337	27631187	28219524	17982	16354	64	0.0144735	2.46154	1.68421	0	0.000907557	4.3173e-28	2.41155e-10	1e-300	1e-300
Bd2	27647968	27651565	Bd2	27682471	27688223	35580.5	2.76498e+07	27685347	4210	5966	53	0.0462715	2.58537	1.70968	0	0.000955767	1.43652e-72	1.56152e-09	4.31049e-119	1.20756e-227
Bd2	27649114	27667254	Bd2	27819925	27831973	167765	27658184	27825949	17395	11909	81	0.0219005	2.07692	3.68182	0.05	0.000419553	3.81639e-53	2.83034e-09	1e-300	1e-300
Bd2	27705465	27744995	Bd2	30516285	30542402	2.80411e+06	27725230	3.05293e+07	32873	22210	79	0.00982235	2.19444	2.39394	0	8.49716e-05	4.49557e-16	4.14861e-10	1e-300	1e-300
Bd2	27705774	27771545	Bd2	28935208	28971678	1.21478e+06	2.77387e+07	28953443	49600	26845	191	0.0152479	3.85859	1.91	0.01	2.34756e-09	6.06149e-53	1.08221e-52	1e-300	1e-300
Bd2	27717507	27734352	Bd2	28206912	28223830	489442	2.77259e+07	28215371	14805	15357	72	0.0174058	2.36066	1.89474	0	1.25946e-05	1.6661e-41	1.17132e-10	9.63606e-260	1e-300
Bd2	27815377	27876799	Bd2	29052063	29070260	1.21507e+06	27846088	2.90612e+07	46602	10875	120	0.0123018	3.07692	1.79104	0	5.26192e-06	6.67008e-55	2.15306e-25	1e-300	2.74982e-163
Bd2	27817052	27869601	Bd2	28922985	28971718	1104025	2.78433e+07	2.89474e+07	42179	33442	247	0.0199053	4.79612	6.02439	0	0.000309254	2.07791e-84	1.699e-85	1e-300	1e-300
Bd2	27821551	27869940	Bd2	29125617	29151365	1.29275e+06	2.78457e+07	29138491	39353	14946	119	0.0131013	2.10619	1.67606	0	0.000383411	1.22105e-47	3.04509e-13	1e-300	1.76069e-180
Bd2	27905945	27919326	Bd2	28040343	28051069	133070	2.79126e+07	28045706	9052	6129	56	0.0189604	2	3.29412	0	0.000231427	5.05006e-59	2.06945e-06	3.34059e-49	1.04254e-39
Bd2	27979573	28003120	Bd2	30463780	30502054	2.49157e+06	2.79913e+07	30482917	19443	27057	78	0.0102982	2.05263	1.85714	0	0.000315688	1.70274e-23	8.83893e-09	1e-300	1e-300
Bd2	28079814	28113868	Bd2	28769899	28796237	686227	28096841	28783068	17503	13446	81	0.0109473	2.13158	1.88372	0	3.50583e-05	4.3293e-49	9.17804e-10	1	1.49101e-39
Bd2	28201709	28237618	Bd2	29947799	29991434	1749953	2.82197e+07	2.99696e+07	31738	32878	137	0.0140578	2.32203	1.90278	0	2.0094e-05	1.32649e-34	3.3406e-18	1e-300	1e-300
Bd2	28229131	28244393	Bd2	28632065	28647642	403092	28236762	2.86399e+07	13617	9370	57	0.0150861	2.47826	1.62857	0	0.000273199	6.30686e-41	1.73113e-09	1e-300	2.10534e-147
Bd2	28308242	28335292	Bd2	28665017	28691482	356482	28321767	2.86782e+07	17517	18192	162	0.0247083	2.28169	3.44681	0	2.11831e-05	1.48389e-121	1.68272e-20	5.8628e-142	1e-300
Bd2	28312996	28337776	Bd2	29362509	29381009	1046373	28325386	29371759	16887	11124	51	0.00961803	2.21739	2.21739	0	8.41483e-05	6.67223e-27	3.29267e-07	3.61457e-218	5.15316e-144
Bd2	28388946	28412975	Bd2	29546835	29570101	1.15751e+06	2.8401e+07	29558468	15628	14512	86	0.0148418	2.45714	3.90909	0	4.50407e-09	2.82826e-55	2.67063e-13	1e-300	2.05462e-234
Bd2	28445729	28464760	Bd2	30456529	30491228	2018634	2.84552e+07	3.04739e+07	11684	23363	70	0.0106337	2.29508	2.91667	0	0.000181235	8.47424e-35	6.56406e-10	2.52632e-209	1e-300
Bd2	28498891	28531664	Bd2	28907513	28933709	405334	2.85153e+07	28920611	17062	12301	86	0.0119036	4.77778	17.2	0	1.35693e-12	6.52084e-58	7.11496e-31	9.38238e-67	0.000243626
Bd2	28579710	28607370	Bd2	30479472	30502042	1897217	28593540	30490757	16109	15956	56	0.00909972	2	2.8	0	0.000310088	8.19363e-25	2.06945e-06	2.24087e-199	3.2047e-224
Bd2	28591009	28610332	Bd2	28779134	28796943	187368	2.86007e+07	2.8788e+07	12358	8631	80	0.0175851	3.07692	2.85714	0	0.000181464	1.14959e-73	1.6537e-17	2.26818e-281	3.14898e-09
Bd2	28664257	28699922	Bd2	29526951	29634379	898576	2.86821e+07	29580665	21075	61291	348	0.0198502	2.13497	2.175	0	1.11554e-13	1.21447e-172	2.08247e-36	5.67459e-290	1e-300
Bd2	28664335	28698634	Bd2	29017667	29045043	349870	2.86815e+07	29031355	20679	13289	100	0.0132341	2.63158	9.09091	0	3.98789e-05	2.24565e-62	5.11264e-17	1e-300	7.27227e-14
Bd2	28670088	28696196	Bd2	30451417	30501473	1793303	28683142	30476445	17761	32270	109	0.011681	2.56471	3.63333	0	0.000125362	2.20382e-41	1.22444e-17	1e-300	8.75739e-250
Bd2	28768243	28802967	Bd2	29124506	29151005	352150	28785605	2.91378e+07	15390	15280	92	0.0122652	3.11864	92	0	7.15853e-08	3.84139e-60	3.03326e-20	0.999444	5.02419e-175
Bd2	28768311	28796598	Bd2	29533590	29572413	770547	2.87825e+07	2.9553e+07	14711	22004	99	0.0120407	2.44444	19.8	0	2.86917e-07	4.29525e-55	6.34862e-15	5.3718e-57	2.35458e-159
Bd2	28768337	28782312	Bd2	29572480	29609982	815906	2.87753e+07	29591231	7614	22389	60	0.00951352	3.15789	1.36364	0	1.0126e-05	2.39947e-37	5.17777e-14	6.19337e-53	2.16631e-188
Bd2	28911337	28937468	Bd2	29051350	29070432	136488	2.89244e+07	29060891	13404	11333	120	0.0216631	3.87097	1.41176	0.03	1.42372e-05	3.17176e-112	6.35341e-34	1.57927e-42	8.38506e-163
Bd2	28925847	28954369	Bd2	30475115	30503108	1.549e+06	28940108	3.04891e+07	19772	19592	73	0.010543	4.5625	2.60714	0.01	0.000650309	4.73834e-28	2.55328e-25	1e-300	1e-300
Bd2	28927052	28959545	Bd2	30209529	30239721	1.28133e+06	2.89433e+07	30224625	22226	24154	83	0.0108073	4.15	1.80435	0	0.000516616	4.87439e-26	6.62375e-26	1e-300	1e-300
Bd2	28927794	28941950	Bd2	29024895	29036661	95906	28934872	29030778	8274	8414	76	0.0239303	4.60606	5.06667	0	3.56386e-05	5.28164e-82	1.55533e-26	2.34863e-106	1e-300
Bd2	28940968	28971849	Bd2	30696665	30720009	1.75193e+06	2.89564e+07	30708337	23921	23903	66	0.00993453	6	7.33333	0	0.000251072	5.95231e-15	1.97901e-29	1e-300	1e-300
Bd2	29051509	29064417	Bd2	29551617	29568518	502104	29057963	2.95601e+07	8785	9850	58	0.0158812	3.05263	8.28571	0	7.35682e-05	3.53426e-51	5.15422e-13	2.14657e-274	5.59081e-67
Bd2	29051846	29074131	Bd2	30467673	30499699	1.4207e+06	2.9063e+07	30483686	11266	22846	61	0.00916738	2.44	2.65217	0	0.000958294	9.26537e-29	8.56423e-10	2.01509e-28	1e-300
Bd2	29099787	29118537	Bd2	29538671	29557915	439131	29109162	29548293	9722	11940	72	0.0154675	2.25	3	0	1.60052e-05	7.9808e-61	8.58111e-10	8.74401e-37	1.48116e-181
Bd2	29234364	29262393	Bd2	30767611	30791661	1.53126e+06	2.92484e+07	30779636	24448	22064	60	0.00940355	2.85714	2.4	0	4.2961e-05	4.39847e-13	2.98001e-12	1e-300	1e-300
Bd2	29241530	29267359	Bd2	29822677	29876753	595270	2.92544e+07	29849715	19799	50483	252	0.0257413	2.35514	1.55556	0	1.98323e-07	3.66364e-119	7.28461e-33	1e-300	1e-300
Bd2	29423089	29442596	Bd2	29847361	29871457	426566	2.94328e+07	29859409	13441	23866	90	0.0168473	2.14286	1.69811	0	3.89877e-05	2.74343e-47	8.82446e-11	1e-300	1e-300
Bd2	29488161	29519835	Bd2	30028878	30048147	534514	29503998	3.00385e+07	18011	12016	57	0.00913258	2	1.11765	0	0.000113377	3.21845e-29	1.69185e-06	1.27373e-166	8.06211e-90
Bd2	29655110	29666662	Bd2	29785208	29798536	130986	29660886	29791872	8240	10415	56	0.0183713	2.33333	1.55556	0.02	0.00093029	7.45529e-49	1.78052e-08	5.91555e-252	1.27648e-54
Bd2	29703436	29716916	Bd2	29888684	29901668	185000	29710176	29895176	11938	14276	66	0.020356	3.77143	3.3	0.04	0.000687341	2.2695e-43	6.84186e-19	1e-300	1e-300
Bd2	29740548	29750354	Bd2	29855897	29866474	115734	29745451	2.98612e+07	10329	11918	101	0.0404442	3.96078	2.40476	0	3.43782e-09	2.55075e-96	1.36836e-29	1e-300	1e-300
Bd2	29743050	29762853	Bd2	31236042	31265792	1.49797e+06	2.9753e+07	31250917	16793	25608	55	0.00905933	2.3913	1.83333	0	0.000151951	1.87218e-14	1.06851e-08	1e-300	6.31545e-166
Bd2	29804976	29816918	Bd2	29970119	29991484	169854	29810947	2.99808e+07	10723	18100	87	0.02132	2.38356	1.42623	0	7.37566e-07	1.10423e-61	9.42405e-13	3.06825e-132	1e-300
Bd2	29858013	29876490	Bd2	30696818	30716440	839378	2.98673e+07	30706629	17263	20421	69	0.0147822	2.3	2.875	0	0.000101317	1.57198e-27	7.92526e-10	1e-300	1e-300
Bd2	29880597	29901784	Bd2	31605884	31631928	1.72772e+06	2.98912e+07	31618906	21661	29230	53	0.00915908	2.46512	2.30435	0	0.000509142	1.19978e-07	7.38321e-09	1e-300	1e-300
Bd2	29907443	29922456	Bd2	30564919	30579429	657224	2.99149e+07	30572174	13119	13851	53	0.0146527	2.52381	2.65	0	9.45576e-05	2.48696e-29	3.44651e-09	3.86025e-122	1e-300
Bd2	29968490	29990864	Bd2	31501997	31532877	1537760	29979677	31517437	18445	28067	58	0.00888953	2.63636	5.8	0	1.56704e-06	7.98288e-13	1.36484e-10	1e-300	4.0444e-290
Bd2	29969856	29982664	Bd2	30142843	30157972	174148	29976260	3.01504e+07	11425	15820	142	0.041487	2.272	1.23478	0.02	0.000201886	3.56749e-132	4.88334e-18	1e-300	1e-300
Bd2	30018212	30043597	Bd2	30477298	30502079	458784	3.00309e+07	3.04897e+07	16201	17913	131	0.021314	2	1.98485	0	8.81274e-08	2.36254e-92	7.04824e-13	1.87613e-74	1e-300
Bd2	30117236	30129575	Bd2	30506348	30517108	388322	3.01234e+07	30511728	9560	11061	57	0.0201412	2.92308	3.16667	0	1.92301e-06	3.05023e-45	4.28197e-12	1.55604e-197	1e-300
Bd2	30133800	30158222	Bd2	31407093	31434336	1.2747e+06	30146011	3.14207e+07	24199	24362	55	0.00868899	2.2	1.30952	0	0.000967734	2.05698e-09	1.50623e-07	1e-300	1.85658e-209
Bd2	30226583	30240040	Bd2	30681789	30694332	454749	3.02333e+07	3.06881e+07	12660	11276	57	0.0178939	3.16667	4.75	0	1.37531e-06	2.23247e-38	1.92939e-13	1e-300	1e-300
Bd2	30464282	30480220	Bd2	30659098	30675270	194933	30472251	30667184	11680	11195	67	0.0170309	2.31034	3.19048	0.01	0.000589647	1.67471e-51	1.15435e-09	1.62352e-230	2.70009e-104
Bd2	30584695	30598433	Bd2	30702464	30717573	118454	30591564	3.071e+07	11116	17707	154	0.0435736	2.70175	2.52459	0.02	5.90569e-05	6.00284e-143	2.28138e-26	1e-300	1e-300
Bd2	30857967	30878998	Bd2	31019723	31032458	157608	3.08685e+07	3.10261e+07	20451	14452	236	0.0570474	2.40816	2.29126	0.04	3.88883e-05	3.15176e-220	3.16156e-32	1e-300	1e-300
Bd2	31153057	31166157	Bd2	31261904	31275167	108928	31159607	3.12685e+07	14790	14500	143	0.0442736	2.13433	1.3619	0	7.42616e-05	2.30843e-123	5.18436e-16	1e-300	1e-300
Bd2	31390661	31398343	Bd2	31456917	31464218	66065.5	31394502	3.14606e+07	8127	7962	65	0.0354093	2.6	1.625	0.03	2.80518e-06	4.20654e-68	1.98093e-11	8.61847e-133	2.66651e-260
Bd2	31391464	31410902	Bd2	31791535	31813057	401113	31401183	31802296	19723	22923	104	0.0207241	2	1.67742	0	4.9034e-05	1.14747e-46	1.45017e-10	1e-300	1e-300
Bd2	31523156	31539116	Bd2	32020403	32038298	498214	31531136	3.20294e+07	15888	15510	62	0.0149476	2	1.55	0	3.06131e-05	1.42852e-30	6.19081e-07	1e-300	9.15024e-84
Bd2	31583151	31591571	Bd2	31654724	31664784	72393	31587361	31659754	9787	8291	71	0.0313588	2.25397	2.44828	0.04	0.000203674	4.00184e-70	1.03894e-09	1e-300	4.13414e-30
Bd2	32122165	32145327	Bd2	33603292	33632559	1.48418e+06	32133746	3.36179e+07	19199	25732	59	0.00918509	2	1.96667	0	3.89288e-06	3.82795e-14	1.13123e-06	9.16085e-59	1e-300
Bd2	32439278	32446797	Bd2	32544233	32551905	105032	3.2443e+07	32548069	8520	8092	63	0.0338499	2.42308	1.65789	0	1.90074e-05	1.47694e-63	5.99604e-10	5.58223e-196	5.03245e-236
Bd2	32620107	32626035	Bd2	32664455	32677616	47964.5	32623071	3.2671e+07	7318	13522	159	0.0679856	3.2449	4.2973	0.03	2.04444e-05	6.05711e-196	1.41153e-35	1e-300	1e-300
Bd2	32997655	33012689	Bd2	33356915	33376241	361406	33005172	33366578	18788	18921	93	0.0220919	2.06667	1.24	0	2.3877e-05	2.38292e-46	2.63968e-10	1e-300	8.50006e-193
Bd2	33051016	33055460	Bd2	33109004	33114222	58375	33053238	33111613	5442	4745	54	0.0456173	3.08571	2.25	0	4.2536e-06	1.07368e-73	2.11491e-12	1e-300	5.3363e-28
Bd2	33220038	33229593	Bd2	33540505	33556397	323636	3.32248e+07	33548451	11264	16864	53	0.0169997	2.12	1.55882	0	1.17435e-05	1.93997e-28	7.36448e-07	1.74497e-217	1e-300
Bd2	33354272	33365458	Bd2	33542419	33554674	188682	33359865	3.35485e+07	10474	14250	59	0.0205437	2.18519	2.03448	0	1.06096e-05	1.97339e-39	6.88167e-08	2.7855e-37	1e-300
Bd2	33367702	33388188	Bd2	34425820	34459847	1.06489e+06	33377945	3.44428e+07	20431	32896	66	0.00988205	2	2.0625	0	1.01347e-05	6.78829e-12	2.77575e-07	9.16417e-297	1e-300
Bd2	33367783	33371682	Bd2	33426411	33432281	59613.5	3.33697e+07	33429346	4804	6748	52	0.0434467	3.05882	2.26087	0	1.34774e-05	3.95014e-65	7.24342e-12	2.75339e-149	1.0818e-147
Bd2	33761379	33766529	Bd2	33828811	33835710	68306.5	33763954	3.38323e+07	6230	9673	80	0.0541929	2.10526	2.16216	0.05	0.000966153	7.31826e-93	1.9765e-09	5.19034e-112	1e-300
Bd2	33767237	33774758	Bd2	33827780	33837534	61659.5	3.3771e+07	33832657	7994	12833	170	0.0803219	2.17949	1.22302	0.01	5.58342e-10	1.26348e-211	1.52447e-19	7.74562e-77	1e-300
Bd2	33948423	33958086	Bd2	34049821	34057937	100624	3.39533e+07	34053879	11816	9909	74	0.0339725	2.46667	2.84615	0	9.00721e-05	4.89558e-63	9.50631e-12	1e-300	4.41444e-297
Bd2	34843322	34867747	Bd2	35738485	35768362	897889	3.48555e+07	3.57534e+07	27718	28083	151	0.0226968	2.23704	2.04054	0	2.69702e-10	1.08707e-57	1.68792e-18	1e-300	1e-300
Bd2	34899829	34915041	Bd2	35601379	35619454	702982	34907435	3.56104e+07	16569	18131	71	0.0174095	2.08824	2.36667	0	0.000323999	4.07205e-33	2.0532e-08	4.30305e-238	2.19307e-278
Bd2	34986336	35011477	Bd2	35138562	35156157	148453	3.49989e+07	3.51474e+07	23431	19685	125	0.0238737	2.06612	2.08333	0.05	1.2595e-06	2.39002e-63	2.82595e-13	1.05374e-154	1e-300
Bd2	34989860	35008091	Bd2	35287787	35303607	296722	3.4999e+07	35295697	18464	14538	75	0.0179777	2.14286	1.97368	0	5.26442e-07	1.41775e-39	2.98093e-09	2.6283e-182	5.87753e-131
Bd2	35061484	35088639	Bd2	38641721	38665467	3.57853e+06	3.50751e+07	38653594	27077	21651	51	0.008178	2.125	2.42857	0	1.11827e-05	6.54287e-08	1.09747e-06	1e-300	7.50986e-49
Bd2	35063960	35074079	Bd2	35285203	35297973	222568	3.5069e+07	35291588	10743	11071	51	0.0181864	2.17021	1.37838	0.03	0.000821884	5.83667e-36	6.08037e-07	1.63784e-254	5.63219e-42
Bd2	35141686	35197951	Bd2	38697583	38767044	3562495	3.51698e+07	3.87323e+07	52165	73216	333	0.0216183	2.37011	1.70769	0	9.67053e-29	9.89208e-43	2.39852e-43	1e-300	1e-300
Bd2	35161757	35195864	Bd2	36267310	36309628	1.10966e+06	3.51788e+07	36288469	31554	42495	301	0.0321465	2.36078	2.76147	0	9.84376e-18	4.97525e-129	4.56149e-39	1e-300	1e-300
Bd2	35163096	35206064	Bd2	38631618	38660817	3.46164e+06	35184580	3.86462e+07	38616	30810	105	0.0118756	2	2.1875	0.05	4.8611e-07	5.52596e-15	1.18996e-10	1e-300	1e-300
Bd2	35174972	35188485	Bd2	36909792	36925416	1.73588e+06	3.51817e+07	36917604	13380	16315	63	0.0176481	2.73913	2.42308	0	1.12776e-08	2.71965e-34	4.94569e-12	7.40784e-222	9.09351e-274
Bd2	35457687	35564269	Bd2	38691787	38775076	3.22245e+06	35510978	3.87334e+07	99203	85960	784	0.0337024	2.64865	1.62994	0	1.27009e-69	7.04956e-109	4.40231e-122	1e-300	1e-300
Bd2	35459083	35491157	Bd2	37719850	37801537	2.28557e+06	35475120	3.77607e+07	35204	83533	207	0.0148518	2.12308	2.5875	0	1.02496e-07	5.08502e-17	3.88341e-22	1e-300	1e-300
Bd2	35461907	35498630	Bd2	36903308	36931792	1.43728e+06	3.54803e+07	36917550	39655	27687	218	0.0272876	2.1165	1.68992	0	4.87178e-13	2.68124e-84	4.62219e-23	1e-300	8.51993e-271
Bd2	35463775	35500048	Bd2	36643722	36684248	1.18207e+06	3.54819e+07	36663985	39049	39822	304	0.0323088	2.0066	1.97403	0	2.03494e-10	3.54794e-115	8.66903e-28	1e-300	1e-300
Bd2	35465339	35487306	Bd2	36267192	36288057	801302	3.54763e+07	3.62776e+07	28300	25630	157	0.0299181	3.27083	3.925	0	9.35286e-05	4.58939e-66	1.57112e-35	1e-300	1e-300
Bd2	35465728	35482471	Bd2	35750897	35760946	281822	3.54741e+07	3.57559e+07	22101	9854	66	0.0201068	3.3	2.86957	0	1.24972e-05	4.40652e-37	3.97256e-16	1e-300	5.81605e-186
Bd2	35520513	35540332	Bd2	36331765	36346826	808873	3.55304e+07	3.63393e+07	19237	10979	65	0.0152104	2.20339	1.71053	0	2.90746e-08	6.30882e-37	1.15798e-08	2.61014e-249	0.999823
Bd2	35546394	35565357	Bd2	35762637	35773603	212244	3.55559e+07	35768120	19193	11195	72	0.0196356	2.11765	1.94595	0	4.87763e-05	4.40001e-43	9.58423e-09	1.19904e-281	5.68984e-235
Bd2	35798795	35822367	Bd2	38732730	38760462	2936015	35810581	38746596	23724	30145	64	0.010182	2.46154	3.04762	0	2.77543e-07	5.37894e-10	2.41155e-10	1e-300	1e-300
Bd2	35869854	35897636	Bd2	37271363	37294891	1399382	35883745	37283127	28013	25433	66	0.0104989	2.03077	2.27586	0	0.000332431	7.42145e-11	1.64769e-07	1e-300	1e-300
Bd2	36068814	36098456	Bd2	38765826	38791408	2694982	36083635	38778617	29451	28620	60	0.00886802	2	1.93548	0	0.00064902	3.35896e-06	9.25187e-07	1e-300	1e-300
Bd2	36070947	36096193	Bd2	38705248	38730525	2.63432e+06	36083570	3.87179e+07	24527	28379	55	0.00888539	2.2	1.52778	0	6.94416e-05	4.14638e-07	1.50623e-07	1e-300	1e-300
Bd2	36261014	36286377	Bd2	38558731	38579782	2295561	3.62737e+07	3.85693e+07	29622	19642	50	0.00879274	2.32558	3.84615	0	0.000882617	1.2485e-07	1.08428e-07	1e-300	1.8462e-188
Bd2	36263617	36290243	Bd2	36637863	36663274	373638	36276930	3.66506e+07	29998	26971	231	0.0362329	2.17925	1.97436	0.01	7.0127e-09	3.97521e-120	6.6202e-26	1e-300	1e-300
Bd2	36267626	36278318	Bd2	36432187	36444688	165466	36272972	3.64384e+07	14581	12529	50	0.0175961	2.63158	2.77778	0	0.000961007	1.47124e-26	2.52726e-09	1e-300	5.43269e-148
Bd2	36268318	36287324	Bd2	36910433	36929876	642334	36277821	3.69202e+07	23681	19790	120	0.0254741	2.44898	2.18182	0	1.53044e-05	2.48774e-58	8.74097e-18	1e-300	1.03047e-239
Bd2	36269396	36274356	Bd2	36315332	36320549	46064.5	36271876	3.63179e+07	7174	4996	53	0.0425069	2.71795	1.60606	0	1.30885e-05	1.63215e-64	2.91304e-10	1e-300	9.01135e-84
Bd2	36270318	36288760	Bd2	38734106	38754059	2.46454e+06	36279539	3.87441e+07	21589	21656	72	0.015306	2.82353	3	0	1.22756e-07	1.01636e-22	3.92994e-14	1e-300	1e-300
Bd2	36270647	36283581	Bd2	36761410	36777009	492096	36277114	3.67692e+07	16789	12162	74	0.0211684	2.84615	2.3871	0	2.21702e-10	1.72235e-46	1.20263e-14	1e-300	0.440625
Bd2	36273609	36286351	Bd2	36743053	36754100	468596	36279980	3.67486e+07	15832	11988	54	0.0185277	2.7	4.5	0	0.000485295	2.41765e-29	2.51363e-10	1e-300	1e-300
Bd2	36494662	36510826	Bd2	36716826	36732566	221952	36502744	36724696	17233	16344	59	0.0150942	2.45833	2.56522	0	0.000244122	3.24667e-25	1.21964e-09	1e-300	1e-300
Bd2	36585427	36854354	Bd2	38619739	38798047	1.989e+06	3.67199e+07	38708893	226816	169091	4694	0.0856664	2.76687	1.81797	0	1e-300	1e-300	1e-300	1e-300	1e-300
Bd2	36645396	36665717	Bd2	37761085	37783278	1116625	3.66556e+07	3.77722e+07	21127	24352	92	0.0176628	2.11494	1.7037	0	2.06239e-06	3.20846e-33	1.05909e-10	1e-300	1e-300
Bd2	36665824	36678284	Bd2	37235799	37255664	573678	36672054	3.72457e+07	14303	22855	92	0.0232302	2.2716	2.875	0	3.3771e-05	2.09035e-48	2.80458e-12	1e-300	1e-300
Bd2	36740382	36754755	Bd2	37213512	37226171	472273	3.67476e+07	3.72198e+07	14465	16052	66	0.0199282	2.23729	2.64	0	0.000871774	1.83874e-35	5.1171e-09	1e-300	1e-300
Bd2	36907794	36925698	Bd2	38741360	38758220	1833044	36916746	38749790	19102	19908	64	0.0150263	2	2.06452	0	0.000115552	2.69647e-22	4.14446e-07	1e-300	1e-300
Bd2	37104879	37128111	Bd2	38526949	38552016	1.42299e+06	37116495	3.85395e+07	21771	23722	60	0.0101395	2	2	0	6.68824e-06	7.40547e-14	9.25187e-07	1.84698e-109	9.38741e-290
Bd2	37213488	37222725	Bd2	37756897	37773476	547080	3.72181e+07	3.77652e+07	12393	19037	58	0.0183376	2.36735	2.23077	0	0.00011143	3.27777e-28	6.16382e-09	1e-300	1e-300
Bd2	37599603	37604271	Bd2	37629561	37635261	30474	37601937	37632411	5161	5607	54	0.0425111	2.29787	4.5	0.01	0.000309344	4.64911e-71	5.08693e-08	2.53375e-94	5.14039e-125
Bd2	37723736	37727919	Bd2	37759412	37764092	35924.5	3.77258e+07	37761752	5147	5969	51	0.046967	2.04	1.96154	0.01	0.000103191	1.18453e-64	3.35114e-06	2.8008e-56	7.29405e-92
Bd2	37732224	37739157	Bd2	37783834	37789123	50788	3.77357e+07	3.77865e+07	9876	6461	77	0.0514223	2.65517	1.45283	0	2.17913e-05	2.50683e-86	1.11747e-13	1e-300	4.01942e-274
Bd2	37755818	37774219	Bd2	37912848	37924143	153477	3.7765e+07	3.79185e+07	21202	13899	76	0.0208891	2.81481	3.16667	0	4.25109e-06	8.61173e-38	9.29443e-15	1e-300	1e-300
Bd2	37830690	37861004	Bd2	39159747	39182708	1.32538e+06	37845847	3.91712e+07	31247	24870	59	0.00903924	3.02564	2.10714	0	1.46906e-07	5.75619e-07	4.68149e-13	1e-300	1e-300
Bd2	37918221	37922627	Bd2	37945484	37949361	26998.5	37920424	3.79474e+07	5259	4436	93	0.0916428	3.32143	1.9375	0.01	1.90992e-12	1.11718e-151	3.27327e-22	2.07557e-202	1.08816e-173
Bd2	37962227	37990257	Bd2	38197103	38206323	225471	37976242	38201713	24192	11062	83	0.0181867	2.51515	2.67742	0	0.000438071	6.30876e-47	2.10615e-13	1.63743e-81	1e-300
Bd2	37997526	38023071	Bd2	38194367	38207235	190502	3.80103e+07	38200801	23323	12645	112	0.0237981	2.19608	2.24	0.03	0.000177514	1.55835e-71	1.15238e-13	5.17504e-234	1e-300
Bd2	38025969	38041729	Bd2	38378770	38396687	353880	38033849	3.83877e+07	16312	18326	69	0.0167232	2.02941	2.875	0.01	0.000426931	1.24038e-31	9.04617e-08	1e-300	1e-300
Bd2	38131246	38144321	Bd2	38197739	38202496	62334	3.81378e+07	3.82001e+07	12030	9850	167	0.0764398	4.70423	7.59091	0	5.27514e-05	2.515e-196	2.49146e-57	6.87435e-195	1e-300
Bd2	38350583	38354141	Bd2	41973375	41983294	3.62597e+06	38352362	4.19783e+07	4826	8796	98	0.0593521	98	49	0	1e-300	1.31086e-136	1e-300	1e-300	0.976692
Bd2	38680291	38687535	Bd2	38775859	38784469	96251	38683913	38780164	8103	11006	59	0.030375	2.68182	2.95	0	4.3471e-06	1.02625e-51	5.04114e-11	1.17695e-147	7.49411e-282
Bd2	39182704	39234084	Bd2	40098420	40142023	911828	39208394	4.01202e+07	41267	36476	184	0.0158116	2.09091	1.73585	0.04	1.37158e-08	8.46557e-42	3.1437e-19	1e-300	1e-300
Bd2	39187865	39206635	Bd2	39381534	39392239	189636	39197250	3.93869e+07	17554	11638	68	0.0188303	2.47273	2.19355	0	0.000630128	1.3179e-40	5.69214e-11	8.47016e-162	1e-300
Bd2	39310671	39320910	Bd2	39547582	39557522	236762	3.93158e+07	39552552	6660	26152	87	0.0351903	3.16364	3.10714	0	8.7788e-05	1.62321e-65	1.30849e-19	6.92497e-05	1e-300
Bd2	39374785	39397857	Bd2	40966229	40989281	1591434	39386321	40977755	21781	22673	50	0.00884802	2.38095	2.08333	0	0.000215236	8.08264e-10	5.42423e-08	1e-300	5.64681e-135
Bd2	39379520	39413665	Bd2	39544766	39560276	155928	3.93966e+07	39552521	29196	31736	415	0.0682163	3.50211	2.06468	0.04	0.000924801	8.74298e-288	2.03568e-99	1e-300	1e-300
Bd2	39538278	39574075	Bd2	42014414	42097735	2499898	3.95562e+07	4.20561e+07	49091	87575	220	0.0150747	2.3913	2.26804	0	5.33449e-06	3.55624e-06	8.9616e-30	1e-300	1e-300
Bd2	39539082	39563838	Bd2	40460240	40488306	922813	39551460	40474273	37185	24075	110	0.0169973	2.2449	2.82051	0	3.43503e-05	7.12114e-26	4.9071e-14	1e-300	3.82011e-178
Bd2	39542835	39559786	Bd2	40334229	40349739	790674	3.95513e+07	40341984	32207	17226	78	0.0196126	3.54545	4.33333	0	0.000973448	3.7854e-22	1.74358e-20	1e-300	1e-300
Bd2	39544049	39559374	Bd2	40656508	40673944	1.11351e+06	3.95517e+07	40665226	31125	20699	90	0.0224227	4.28571	3.46154	0	3.72479e-05	4.17264e-25	6.62432e-29	1e-300	1e-300
Bd2	39544209	39558999	Bd2	40089224	40103821	544918	39551604	4.00965e+07	30623	10405	65	0.0180535	3.42105	2.95455	0	2.65013e-05	5.32967e-27	1.25163e-16	1e-300	2.0323e-156
Bd2	39544286	39556029	Bd2	40215249	40235759	675346	3.95502e+07	40225504	27861	18722	89	0.0225228	4.94444	4.2381	0	0.000199077	9.30264e-31	6.03774e-33	1e-300	1e-300
Bd2	39546464	39559840	Bd2	40263475	40285518	721344	39553152	4.02745e+07	29996	20866	103	0.0237358	4.68182	5.72222	0	1.01872e-05	4.70339e-34	6.6408e-36	1e-300	1e-300
Bd2	39837200	39867139	Bd2	41211752	41233870	1.37064e+06	3.98522e+07	41222811	28066	24361	65	0.0101915	2.32143	2.70833	0	0.000241586	3.63902e-11	1.67934e-09	1e-300	1e-300
Bd2	39841710	39871739	Bd2	40326990	40351523	482532	3.98567e+07	4.03393e+07	26562	25235	226	0.0338081	2.16268	1.6259	0.01	7.95854e-09	5.09395e-132	5.60769e-25	1e-300	1e-300
Bd2	39926302	39957967	Bd2	40647086	40673712	718264	3.99421e+07	40660399	21607	29194	170	0.023804	2.1519	1.95402	0	9.77265e-06	3.68911e-85	4.94265e-19	1e-300	1e-300
Bd2	40020918	40040845	Bd2	40653105	40675092	633217	4.00309e+07	4.06641e+07	12462	24633	96	0.0186946	2.78261	2.04255	0	0.000170674	2.6362e-54	6.92919e-18	9.81602e-172	1e-300
Bd2	40085689	40090224	Bd2	40118134	40124422	33321.5	4.0088e+07	40121278	4140	7808	69	0.0520361	3.13636	2.875	0.02	0.000203322	2.46624e-94	1.0046e-15	2.94509e-295	1e-300
Bd2	40264651	40282504	Bd2	40584051	40600929	318912	4.02736e+07	40592490	17039	14436	109	0.0256161	2.18	2.13725	0	5.85373e-09	2.48458e-76	3.75077e-13	1e-300	4.29371e-14
Bd2	40311137	40319097	Bd2	47730871	47738250	7.41944e+06	40315117	4.77346e+07	6334	5905	70	0.0372481	70	70	0	1e-300	1.0356e-91	1e-300	5.79615e-16	1.0204e-06
Bd2	40336415	40341098	Bd2	40381044	40387203	45367	4.03388e+07	4.03841e+07	6646	6748	61	0.0459223	2.90476	1.5641	0	6.30396e-05	7.90119e-72	1.01756e-12	1e-300	5.77746e-169
Bd2	40339472	40348403	Bd2	40439747	40448766	100319	4.03439e+07	4.04443e+07	10002	10778	75	0.0341036	3.125	3	0	0.000203349	7.85012e-67	7.27457e-17	1e-300	1e-300
Bd2	40719586	40729643	Bd2	40832802	40844859	114216	4.07246e+07	4.08388e+07	10851	14030	96	0.0354329	2.31325	1.5	0	0.000742399	3.55086e-81	3.57379e-13	1e-300	1e-300
Bd2	40785690	40806899	Bd2	41739757	41764680	955924	4.07963e+07	4.17522e+07	18292	24867	51	0.00902342	2.17021	2.04	0	7.80875e-06	1.76043e-11	6.08037e-07	9.24079e-79	1e-300
Bd2	41232549	41247209	Bd2	41618565	41628885	383846	41239879	41623725	16924	11134	51	0.0166641	3	1.96154	0	0.000240136	7.64938e-27	2.23527e-11	1e-300	1e-300
Bd2	41306090	41317855	Bd2	41575486	41586981	269261	4.1312e+07	4.15812e+07	13749	10096	56	0.0196509	2.07407	1.93103	0	9.24299e-05	5.78779e-38	7.10785e-07	1e-300	1.08019e-91
Bd2	41331049	41338264	Bd2	41373762	41384685	44567	4.13347e+07	4.13792e+07	8224	11845	170	0.0765002	2.31293	1.55963	0.03	4.55935e-08	2.20385e-215	5.37048e-22	1e-300	1e-300
Bd2	41605949	41628899	Bd2	43074034	43102066	1470626	41617424	43088050	22275	31326	57	0.00912559	2.71429	7.125	0	0.000208183	9.11639e-08	6.78483e-11	1e-300	1e-300
Bd2	41751522	41757018	Bd2	41779071	41783571	27051	41754270	41781321	8252	5470	120	0.0979847	2.55319	2.6087	0.03	0.000114199	3.19261e-174	4.23317e-19	1e-300	9.53703e-167
Bd2	42177447	42181366	Bd2	42205125	42209081	27696.5	4.21794e+07	42207103	5077	5812	83	0.0860262	3.19231	3.32	0	5.65992e-06	5.41915e-123	5.18654e-19	9.70742e-209	1.00571e-282
Bd2	42387889	42396046	Bd2	42442031	42448273	53184.5	4.2392e+07	42445152	8989	6011	64	0.0362786	2	2.66667	0.04	0.000604939	1.56588e-71	4.14446e-07	4.88734e-140	1.86337e-63
Bd2	42610254	42617992	Bd2	42735284	42742767	124902	42614123	4.2739e+07	10834	7749	57	0.0305657	2.28	3.16667	0	0.000109523	1.25106e-50	2.87372e-08	1e-300	4.65621e-101
Bd2	42625602	42630546	Bd2	42680126	42684779	54378.5	42628074	4.26825e+07	5969	4811	54	0.0459263	3.27273	3.17647	0	2.13414e-05	3.08416e-71	2.33606e-13	2.76247e-120	4.72547e-286
Bd2	42714862	42731017	Bd2	43280239	43295608	564984	4.27229e+07	4.32879e+07	16946	16882	60	0.0155351	2.4	1.81818	0	0.000177629	1.22017e-25	2.11206e-09	1e-300	1e-300
Bd2	43035763	43040892	Bd2	43072555	43077625	36762.5	4.30383e+07	43075090	6573	5486	67	0.0536192	2.48148	3.19048	0	1.02218e-05	1.20645e-87	6.77019e-11	1.63415e-251	4.21995e-68
Bd2	43152742	43182756	Bd2	44659590	44684744	1504418	43167749	44672167	29566	27585	64	0.00946882	2.2069	2.2069	0	8.41559e-05	6.45226e-08	1.40647e-08	1e-300	1e-300
Bd2	43536376	43541987	Bd2	43573717	43578286	36820	4.35392e+07	4.3576e+07	6730	4118	58	0.0465033	2.10909	1.41463	0	9.77752e-05	4.65154e-79	2.71942e-07	1.85309e-219	9.64267e-17
Bd2	43599759	43607253	Bd2	43656958	43661483	55714.5	43603506	4.36592e+07	10125	5294	71	0.0482162	2.62963	1.10938	0	0.00024841	1.51941e-82	1.49032e-12	1e-300	1.19196e-222
Bd2	43638173	43642139	Bd2	43686617	43692916	49610.5	43640156	4.36898e+07	5207	6409	57	0.045323	2.85	1.21277	0	1.82506e-05	9.28076e-73	1.1137e-11	7.06822e-176	3.09336e-243
Bd2	43742202	43747081	Bd2	43805271	43811667	63827.5	4.37446e+07	43808469	6099	7684	60	0.0434348	2.06897	2.72727	0.01	0.000801868	3.86657e-69	3.19185e-07	1.64249e-252	2.5181e-147
Bd2	43965305	43971373	Bd2	44008629	44012089	42020	43968339	44010359	6915	4124	51	0.0436889	2.31818	2.125	0	0.00032759	2.78403e-66	8.97877e-08	2.60754e-208	1.6121e-116
Bd2	44363656	44370233	Bd2	44417251	44424299	53830.5	4.43669e+07	44420775	7868	8009	104	0.0623017	2.36364	1.85714	0.05	2.23826e-07	7.31813e-130	1.07431e-14	3.57026e-202	2.87809e-291
Bd2	44372901	44378748	Bd2	44434560	44438379	60645	4.43758e+07	4.44365e+07	6095	4462	50	0.0422208	2.27273	1.92308	0.01	0.000103024	1.33334e-65	2.11009e-07	2.31647e-61	1.65036e-161
Bd2	44518827	44524511	Bd2	44593381	44598982	74512.5	44521669	4.45962e+07	5446	7471	61	0.0441196	2.03333	1.96774	0.02	0.000995493	2.34002e-74	4.48464e-07	1.46431e-65	1e-300
Bd2	44796496	44801354	Bd2	44835375	44842371	39948	44798925	44838873	4905	6124	74	0.050953	3.44186	6.72727	0	0.00011441	1.3431e-105	7.75125e-19	1e-300	1e-300
Bd2	45072116	45088518	Bd2	45480362	45496296	408012	45080317	45488329	16977	16646	60	0.015145	2	1.875	0	0.000141188	6.63175e-26	9.25187e-07	1.90415e-231	5.17936e-281
Bd2	45079289	45083890	Bd2	45109661	45116164	31323	4.50816e+07	4.51129e+07	4996	6711	66	0.0485141	2	1.94118	0.05	4.85677e-05	5.36637e-88	2.77575e-07	8.41657e-117	2.31568e-97
Bd2	45343295	45348516	Bd2	45380929	45386726	37922	4.53459e+07	4.53838e+07	6089	6583	65	0.0481519	2.24138	3.42105	0.04	0.000240623	2.70191e-81	6.20305e-09	7.18215e-165	2.23624e-161
Bd2	45946523	45985349	Bd2	46965833	46991294	1.01263e+06	45965936	4.69786e+07	39010	27878	86	0.0109189	2.26316	1.91111	0	4.44825e-05	2.97062e-10	1.66109e-11	1e-300	1e-300
Bd2	46061695	46066888	Bd2	46123884	46130319	62810	4.60643e+07	4.61271e+07	5833	9047	68	0.0477317	2.26667	2.26667	0	0.000155921	2.5209e-78	1.84195e-09	4.97573e-84	1e-300
Bd2	46102350	46110972	Bd2	46202486	46212555	100860	46106661	4.62075e+07	11310	9649	71	0.0310048	2.44828	3.94444	0	0.000984801	2.13917e-61	3.36776e-11	1e-300	4.63655e-227
Bd2	46153933	46165041	Bd2	46206101	46212307	49717	46159487	46209204	12278	6310	127	0.05987	2.18966	1.3956	0.01	9.63787e-05	6.65098e-158	3.52541e-15	1e-300	2.58036e-265
Bd2	46519677	46528497	Bd2	46671622	46687213	155330	46524087	4.66794e+07	7634	18865	59	0.0197274	2.74419	1.68571	0	6.89874e-05	2.82204e-40	2.1139e-11	3.44235e-197	1e-300
Bd2	46525024	46528982	Bd2	46564180	46570800	40487	46527003	46567490	3306	7163	60	0.0462968	2.85714	3.52941	0	0.000849025	1.12365e-86	2.98001e-12	9.52621e-86	1e-300
Bd2	46690960	46707227	Bd2	46930113	46939711	235818	4.66991e+07	46934912	16626	10350	58	0.0183028	2.03509	2.07143	0	0.000972059	3.60972e-35	8.18837e-07	1e-300	1.39662e-186
Bd2	46859553	46862262	Bd2	46884697	46889082	25982	4.68609e+07	4.68869e+07	2842	5973	65	0.0747869	2.70833	1.66667	0.02	2.07271e-05	2.26285e-105	3.7034e-12	6.98962e-56	1e-300
Bd2	46932804	46938216	Bd2	46979835	46988468	48641.5	46935510	4.69842e+07	6574	10309	94	0.0546272	2.16092	1.34286	0.02	0.000130519	1.42068e-110	2.25243e-11	1.90384e-232	1e-300
Bd2	47224182	47229709	Bd2	47264690	47272345	41572	4.72269e+07	4.72685e+07	6214	6854	95	0.0588228	2.67606	1.20253	0.03	0.000467412	4.84531e-131	1.09436e-16	1e-300	2.61225e-228
Bd2	47439809	47453442	Bd2	47850946	47868200	412948	4.74466e+07	47859573	13695	18018	61	0.0161197	2.10345	2.17857	0	0.000713059	1.04561e-29	1.49687e-07	1e-300	1e-300
Bd2	47584465	47594699	Bd2	47668789	47676975	83300	47589582	47672882	11333	9035	163	0.0722273	2.67213	1.85227	0	6.61955e-09	3.8449e-200	2.60565e-27	1e-300	1e-300
Bd2	47584909	47591475	Bd2	47660128	47666987	75365.5	47588192	4.76636e+07	7893	6889	100	0.0607979	2.5	2.7027	0	0.000719604	1.44985e-129	1.20625e-15	1e-300	4.30651e-261
Bd2	47596321	47601859	Bd2	47659474	47664262	62778	47599090	47661868	4087	4690	55	0.0434744	2	2.29167	0.05	0.000472226	1.6166e-82	2.53169e-06	2.28343e-43	2.77524e-110
Bd2	47654371	47654582	Bd2	58239111	58239330	10584744	4.76545e+07	5.82392e+07	525	579	89	1.68937	89	89	0	1e-300	1e-300	1e-300	8.73773e-140	2.01337e-59
Bd2	47962085	47969290	Bd2	48031918	48041877	71210	4.79657e+07	4.80369e+07	9055	13012	129	0.0613443	2.96552	2.08065	0	2.38664e-06	3.44113e-138	8.96725e-26	1e-300	1e-300
Bd2	48221885	48230072	Bd2	48296653	48306013	75354.5	4.8226e+07	48301333	6643	9882	66	0.0307004	2.23729	1.43478	0.04	1.49383e-06	3.7505e-69	5.1171e-09	1.54857e-34	8.53462e-279
Bd2	48255514	48263912	Bd2	48373180	48381441	117598	48259713	4.83773e+07	8129	9995	68	0.0333168	2.42857	1.78947	0	0.000348097	5.69419e-66	1.18949e-10	4.01112e-132	1e-300
Bd2	48300290	48307173	Bd2	48371622	48384597	74378	4.83037e+07	4.83781e+07	8467	14843	174	0.0715183	2.97436	2.63636	0	1.65207e-08	3.2473e-203	2.79957e-34	1e-300	1e-300
Bd2	48307952	48311829	Bd2	48330328	48333403	21975	4.83099e+07	4.83319e+07	4148	3243	65	0.0763144	2.70833	4.64286	0	0.000533735	6.53045e-112	3.7034e-12	4.18877e-133	4.52273e-110
Bd2	48410812	48427701	Bd2	48658462	48668957	244453	4.84193e+07	4.86637e+07	13360	10691	59	0.0175856	2.03448	2.56522	0	0.000162161	1.85081e-40	6.69871e-07	6.34631e-41	1e-300
Bd2	48644713	48679749	Bd2	49967816	49988161	1.31576e+06	48662231	4.9978e+07	28011	21621	57	0.00840073	2.19231	2.47826	0	1.33321e-05	7.83064e-10	1.01824e-07	3.57844e-224	1e-300
Bd2	48660140	48666526	Bd2	48692637	48698480	32225.5	48663333	4.86956e+07	7228	6413	83	0.0553975	2.4058	1.45614	0.04	0.000101529	7.25205e-107	1.93651e-12	1e-300	5.06696e-187
Bd2	49513964	49519145	Bd2	49553934	49558349	39587	4.95166e+07	4.95561e+07	5094	5127	50	0.0425288	2.7027	2.63158	0.02	0.000183617	1.82398e-66	1.0819e-09	7.79784e-87	1.13063e-205
Bd2	50125050	50149279	Bd2	51686629	51712180	1562240	5.01372e+07	5.16994e+07	23494	23507	51	0.00836216	2.31818	2.68421	0	2.22253e-05	1.05503e-08	8.97877e-08	1e-300	1e-300
Bd2	50349329	50361758	Bd2	50591488	50601884	241142	5.03555e+07	50596686	13748	9405	50	0.0178798	3.125	3.125	0	9.4852e-05	3.06495e-33	8.63061e-12	1e-300	1.23678e-269
Bd2	51779882	51794906	Bd2	52040543	52049824	257790	51787394	5.20452e+07	14081	10834	59	0.0198134	2.26923	2.03448	0	0.000222329	6.38276e-39	1.96122e-08	2.67173e-300	1e-300
Bd2	51786149	51813315	Bd2	52885897	52905957	1096195	51799732	52895927	22074	17238	53	0.00916005	2.65	2.30435	0	6.97227e-09	2.02238e-15	6.85649e-10	6.83001e-185	4.25302e-180
Bd2	51984762	51989922	Bd2	52042967	52050004	59143.5	51987342	5.20465e+07	5175	8831	71	0.0475126	2.29032	1.91892	0.02	0.000418429	2.33391e-87	5.43527e-10	1.47288e-97	1e-300
Bd2	52057888	52062052	Bd2	52088521	52093628	31104.5	52059970	5.20911e+07	4612	5176	57	0.0501824	2.19231	2.47826	0.05	0.000343194	6.02896e-81	1.01824e-07	9.63988e-84	9.49307e-81
Bd2	52323112	52349254	Bd2	53410546	53439256	1088718	52336183	53424901	21573	23922	64	0.00952337	2	1.82857	0	4.89569e-07	6.11665e-16	4.14446e-07	1.19644e-156	6.22768e-221
Bd2	52465355	52468730	Bd2	52499804	52506237	35978	5.2467e+07	5.2503e+07	3416	7478	55	0.0457705	3.23529	11	0	0.000167361	9.76207e-76	2.20664e-13	7.44039e-73	1e-300
Bd2	52533441	52537191	Bd2	52557173	52560338	23439.5	52535316	5.25588e+07	4739	3654	66	0.0779031	2.86957	2.12903	0	2.23967e-05	8.27252e-107	2.1396e-13	1.47552e-193	5.26783e-141
Bd2	52679400	52687917	Bd2	52792976	52800890	113274	5.26837e+07	52796933	8374	8488	69	0.0342759	2.60377	2.76	0	3.90035e-07	3.37574e-71	4.63758e-12	1.03421e-151	6.93147e-282
Bd2	52927080	52941789	Bd2	53154145	53169102	227189	5.29344e+07	5.31616e+07	12511	13672	74	0.0203599	2.0274	1.94737	0	5.49779e-06	1.13797e-51	3.33575e-08	5.92205e-98	1.00378e-249
Bd2	53004524	53016476	Bd2	53183612	53197819	180216	53010500	5.31907e+07	9234	13236	58	0.0180971	2.07143	1.87097	0	3.80636e-06	5.08878e-43	4.7622e-07	1.15901e-69	3.87089e-266
Bd2	53153451	53168122	Bd2	53334807	53344135	178684	5.31608e+07	53339471	13026	10820	58	0.019726	2.52174	2.23077	0	0.000670085	1.0264e-39	6.79239e-10	1.28988e-191	1e-300
Bd2	53289016	53305016	Bd2	53593218	53609807	304496	53297016	5.36015e+07	14493	14343	62	0.0155283	2.2963	3.44444	0	2.10741e-06	1.49235e-34	5.75651e-09	7.62339e-222	1.04466e-197
Bd2	53416331	53423197	Bd2	53456973	53462702	40073.5	53419764	5.34598e+07	6963	5995	77	0.0498994	2.36923	1.28333	0	0.000651099	3.06458e-100	2.34392e-11	2.61936e-222	6.70735e-271
Bd2	53783708	53796829	Bd2	54076405	54090846	293357	5.37903e+07	5.40836e+07	15132	13402	62	0.0183605	2.21429	2.2963	0	0.000159163	3.86405e-35	2.0743e-08	1e-300	2.86567e-227
Bd2	53920822	53943347	Bd2	55328062	55356539	1410216	5.39321e+07	5.53423e+07	21285	26280	58	0.00928205	2.23077	2.41667	0	0.000149537	1.58519e-11	4.50586e-08	1e-300	1e-300
Bd2	54040572	54059977	Bd2	54469879	54487125	428228	5.40503e+07	54478502	19604	16106	73	0.016257	2.24615	2.08571	0	8.04739e-06	2.06465e-33	7.0864e-10	1e-300	1e-300
Bd2	54222966	54235182	Bd2	54430620	54441609	207040	54229074	5.44361e+07	13048	9944	52	0.0182905	2.16667	1.73333	0	0.000883755	3.08964e-35	4.9897e-07	1e-300	3.23967e-164
Bd2	54709745	54713711	Bd2	54729340	54732613	19248.5	54711728	5.4731e+07	4400	4737	79	0.0890741	3.29167	1.64583	0.05	0.000455038	2.42262e-127	6.54523e-19	5.62662e-118	1e-300
Bd2	54870438	54883660	Bd2	55103738	55116260	232950	54877049	55109999	8576	10635	51	0.0161695	2.125	1.96154	0	0.000134468	2.03142e-41	1.09747e-06	5.78324e-05	1e-300
Bd2	54913847	54922020	Bd2	54997038	55003568	82369.5	5.49179e+07	55000303	6973	6812	57	0.0316426	2.28	1.83871	0.05	0.000639472	3.34813e-64	2.87372e-08	6.45688e-163	3.95799e-198
Bd2	54985718	55001515	Bd2	55278805	55296137	293854	5.49936e+07	55287471	15691	14956	61	0.0150288	2	1.27083	0.01	0.000620067	7.55653e-31	7.56767e-07	1e-300	1.34685e-213
Bd2	55260277	55291669	Bd2	56250243	56277866	988082	55275973	5.62641e+07	31903	25065	80	0.0110645	2.05128	1.70213	0	0.000346701	1.75673e-14	5.94174e-09	1e-300	1e-300
Bd2	55536367	55541065	Bd2	55575619	55583030	40608.5	55538716	5.55793e+07	5115	6202	69	0.0465097	2.3	1.40816	0.01	0.000772484	7.09685e-95	7.92526e-10	1.79796e-220	7.824e-97
Bd2	55638215	55657638	Bd2	57192990	57226406	1.56177e+06	5.56479e+07	57209698	18093	29447	50	0.00772358	2.08333	2.38095	0	0.000734533	8.87064e-09	2.36927e-06	1e-300	1e-300
Bd2	56229662	56252993	Bd2	58175956	58202409	1947855	5.62413e+07	5.81892e+07	21860	21257	53	0.00868939	2	1.89286	0	3.03699e-05	3.88488e-12	3.79067e-06	1e-300	1.28997e-259
Bd2	56232734	56265977	Bd2	57718714	57739096	1.47955e+06	5.62494e+07	57728905	32103	19251	65	0.00989348	2.09677	1.85714	0	0.000130459	5.48645e-13	6.75778e-08	1e-300	3.11807e-298
Bd2	56561619	56567022	Bd2	56604406	56608790	42277.5	5.65643e+07	56606598	5710	4022	50	0.0416988	2.08333	2.77778	0	2.31807e-05	3.16899e-69	2.36927e-06	2.59329e-167	2.9208e-18
Bd2	56982587	56987073	Bd2	58234522	58239323	1.25209e+06	56984830	5.82369e+07	3941	5634	85	0.0747045	85	85	0	1.25646e-126	2.8355e-137	1.32124e-129	1.50667e-25	6.80227e-276
Bd2	57454202	57466979	Bd2	57693625	57705838	239141	5.74606e+07	5.76997e+07	11177	13570	69	0.0225365	2.02941	2.22581	0	0.000553534	1.10448e-49	9.04617e-08	1.68097e-157	1e-300
Bd2	57800609	57809817	Bd2	57921853	57930371	120899	57805213	57926112	9656	8741	75	0.0345345	2.17391	2.41935	0	4.03372e-05	1.83761e-74	1.65103e-09	4.42739e-278	8.1644e-230
Bd2	58127356	58133156	Bd2	58203573	58211869	77465	58130256	58207721	6082	7057	54	0.0312681	2.07692	3.17647	0.01	0.000484646	5.41938e-62	1.06131e-06	2.28e-294	1.4663e-47
Bd3	42	17916	Bd3	59628422	59640060	59625262	8979	59634241	7940	4952	134	0.0370603	134	67	0	1e-300	1.71556e-209	1e-300	0.992137	1
Bd3	21848	32044	Bd3	106998	116301	84703.5	26946	111650	6234	7571	94	0.0393476	2.76471	1.28767	0	0.000176346	1.42786e-125	2.22669e-17	9.62499e-108	5.9262e-235
Bd3	63156	68089	Bd3	103689	107785	40114.5	65622.5	105737	3742	3729	56	0.0506234	3.02703	3.5	0	2.54612e-05	2.1287e-92	1.7541e-12	6.813e-181	1.10704e-167
Bd3	200240	213806	Bd3	1363209	1407841	1178502	207023	1385525	12384	38709	79	0.0110796	2.19444	79	0	0.000303745	6.93806e-27	4.14861e-10	1e-300	1e-300
Bd3	200349	212506	Bd3	1722334	1755132	1.53231e+06	206428	1738733	11926	26549	125	0.0226953	5.55556	125	0	5.78545e-19	3.89449e-82	1.15261e-50	1e-300	3.30308e-222
Bd3	200391	208547	Bd3	817595	832260	620458	204469	824928	9669	12726	54	0.0193136	10.8	3.17647	0	1.41407e-05	9.9539e-39	1.78199e-36	1e-300	8.62612e-203
Bd3	200815	214008	Bd3	1423622	1446526	1.22766e+06	207412	1435074	12304	22426	75	0.0169587	4.6875	75	0	1.16057e-07	3.96067e-39	1.16935e-26	1e-300	1e-300
Bd3	200864	215290	Bd3	1631383	1660946	1.43809e+06	208077	1.64616e+06	12491	26052	108	0.0200393	4.32	108	0	2.85934e-15	7.59895e-64	1.29081e-34	1e-300	1e-300
Bd3	200876	210829	Bd3	690859	708582	493868	205852	699720	10220	15391	73	0.0215289	5.61538	8.11111	0	4.98603e-07	2.15913e-53	1.27456e-30	1e-300	1e-300
Bd3	201843	210348	Bd3	300278	309965	99026	206096	305122	9236	8510	68	0.0305093	11.3333	5.66667	0	6.16151e-05	3.04569e-67	8.98489e-47	1e-300	1.31929e-103
Bd3	202086	209911	Bd3	230690	235616	27154.5	205998	233153	8648	2496	77	0.049289	77	25.6667	0.03	1e-300	1.25192e-122	1e-300	1e-300	1.43196e-07
Bd3	202378	208552	Bd3	238740	245829	36819.5	205465	242284	8036	5373	110	0.0676946	110	3.14286	0	1e-300	2.35603e-158	1e-300	1e-300	5.99702e-258
Bd3	230649	353038	Bd3	1685068	1812114	1.45675e+06	291844	1748591	88386	97997	1364	0.0446334	2.02675	1.64933	0	4.42118e-85	1e-300	8.94205e-121	1e-300	1e-300
Bd3	236748	249320	Bd3	691095	706871	455949	243034	698983	7628	14189	64	0.0184273	2.61224	2.06452	0	4.12834e-09	2.57533e-53	2.32358e-11	5.89394e-125	1e-300
Bd3	377617	385433	Bd3	415614	419434	35999	381525	417524	6827	3634	68	0.0476989	2.34483	1.5814	0.05	0.0004941	1.18043e-100	4.8727e-10	2.09171e-117	8.73186e-84
Bd3	782047	826154	Bd3	1732744	1758772	941658	804100	1745758	38084	22717	242	0.0281633	2.93333	2.34951	0	4.61523e-28	5.64875e-125	5.71513e-46	1e-300	2.2618e-277
Bd3	818825	835361	Bd3	1432069	1450117	614000	827093	1441093	14170	19202	70	0.0165206	2.05882	2.41379	0	0.000405497	3.48643e-35	4.33937e-08	8.46004e-245	1e-300
Bd3	1782930	1801091	Bd3	2766147	2792853	987490	1.79201e+06	2779500	16028	24100	50	0.00909591	2.27273	2.63158	0	3.07911e-06	1.16982e-13	2.11009e-07	2.94087e-178	1e-300
Bd3	2340908	2364491	Bd3	3407343	3431067	1.06651e+06	2.3527e+06	3419205	18953	22552	50	0.00862676	2.12766	2.77778	0	5.02029e-05	4.28198e-12	1.33985e-06	5.54755e-213	1e-300
Bd3	2583531	2591439	Bd3	2643037	2651007	59537	2587485	2647022	6076	6681	62	0.0318712	2.06667	4.42857	0.05	1.39455e-05	2.41339e-76	2.1401e-07	8.33018e-74	1.27168e-24
Bd3	3207846	3219266	Bd3	3471830	3485057	264888	3213556	3.47844e+06	11375	13076	55	0.0182139	2.11538	1.89655	0	0.000592965	1.11846e-35	4.94308e-07	1e-300	1.90028e-241
Bd3	3352154	3365272	Bd3	3515650	3524585	161404	3358713	3.52012e+06	13041	7288	52	0.0192459	2.08	2.73684	0	2.08617e-05	5.48446e-42	1.58537e-06	3.63142e-258	1.13891e-20
Bd3	3594395	3609954	Bd3	3798259	3808091	201000	3.60217e+06	3803175	12120	9221	53	0.0170372	2.12	1.55882	0.01	5.3494e-05	1.08411e-39	7.36448e-07	4.60998e-34	6.48171e-229
Bd3	3606079	3622755	Bd3	3855578	3869515	248130	3614417	3.86255e+06	13669	12074	78	0.0207966	2.05263	1.81395	0	1.0656e-06	1.69115e-57	8.83893e-09	7.91771e-146	3.1264e-180
Bd3	3795114	3817870	Bd3	4609326	4636176	816259	3806492	4622751	20375	22335	57	0.00937872	2.47826	1.78125	0	6.69078e-06	9.32439e-15	1.73113e-09	1e-300	1e-300
Bd3	4084190	4106490	Bd3	5025953	5047510	941392	4095340	5.03673e+06	21749	19503	50	0.00930538	2.27273	3.57143	0	0.000291494	3.27991e-12	2.11009e-07	1e-300	1e-300
Bd3	4279673	4283636	Bd3	10449577	10456435	6.17135e+06	4.28165e+06	10453006	3748	6804	71	0.0535543	71	71	0	1e-300	1.67656e-105	1e-300	2.23561e-78	1e-300
Bd3	4981564	4988590	Bd3	5024623	5030320	42394.5	4985077	5.02747e+06	7939	5365	83	0.0532466	2.24324	4.15	0.01	0.000117419	2.6869e-110	5.55797e-11	1e-300	8.96678e-155
Bd3	5494653	5502138	Bd3	5574202	5579224	78317.5	5.4984e+06	5576713	8890	5704	83	0.0541662	2.81356	2.51515	0	0.000244843	4.23096e-104	5.94113e-16	1e-300	2.67864e-235
Bd3	5516295	5526018	Bd3	5621496	5633519	106351	5.52116e+06	5.62751e+06	10709	10163	102	0.0382846	2.04	1.56923	0.01	0.000232196	1.98288e-103	7.62657e-11	1e-300	3.14642e-127
Bd3	5516660	5524923	Bd3	5567655	5579615	52843.5	5.52079e+06	5573635	8938	11790	227	0.0916186	2.21463	1.7874	0.05	1.57999e-07	1e-300	2.32756e-26	1e-300	1e-300
Bd3	5949903	5953632	Bd3	35838777	35854243	2.98947e+07	5.95177e+06	35846510	3712	12917	63	0.0267889	63	63	0	1e-300	1.45931e-73	1e-300	9.08784e-100	2.68587e-20
Bd3	6483035	6487287	Bd3	6515512	6523417	34303.5	6485161	6.51946e+06	4295	8407	76	0.0510259	2.66667	1.13433	0.03	0.000124456	1.15797e-103	1.30104e-13	1.06492e-119	1.42817e-291
Bd3	6619392	6626425	Bd3	6654658	6659289	34065	6.62291e+06	6.65697e+06	6814	5336	66	0.0461849	2.23729	1.65	0.05	0.000623415	4.94531e-86	5.1171e-09	3.08589e-130	8.69975e-184
Bd3	7139734	7155904	Bd3	7313648	7325179	171594	7147819	7.31941e+06	13950	10280	69	0.0203309	2.02941	1.13115	0.01	0.000173781	1.46036e-51	9.04617e-08	3.35745e-123	4.05419e-139
Bd3	7208528	7238551	Bd3	8463107	8494583	1.25531e+06	7.22354e+06	8478845	28475	28888	78	0.0103521	2.05263	1.625	0	2.13897e-05	2.88407e-13	8.83893e-09	1e-300	1e-300
Bd3	7212751	7224182	Bd3	7430172	7440646	216942	7.21847e+06	7435409	12607	11127	60	0.0223569	2.5	1.875	0	8.24195e-05	3.16179e-42	4.82801e-10	1e-300	2.34853e-280
Bd3	7422384	7440549	Bd3	7872040	7891483	450295	7.43147e+06	7.88176e+06	19411	19896	87	0.0188817	2.14815	1.38095	0	4.5939e-05	4.96162e-39	1.58588e-10	1e-300	1e-300
Bd3	7512567	7523926	Bd3	7819098	7839031	310818	7.51825e+06	7.82906e+06	12641	18721	81	0.0211278	2.07692	2.25	0	2.2749e-05	2.76253e-49	2.83034e-09	1e-300	4.29702e-211
Bd3	7713321	7745686	Bd3	8708836	8729387	989608	7.7295e+06	8.71911e+06	28276	20025	71	0.0109515	2.21875	2.73077	0	1.84694e-07	5.30827e-18	1.95096e-09	4.43535e-188	1e-300
Bd3	8371219	8380228	Bd3	8454337	8463777	83333.5	8.37572e+06	8459057	8687	10476	77	0.034066	2.08108	1.60417	0.05	2.9599e-05	3.34873e-75	6.24938e-09	7.18959e-216	1e-300
Bd3	8446387	8486625	Bd3	11264763	11303852	2.8178e+06	8466506	1.12843e+07	39191	39961	119	0.0122442	2.08772	1.63014	0	4.38178e-07	8.73053e-13	5.31054e-13	1e-300	1e-300
Bd3	8884478	8914891	Bd3	11326605	11349069	2.43815e+06	8.89968e+06	11337837	26818	27361	59	0.00910727	2.18519	3.6875	0	0.000157799	6.31311e-08	6.88167e-08	5.59098e-195	1e-300
Bd3	8989649	8998135	Bd3	9162255	9172931	173701	8993892	9167593	8367	11615	88	0.0374839	2.09524	1.87234	0	0.000141366	3.35057e-88	4.08243e-10	4.14018e-136	6.00357e-235
Bd3	9021168	9028367	Bd3	9069130	9072496	46045.5	9.02477e+06	9070813	6540	3973	51	0.0394007	2.68421	2.31818	0	8.31927e-05	1.44221e-68	9.31344e-10	2.72548e-70	5.43486e-153
Bd3	9125701	9152599	Bd3	10015066	10036758	886762	9139150	10025912	27300	19667	51	0.00856695	2.125	1.88889	0	0.000752761	2.99319e-09	1.09747e-06	1e-300	1e-300
Bd3	9129320	9149943	Bd3	9354185	9369864	222393	9.13963e+06	9.36202e+06	21412	15902	112	0.025182	2.43478	1.55556	0.01	0.000102925	9.60527e-66	1.51753e-16	1e-300	1e-300
Bd3	9305039	9313831	Bd3	9416270	9424251	110826	9309435	9.42026e+06	8700	6986	67	0.0326037	2.57692	2.48148	0	0.000755911	4.24021e-73	1.43405e-11	2.90758e-241	6.31429e-266
Bd3	9472158	9493682	Bd3	10376030	10404549	907370	9482920	1.03903e+07	17631	24509	53	0.00864442	2.78947	2.65	0	0.000333278	1.71993e-13	1.19545e-10	2.60232e-212	1e-300
Bd3	9477326	9498157	Bd3	11105096	11133020	1.63132e+06	9.48774e+06	11119058	16800	18454	51	0.00853796	2.31818	2.21739	0	3.99219e-07	6.54098e-18	8.97877e-08	1.59689e-157	2.6102e-139
Bd3	9727412	9732031	Bd3	9777336	9782068	49980.5	9.72972e+06	9779702	5045	5511	52	0.0453888	2.4186	2.36364	0	0.000650609	8.48197e-69	1.84194e-08	7.90825e-57	2.54274e-167
Bd3	9894991	9905525	Bd3	10141660	10157296	249220	9900258	10149478	8811	15002	57	0.0177776	3.25714	2.85	0	0.000164037	2.17477e-40	6.30838e-14	1.62152e-109	1e-300
Bd3	9993150	10007939	Bd3	10725233	10737538	730841	1.00005e+07	1.07314e+07	15066	10043	62	0.0186776	2.2963	1.72222	0	0.00014603	1.6071e-42	5.75651e-09	1e-300	1.453e-201
Bd3	10029753	10040196	Bd3	10781224	10799824	755550	1.0035e+07	10790524	9188	12801	69	0.0193915	2.0597	2.46429	0	1.945e-06	4.05546e-57	5.29586e-08	4.19327e-101	1.41469e-95
Bd3	10043869	10065660	Bd3	10574915	10592694	529040	1.00548e+07	1.05838e+07	18476	12486	129	0.0266089	2.28319	1.12174	0	6.62538e-06	9.26403e-103	1.06077e-16	1e-300	7.11071e-279
Bd3	10044758	10060059	Bd3	10469027	10480652	422431	1.00524e+07	1.04748e+07	13103	12306	65	0.0197036	2.45283	3.09524	0	7.9263e-05	4.52787e-44	2.02314e-10	1e-300	1e-300
Bd3	10161614	10165941	Bd3	10191915	10197217	30788.5	1.01638e+07	10194566	4360	4978	52	0.0440783	2.16667	1.44444	0.05	0.000628047	2.51793e-74	4.9897e-07	2.6438e-164	4.37357e-158
Bd3	10238731	10252172	Bd3	10789549	10799858	549252	1.02455e+07	1.07947e+07	11070	8085	55	0.0189018	2.2449	1.77419	0	4.28598e-05	6.40574e-47	8.05066e-08	9.61616e-149	3.39652e-158
Bd3	10255552	10283652	Bd3	10648038	10672154	390494	10269602	10660096	22609	19651	254	0.0397039	2.23789	2.61856	0	0.000104617	5.14198e-203	6.49565e-30	1e-300	1e-300
Bd3	10450185	10468238	Bd3	27995093	27999289	1.7538e+07	1.04592e+07	27997191	14696	9583	151	0.0553949	151	151	0	1e-300	6.7681e-161	1e-300	1e-300	1e-300
Bd3	10456066	10458156	Bd3	25793542	25796937	1.53381e+07	10457111	2.57952e+07	3635	3873	76	0.113094	76	76	0	1e-300	1.22886e-134	1e-300	1e-300	2.61507e-239
Bd3	10462371	10478580	Bd3	10860625	10872761	396218	1.04705e+07	10866693	16715	8148	67	0.0192931	2.57692	3.52632	0	0.000905492	1.00439e-50	1.43405e-11	1e-300	2.00071e-235
Bd3	10649432	10665643	Bd3	11271106	11287411	621721	1.06575e+07	1.12793e+07	14232	17755	63	0.0158142	2.8	2.52	0	7.06709e-05	4.2509e-31	2.01783e-12	1e-300	1e-300
Bd3	10716656	10724568	Bd3	10806457	10813616	89424.5	10720612	1.081e+07	7941	6195	55	0.0297868	2.75	4.23077	0	0.000462268	1.2333e-60	9.05159e-11	1e-300	6.44302e-210
Bd3	10743428	10752553	Bd3	10974781	10990329	234564	1.0748e+07	10982555	8315	11734	52	0.0172022	2	4.72727	0	0.000753713	1.97932e-41	4.63948e-06	9.65226e-252	1e-300
Bd3	10858528	10869934	Bd3	11151130	11164609	293638	10864231	1.11579e+07	7510	10387	55	0.0180397	2.3913	6.875	0	0.000220457	4.92254e-50	1.06851e-08	3.12041e-179	6.50323e-100
Bd3	10860850	10870203	Bd3	11121107	11138717	264386	1.08655e+07	11129912	6785	9945	57	0.0172548	2.19231	3.35294	0.01	3.34472e-05	4.49687e-56	1.01824e-07	6.39705e-263	0.986925
Bd3	10963066	10963802	Bd3	52019030	52019090	41055626	10963434	52019060	1748	135	90	0.922853	90	90	0	1e-300	1e-300	1e-300	1e-300	4.23854e-32
Bd3	11806652	11830373	Bd3	12221394	12256986	420678	1.18185e+07	12239190	24566	37663	191	0.0262837	2.02116	1.57851	0	3.94194e-08	1.56332e-77	1.95871e-18	1e-300	1e-300
Bd3	11806661	11828679	Bd3	12267088	12289400	460574	11817670	12278244	22800	20703	99	0.0182281	2.04124	1.7069	0	5.98475e-07	1.3241e-41	1.37952e-10	1e-300	6.1113e-133
Bd3	11939780	11957729	Bd3	12149457	12161392	206670	1.19488e+07	1.21554e+07	16431	14224	74	0.0202114	2.17647	2.24242	0.01	0.000874487	6.1387e-43	2.00658e-09	1e-300	1e-300
Bd3	11945051	11961230	Bd3	12066627	12082618	121482	1.19531e+07	1.20746e+07	14197	16108	196	0.0497288	2.45	1.31544	0	2.13164e-17	6.82189e-190	6.04615e-28	1e-300	1e-300
Bd3	12685039	12690741	Bd3	12726485	12734106	42405.5	12687890	1.27303e+07	5624	9761	89	0.0545244	2.73846	1.71154	0.02	5.44674e-07	3.77763e-111	2.62092e-16	7.59158e-57	1e-300
Bd3	12875169	12880469	Bd3	12923222	12928683	48133.5	12877819	1.2926e+07	6686	5697	59	0.044751	2.56522	1.25532	0	0.000174265	4.38442e-73	2.6211e-10	1e-300	2.17376e-42
Bd3	13715287	13736842	Bd3	14440764	14466977	727806	1.37261e+07	1.44539e+07	20382	27984	57	0.0097396	2.71429	2.03571	0	9.95338e-05	5.95611e-11	6.78483e-11	1e-300	1e-300
Bd3	13873206	13877241	Bd3	13902702	13907810	30032.5	1.38752e+07	13905256	4824	6183	52	0.0464214	2.73684	2	0.04	0.000359226	3.09114e-67	3.36787e-10	3.69653e-209	1.27603e-223
Bd3	13934661	13939401	Bd3	13969402	13975873	35606.5	13937031	1.39726e+07	5280	6796	66	0.048051	2.12903	1.2	0	0.000297032	2.09485e-86	3.13493e-08	7.33601e-156	6.65977e-204
Bd3	13939598	13943904	Bd3	13970316	13975046	30930	13941751	13972681	4358	5458	52	0.046971	2.03922	3.05882	0	0.000800724	2.80252e-72	2.73896e-06	2.15519e-87	3.65455e-218
Bd3	13970506	13994247	Bd3	14948202	14980529	981989	1.39824e+07	1.49644e+07	24958	31375	71	0.0103359	2.02857	1.54348	0	0.0002236	2.25152e-11	6.06805e-08	1e-300	1e-300
Bd3	14150884	14164600	Bd3	14309515	14321366	157698	14157742	1.43154e+07	16062	10977	58	0.0185162	2.07143	1.16	0.02	0.000845567	6.96028e-35	4.7622e-07	1e-300	6.61069e-111
Bd3	14227715	14260089	Bd3	15219809	15248785	990395	14243902	15234297	34136	29983	78	0.0103773	2.16667	2.05263	0	2.30028e-05	5.47032e-09	9.19503e-10	1e-300	1e-300
Bd3	14607936	14621132	Bd3	14877845	14887779	268278	14614534	14882812	15384	10896	52	0.0183498	2.73684	4.33333	0	4.40908e-05	2.85588e-30	3.36787e-10	1e-300	5.56515e-253
Bd3	14692895	14705647	Bd3	14818645	14835065	127584	14699271	14826855	12528	17208	170	0.0475648	2.46377	1.31783	0.04	3.19588e-12	5.31688e-159	1.00117e-24	1e-300	1e-300
Bd3	14779625	14786010	Bd3	14832746	14837908	52509.5	1.47828e+07	14835327	7213	5828	74	0.0523077	2.17647	1.89744	0	4.33514e-05	2.75069e-95	2.00658e-09	1.15857e-176	1.04291e-138
Bd3	15051039	15055569	Bd3	15086492	15093024	36454	15053304	15089758	5672	6447	65	0.0479604	2.06349	1.44444	0.05	0.000960741	3.61022e-84	1.17571e-07	2.89684e-190	4.70265e-39
Bd3	15238795	15245027	Bd3	28557219	28563884	1.33186e+07	15241911	2.85606e+07	5977	7712	51	0.0322764	51	51	0	1e-300	4.01345e-56	1e-300	0.0107556	8.05217e-296
Bd3	15244464	15264808	Bd3	16956985	16983750	1.71573e+06	15254636	1.69704e+07	20911	27667	53	0.0091828	2.20833	1.60606	0	0.000461231	4.90645e-09	2.22742e-07	1e-300	1e-300
Bd3	15258834	15284729	Bd3	16873177	16908014	1618814	1.52718e+07	1.68906e+07	23771	32512	79	0.0106173	2.02564	3.59091	0	2.16478e-05	4.69794e-15	1.23241e-08	1e-300	1e-300
Bd3	15312381	15322535	Bd3	15695430	15709599	385056	15317458	1.57025e+07	8028	13402	57	0.0191276	2.11111	2.03571	0	1.17265e-06	4.09016e-45	3.31862e-07	1.21417e-95	4.18547e-118
Bd3	15485408	15497236	Bd3	15907946	15920800	423051	15491322	15914373	13715	14519	64	0.0211642	2.90909	3.36842	0	3.07043e-06	9.73122e-38	2.72235e-13	1e-300	1e-300
Bd3	15532128	15559253	Bd3	18239589	18270521	2.70936e+06	1.55457e+07	18255055	27765	25521	66	0.00927881	2	1.65	0	1.30165e-05	3.71036e-11	2.77575e-07	1e-300	1.91601e-89
Bd3	15534284	15549629	Bd3	15722658	15737002	187874	1.5542e+07	15729830	18916	18225	192	0.0527848	2.82353	2.23256	0	2.77893e-07	8.65308e-152	8.86046e-35	1e-300	1e-300
Bd3	15538588	15552714	Bd3	15977953	15994653	440652	15545651	15986303	16575	15041	80	0.0211824	2.58065	5.71429	0	6.78948e-07	1.08095e-46	1.57993e-13	1e-300	3.89382e-115
Bd3	15698737	15734688	Bd3	18052854	18074133	2346781	1.57167e+07	1.80635e+07	38574	18303	73	0.0104112	2.51724	1.87179	0	1.62921e-05	2.82966e-14	5.2956e-12	1e-300	1.76154e-265
Bd3	15703985	15759758	Bd3	17421130	17446754	1.70207e+06	1.57319e+07	17433942	61139	25030	120	0.0120331	2.20183	1.2766	0	1.73511e-06	9.28488e-14	1.35145e-14	1e-300	4.62913e-297
Bd3	15716364	15727691	Bd3	16136720	16150037	421351	1.5722e+07	1.61434e+07	14825	14519	54	0.0178849	2.34783	3.17647	0	0.000576961	5.06386e-27	2.5863e-08	1e-300	1e-300
Bd3	15720846	15735594	Bd3	16049781	16081085	337213	15728220	16065433	19354	33032	161	0.0285352	2.13245	1.42478	0	1.40983e-05	2.29418e-77	8.92228e-18	1e-300	1e-300
Bd3	15930647	15953128	Bd3	18187388	18210809	2257211	1.59419e+07	1.81991e+07	18043	23523	51	0.00906863	2.125	2.31818	0	2.03133e-05	1.01195e-12	1.09747e-06	6.04787e-64	1e-300
Bd3	15998163	16017843	Bd3	17281398	17306264	1285828	16008003	17293831	19783	24112	50	0.00916145	2	2	0	0.000375893	1.77703e-10	6.95331e-06	1e-300	4.16258e-282
Bd3	16021528	16026949	Bd3	16058627	16065241	37695.5	1.60242e+07	16061934	6477	8584	96	0.0651071	2.86567	2.04255	0.01	1.74139e-07	2.46089e-122	1.10119e-18	1.1465e-244	1e-300
Bd3	16021615	16026875	Bd3	16065803	16069756	43534.5	16024245	1.60678e+07	6209	5830	51	0.0451827	2.68421	1.82143	0.03	0.000380417	2.42251e-61	9.31344e-10	1.82811e-213	5.10653e-281
Bd3	16136590	16150028	Bd3	16491753	16511625	358380	16143309	16501689	14628	18122	88	0.0215631	2.12048	2.51429	0	0.000104462	2.40897e-52	2.32231e-10	1e-300	1e-300
Bd3	16277346	16281768	Bd3	16324500	16330950	48168	16279557	16327725	4207	6435	56	0.0420418	2.03636	4.30769	0	1.33944e-06	2.18472e-76	1.22396e-06	2.71434e-34	1.77697e-46
Bd3	16380867	16385667	Bd3	16441832	16447317	61307.5	16383267	1.64446e+07	5729	6243	59	0.0468221	3.47059	5.9	0	1.35826e-05	1.14212e-74	1.64082e-15	6.03432e-280	1e-300
Bd3	16432222	16451167	Bd3	17815338	17847567	1389758	1.64417e+07	1.78315e+07	16638	32132	56	0.00893186	2	2.54545	0	1.21553e-05	1.55717e-11	2.06945e-06	1.02573e-194	1e-300
Bd3	16487791	16516229	Bd3	17755627	17775842	1.26372e+06	16502010	1.77657e+07	25994	22929	53	0.00889138	2.30435	2.12	0	0.000436702	1.27702e-08	6.14981e-08	1e-300	1e-300
Bd3	16495395	16525213	Bd3	18046521	18076710	1.55131e+06	16510304	1.80616e+07	27713	24542	76	0.0103375	2.17143	2.30303	0	0.000777896	1.68803e-16	1.35843e-09	1e-300	2.42311e-172
Bd3	16513732	16533794	Bd3	18090095	18117817	1580193	16523763	18103956	16037	26570	53	0.00905308	2.46512	4.07692	0.04	6.81517e-05	1.01227e-13	7.38321e-09	1.23641e-153	1e-300
Bd3	16582910	16592732	Bd3	16741652	16754914	160462	16587821	16748283	9218	15018	59	0.0208614	2.45833	1.73529	0.01	0.00022499	1.80621e-41	1.21964e-09	1e-300	1e-300
Bd3	16631629	16640940	Bd3	16879915	16893002	250174	1.66363e+07	1.68865e+07	9953	14987	52	0.0189495	2.47619	1.7931	0	0.000237562	1.26602e-32	8.79919e-09	1e-300	1e-300
Bd3	16649403	16671992	Bd3	18247728	18273718	1.60003e+06	1.66607e+07	18260723	20448	23440	52	0.00873691	2.88889	3.05882	0	0.00015071	2.37475e-11	5.35056e-11	1e-300	1.66345e-220
Bd3	16657768	16669785	Bd3	16725252	16734850	66274.5	1.66638e+07	16730051	11703	10324	119	0.044936	3.4	119	0	1.48996e-12	7.15369e-123	8.84589e-29	1e-300	1e-300
Bd3	16670291	16688644	Bd3	16725278	16738474	52408.5	1.66795e+07	16731876	14034	14345	217	0.0561406	12.7647	217	0.03	7.73022e-23	5.03054e-231	2.10044e-155	8.81368e-125	1e-300
Bd3	16674146	16688552	Bd3	16930043	16946650	256998	16681349	1.69383e+07	11246	14450	57	0.0150015	2.92308	57	0	5.23801e-06	9.81447e-36	4.28197e-12	8.26901e-168	2.28561e-60
Bd3	17026804	17032206	Bd3	17082956	17088072	56009	17029505	17085514	5857	6040	68	0.052769	2.83333	3.4	0	5.19058e-06	2.96059e-90	1.66256e-13	1.79392e-266	5.216e-175
Bd3	17091953	17105832	Bd3	17151833	17159355	56701.5	1.70989e+07	17155594	16316	7634	206	0.0785663	2	1.73109	0.04	1.59506e-09	4.40015e-257	2.89003e-19	1e-300	6.6996e-117
Bd3	17175740	17215530	Bd3	18476044	18503965	1.29437e+06	17195635	1.849e+07	42026	26163	88	0.0106078	2.04651	2.2	0	0.000367466	5.9739e-11	1.21596e-09	1e-300	1e-300
Bd3	17332396	17343695	Bd3	17434899	17443391	101100	1.7338e+07	17439145	13468	9335	88	0.0362926	2	1.27536	0.04	0.000565864	9.12284e-79	3.45482e-09	1e-300	7.61991e-201
Bd3	17633253	17638575	Bd3	17688826	17694124	55561	17635914	17691475	5911	7914	68	0.0522622	2.95652	2.95652	0	9.61724e-05	3.85615e-82	2.44825e-14	2.83186e-190	1e-300
Bd3	17917575	17921482	Bd3	17960151	17966523	43808.5	1.79195e+07	17963337	4030	5895	57	0.0452613	2.28	1.96552	0.01	4.97849e-06	2.35508e-81	2.87372e-08	3.75776e-114	8.49448e-30
Bd3	18249138	18275136	Bd3	19794306	19817251	1.54364e+06	18262137	1.98058e+07	23820	24495	50	0.0083384	2.38095	1.42857	0	3.12624e-05	9.63583e-08	5.42423e-08	3.86401e-251	1e-300
Bd3	18354583	18374937	Bd3	18841206	18862877	487282	18364760	1.8852e+07	22838	22197	104	0.0201989	2.81081	2.73684	0	7.16337e-09	8.61061e-43	1.58047e-19	1e-300	1e-300
Bd3	18357461	18366736	Bd3	18539242	18547013	181029	1.83621e+07	1.85431e+07	9883	7811	65	0.0311239	2.2807	2.16667	0.02	1.99896e-05	1.28906e-63	3.25975e-09	1.46766e-257	8.23868e-100
Bd3	18389181	18394202	Bd3	18489161	18494457	100118	1.83917e+07	18491809	5408	6687	62	0.0490503	2.81818	1.77143	0	1.54391e-05	2.10375e-79	2.30417e-12	7.7078e-110	1.54698e-266
Bd3	18462844	18467599	Bd3	18521366	18526682	58802.5	1.84652e+07	18524024	5603	6588	59	0.047817	2.68182	1.84375	0	4.95029e-05	7.1069e-74	5.04114e-11	1e-300	3.1086e-250
Bd3	18484238	18494852	Bd3	18803489	18817151	320775	18489545	18810320	12868	13323	53	0.0178198	2.65	2.94444	0	7.66357e-06	9.49803e-31	6.85649e-10	1e-300	1.62734e-176
Bd3	18522584	18524987	Bd3	36653899	36665815	1.81361e+07	1.85238e+07	36659857	3416	8892	113	0.0644123	113	113	0	1e-300	2.86282e-181	1e-300	1.04949e-155	1
Bd3	18618898	18645481	Bd3	19973356	19997796	1.35339e+06	1.86322e+07	19985576	25255	23914	57	0.00911826	2.375	3.16667	0	7.75705e-07	4.69832e-10	7.40857e-09	1e-300	2.1374e-288
Bd3	18751300	18764905	Bd3	18986279	18998695	234384	1.87581e+07	18992487	14427	13504	62	0.0194478	2.58333	3.875	0	2.56211e-06	2.24368e-36	7.21046e-11	1e-300	1e-300
Bd3	19629165	19634887	Bd3	19660875	19664788	30805.5	19632026	1.96628e+07	6466	4034	58	0.0491337	3.41176	3.86667	0.02	0.000460799	7.37881e-81	5.7321e-15	1e-300	9.39922e-127
Bd3	20108014	20123436	Bd3	20535067	20551580	427598	20115725	2.05433e+07	18814	16142	60	0.0153351	2	3.15789	0	0.000149478	1.31365e-24	9.25187e-07	1e-300	2.05475e-112
Bd3	20291956	20298183	Bd3	20331302	20335261	38212	2.02951e+07	2.03333e+07	7097	5425	67	0.0536876	2.97778	3.72222	0.02	1.87259e-05	4.21766e-86	2.72688e-14	4.74604e-132	2.41524e-264
Bd3	20560258	20565597	Bd3	20602724	20611038	43953.5	2.05629e+07	20606881	5768	10143	85	0.0508152	2.02381	1.28788	0.03	0.000111083	2.98777e-102	3.73936e-09	4.14439e-83	1e-300
Bd3	20873691	20891449	Bd3	21220844	21232634	344169	20882570	21226739	19765	12140	72	0.0198888	2.05714	1.53191	0	0.000104147	2.43252e-40	2.91406e-08	1e-300	9.60353e-139
Bd3	20936858	20944090	Bd3	21064454	21072435	127970	20940474	2.10684e+07	7537	7287	57	0.0305818	2.59091	2.03571	0	0.000755415	5.45172e-61	3.63403e-10	4.98672e-244	7.60497e-199
Bd3	20960754	20985109	Bd3	22156990	22185558	1.19834e+06	2.09729e+07	22171274	23771	30289	56	0.00863668	2.43478	1.55556	0	2.13053e-05	3.71977e-07	4.33798e-09	1e-300	1e-300
Bd3	20964026	21025860	Bd3	21274913	21300925	292976	20994943	21287919	57978	29259	551	0.0511956	2.01095	2.74129	0.05	3.80748e-11	1e-300	4.49789e-49	1e-300	1e-300
Bd3	20966687	20991460	Bd3	21094064	21109717	122817	2.09791e+07	2.11019e+07	27653	19582	339	0.0684451	2.46545	1.70352	0	0.000105213	3.58715e-283	1.6498e-47	1e-300	1e-300
Bd3	21013369	21022190	Bd3	21092410	21103121	79986	2.10178e+07	2.10978e+07	7536	12521	86	0.0359381	2.52941	1.79167	0	5.88623e-05	1.78176e-86	5.89064e-14	1.66283e-110	1e-300
Bd3	21163412	21190938	Bd3	22474897	22507269	1313908	21177175	22491083	29687	29510	77	0.0104926	2.23188	1.67391	0	1.07674e-05	1.41533e-11	3.291e-10	1e-300	1e-300
Bd3	21545715	21551820	Bd3	21572042	21574950	24728.5	2.15488e+07	21573496	7463	2778	51	0.0461853	2.04	2.31818	0.05	0.000370136	1.55006e-73	3.35114e-06	1e-300	3.96255e-10
Bd3	22046588	22054252	Bd3	22186090	22194505	139878	22050420	2.21903e+07	9476	7462	62	0.0314728	2.06667	3.26316	0.01	6.12774e-05	8.29528e-62	2.1401e-07	1e-300	0.00108266
Bd3	22123962	22126643	Bd3	22139275	22142333	15501.5	2.21253e+07	22140804	2797	4688	53	0.0753777	2.52381	2.12	0.04	6.5245e-05	1.04018e-87	3.44651e-09	4.58021e-34	1.26835e-165
Bd3	22142999	22159526	Bd3	22396302	22410835	252306	2.21513e+07	2.24036e+07	19507	18012	81	0.0212856	2.025	1.8	0	0.000525651	3.82005e-37	8.27926e-09	1e-300	1e-300
Bd3	22306101	22313933	Bd3	22399746	22407885	93798.5	22310017	2.24038e+07	8965	11505	67	0.034241	2.48148	2.23333	0.02	0.000264435	2.58937e-58	6.77019e-11	3.04525e-93	1e-300
Bd3	22318626	22347781	Bd3	24036852	24061676	1.71606e+06	2.23332e+07	24049264	32571	25858	58	0.00877014	2.52174	2	0	0.000587206	8.86474e-06	6.79239e-10	1e-300	1e-300
Bd3	22328441	22349076	Bd3	22594530	22616613	266813	2.23388e+07	2.26056e+07	25006	20958	99	0.0189159	2.67568	99	0.03	0.000957571	6.47019e-38	2.584e-17	1e-300	1e-300
Bd3	22473091	22517804	Bd3	24032445	24080579	1.56106e+06	2.24954e+07	24056512	38700	45999	184	0.0161753	2.5034	184	0	9.08862e-08	2.31342e-33	2.22401e-27	1e-300	1e-300
Bd3	22481151	22513039	Bd3	24278432	24309173	1.79671e+06	22497095	2.42938e+07	29742	27915	87	0.0113383	2.38356	21.75	0	2.16376e-05	5.05786e-17	9.42405e-13	1e-300	1e-300
Bd3	22481666	22490302	Bd3	22594804	22601688	112262	22485984	22598246	8391	7412	58	0.0305028	3.86667	8.28571	0	1.40557e-10	2.00281e-59	2.84632e-17	4.3711e-218	1e-300
Bd3	22486439	22517846	Bd3	22671587	22703877	185590	2.25021e+07	22687732	27169	27548	366	0.0468992	2.12174	366	0.02	2.36098e-17	1.2496e-268	1.14979e-37	1e-300	1e-300
Bd3	22487939	22516133	Bd3	23673333	23701254	1.18526e+06	22502036	2.36873e+07	25099	24976	69	0.0100363	2.55556	23	0	0.000250587	7.96076e-15	1.03316e-11	1e-300	1e-300
Bd3	22488666	22504435	Bd3	22831050	22845605	341777	2.24966e+07	2.28383e+07	14891	15940	72	0.0193798	2.11765	3.13043	0	0.000286071	1.23123e-40	9.58423e-09	1e-300	1e-300
Bd3	22490346	22517460	Bd3	23408771	23428159	914562	22503903	23418465	23752	16614	51	0.00895162	2.42857	51	0.05	9.67349e-05	7.11808e-14	2.20534e-08	1e-300	2.76741e-187
Bd3	22490852	22500256	Bd3	22596729	22607765	106693	22495554	22602247	10529	10747	91	0.0363382	3.13793	5.6875	0	5.39836e-08	1.23628e-86	3.28233e-20	1e-300	1e-300
Bd3	22504164	22516019	Bd3	22728904	22746042	227382	2.25101e+07	22737473	9952	14975	76	0.0213956	2.30303	7.6	0	2.98147e-08	2.09494e-58	1.09643e-10	1e-300	3.24312e-90
Bd3	22602592	22635106	Bd3	24126467	24147162	1.51797e+06	22618849	2.41368e+07	30150	15617	59	0.00905045	2.14545	1.37209	0	0.000381837	3.16093e-15	1.25041e-07	1e-300	1.56475e-37
Bd3	22606987	22638067	Bd3	23806764	23827415	1.19456e+06	22622527	2.38171e+07	29082	17155	64	0.0100979	2.41509	1.28	0	5.57348e-05	7.59382e-17	5.01207e-10	1e-300	1e-300
Bd3	22696382	22701891	Bd3	22726769	22731896	30196	2.26991e+07	2.27293e+07	4757	6000	61	0.0468117	2.25926	2.25926	0.05	0.000371272	6.53763e-84	1.33726e-08	1.73631e-21	2.05282e-259
Bd3	22719538	22741279	Bd3	23956629	23984331	1.24007e+06	2.27304e+07	23970480	20046	22073	51	0.00841916	2.31818	3.92308	0	0.000546591	4.45747e-12	8.97877e-08	4.70651e-223	1e-300
Bd3	22890898	22913051	Bd3	24436747	24461847	1.54732e+06	2.2902e+07	24449297	22261	19829	54	0.00932755	2	1.54286	0	5.94169e-05	1.13461e-13	3.09764e-06	1e-300	1.59074e-160
Bd3	23239576	23265889	Bd3	24994360	25023356	1.75613e+06	2.32527e+07	25008858	20892	19065	73	0.0107728	2.02778	2.21212	0.03	0.000121245	1.2264e-27	4.07171e-08	2.32114e-243	1.79793e-55
Bd3	23243712	23273617	Bd3	25242759	25256312	1990871	2.32587e+07	2.52495e+07	22901	11085	50	0.00939082	5.88235	4.16667	0	0.000272403	9.85928e-21	2.37258e-22	1.44191e-129	1e-300
Bd3	23274493	23322247	Bd3	26954775	26989909	3673972	23298370	26972342	39507	30548	144	0.0141799	2.07194	1.6	0	2.23122e-07	1.48979e-32	3.97213e-15	1e-300	1e-300
Bd3	23283976	23348179	Bd3	25234706	25256327	1929439	2.33161e+07	2.52455e+07	53105	12965	134	0.0127438	7.88235	2.27119	0	2.39522e-15	3.71498e-52	1.80318e-71	1e-300	1.23901e-194
Bd3	23294055	23302461	Bd3	23627953	23638755	335096	23298258	23633354	9444	11881	50	0.0212467	3.57143	3.125	0	3.16456e-05	2.73096e-36	7.61056e-14	1e-300	1e-300
Bd3	23333484	23356853	Bd3	25375947	25377723	2.03167e+06	2.33452e+07	25376835	20293	14243	59	0.0191515	59	59	0	3.30487e-06	6.46913e-25	2.69761e-81	8.77208e-299	1e-300
Bd3	23416742	23439417	Bd3	25369844	25383023	1948354	2.34281e+07	2.53764e+07	16706	15528	60	0.0136589	6	3.33333	0	2.02486e-08	4.95784e-28	6.5219e-27	2.25095e-42	1e-300
Bd3	23468109	23494885	Bd3	25375783	25377693	1895241	23481497	25376738	18651	14366	65	0.0184947	65	65	0	1.73761e-15	2.26903e-31	4.52902e-92	5.9748e-26	1e-300
Bd3	23498908	23553957	Bd3	25235054	25256331	1719260	2.35264e+07	2.52457e+07	37349	12843	100	0.0106938	4.34783	2.77778	0	5.63769e-15	8.2532e-42	2.11772e-32	3.1544e-46	1.06222e-201
Bd3	23501888	23506069	Bd3	23528410	23534361	27407	2.3504e+07	2.35314e+07	4124	4662	52	0.0418901	3.05882	4.33333	0.05	1.09727e-05	4.85342e-77	7.24342e-12	9.9643e-235	5.59894e-90
Bd3	23623881	23638652	Bd3	24281937	24300748	660076	2.36313e+07	2.42913e+07	14208	17054	61	0.0148261	2.25926	3.38889	0	0.000766216	2.19326e-30	1.33726e-08	1e-300	4.04831e-250
Bd3	23682733	23748145	Bd3	25234844	25256493	1.53023e+06	23715439	2.52457e+07	53386	13018	127	0.0119065	6.51282	3.02381	0	1.42833e-11	1.04938e-46	9.08605e-59	1e-300	3.33673e-199
Bd3	23696340	23710212	Bd3	24024473	24036923	327422	23703276	24030698	12852	9201	59	0.0182952	2.03448	1.475	0.01	1.01847e-05	3.34648e-45	6.69871e-07	1e-300	2.73913e-26
Bd3	23697896	23737527	Bd3	25375837	25379475	1.65994e+06	2.37177e+07	25377656	33079	14642	89	0.0167887	14.8333	89	0	3.75266e-12	2.08726e-33	2.89694e-70	1e-300	1e-300
Bd3	23793789	23802434	Bd3	31544277	31557774	7752914	2.37981e+07	3.1551e+07	9787	14534	242	0.0892076	242	60.5	0	1e-300	1e-300	1e-300	1e-300	2.57213e-210
Bd3	23809909	23847593	Bd3	25468292	25492600	1651695	23828751	25480446	30625	13832	76	0.0100065	2	2.30303	0.03	0.000905425	3.81844e-28	3.76225e-08	1e-300	8.58112e-60
Bd3	23811419	23864152	Bd3	25236617	25256318	1408682	2.38378e+07	2.52465e+07	41857	12336	93	0.0104796	3.57692	1.9375	0.01	2.77469e-07	3.42622e-34	2.3855e-24	1e-300	1.64685e-244
Bd3	23837307	23889215	Bd3	25389114	25427156	1544874	23863261	25408135	37531	24657	169	0.0153352	2.22368	1.34127	0.05	1.08095e-05	1.80677e-61	2.99564e-20	5.9806e-279	1e-300
Bd3	23870424	23890028	Bd3	25370131	25385832	1.49776e+06	23880226	2.5378e+07	14867	15464	56	0.0129466	3.73333	5.09091	0	0.000274002	2.40383e-27	4.23177e-16	1.18575e-110	1e-300
Bd3	23909459	23937503	Bd3	25471255	25490333	1557313	23923481	25480794	21877	12260	64	0.0110856	2.90909	6.4	0	3.12254e-05	1.58858e-30	2.72235e-13	1.85409e-274	1.23294e-281
Bd3	23949144	23993513	Bd3	25234836	25256333	1274256	2.39713e+07	2.52456e+07	28665	12983	100	0.012392	3.50877	2.94118	0.01	5.47075e-14	3.66185e-51	1.90734e-25	3.41389e-38	1.22476e-204
Bd3	23951955	23990658	Bd3	25388755	25427757	1.43695e+06	2.39713e+07	25408256	26861	25060	137	0.0143905	2.28333	2.14062	0.04	3.22629e-07	2.04921e-55	1.24439e-17	4.45172e-107	1e-300
Bd3	23957701	23986554	Bd3	25372036	25381426	1.4046e+06	2.39721e+07	25376731	22283	14864	70	0.01494	8.75	5.38462	0	6.46883e-05	4.04014e-30	5.1923e-41	8.07816e-300	1e-300
Bd3	23960083	23979066	Bd3	25960326	25991081	2006129	2.39696e+07	2.59757e+07	17190	25146	52	0.00853332	2.31111	5.77778	0	0.000256164	5.87452e-13	7.43223e-08	1e-300	1e-300
Bd3	24048048	24075556	Bd3	26796557	26831021	2751987	24061802	26813789	28875	28508	82	0.0107999	2.48485	3.41667	0	0.000145042	5.70301e-15	5.33761e-13	1e-300	1e-300
Bd3	24057105	24069116	Bd3	24133736	24143914	75714.5	2.40631e+07	24138825	14088	9573	107	0.0393595	2.60976	2.37778	0.01	0.000467326	5.71004e-101	7.56876e-18	1e-300	1e-300
Bd3	24080563	24124320	Bd3	25236854	25256315	1144143	2.41024e+07	2.52466e+07	29370	12264	71	0.00916686	2.95833	1.47917	0.02	1.44314e-05	9.29971e-29	6.56026e-15	8.93307e-56	1.96811e-252
Bd3	24095075	24120282	Bd3	25375922	25381377	1270971	2.41077e+07	2.53786e+07	18790	14705	55	0.0146408	36.6667	55	0	2.77813e-08	7.62451e-23	8.74344e-65	2.41385e-97	1e-300
Bd3	24155154	24191873	Bd3	25235067	25256522	1072281	2.41735e+07	2.52458e+07	31649	12885	85	0.011926	2.93103	1.57407	0	0.000143343	8.65555e-36	2.73436e-17	1e-300	1.74975e-195
Bd3	24190084	24231742	Bd3	25375921	25381428	1.16776e+06	24210913	2.53787e+07	37214	14740	108	0.0186899	10.8	108	0	1.5032e-11	8.4602e-43	3.77318e-71	1e-300	1e-300
Bd3	24207859	24263594	Bd3	25235777	25256501	1.01041e+06	2.42357e+07	25246139	44207	12746	124	0.0132372	3.70149	2.88372	0.01	1.21406e-09	7.30576e-54	3.26481e-33	1e-300	2.82728e-226
Bd3	24233322	24258370	Bd3	25375932	25379766	1132003	24245846	25377849	18793	14592	58	0.0163909	29	58	0	5.60633e-08	2.91136e-25	1.7177e-62	8.13861e-53	1e-300
Bd3	24480813	24578681	Bd3	25366502	25386091	846550	24529747	2.53763e+07	61748	18831	184	0.0127862	3.57282	26.2857	0	4.47975e-10	8.9664e-58	2.51027e-46	5.80991e-31	1e-300
Bd3	24553105	24579285	Bd3	25470171	25486298	912040	24566195	2.54782e+07	18556	11836	52	0.0100322	4	52	0	5.25106e-08	5.74831e-25	3.11865e-16	5.58363e-41	1e-300
Bd3	24583145	24612353	Bd3	25092149	25126533	511592	24597749	25109341	24174	30940	206	0.0264404	2.06	2.54321	0	0.000340433	2.04107e-105	1.27991e-20	1e-300	1e-300
Bd3	24679503	24717065	Bd3	25372041	25379207	677340	24698284	25375624	33702	14721	98	0.0178834	9.8	4.9	0	4.71279e-12	4.14263e-39	5.35645e-61	1e-300	1e-300
Bd3	24789802	24812015	Bd3	25375957	25377094	575617	2.48009e+07	2.53765e+07	12544	12670	63	0.022022	63	63	0	1e-300	2.39222e-42	1e-300	1	1e-300
Bd3	24816172	24845561	Bd3	25375933	25381946	548073	2.48309e+07	2.53789e+07	24651	14726	77	0.0177528	12.8333	77	0	0.000464904	4.60908e-33	1.52999e-56	1e-300	1e-300
Bd3	24877378	24897240	Bd3	25370091	25383016	489244	24887309	2.53766e+07	14231	15452	54	0.013443	6.35294	3.375	0	0.000629421	1.36286e-26	1.60863e-25	7.40934e-67	1e-300
Bd3	24994222	25039228	Bd3	25370242	25382843	359818	25016725	2.53765e+07	30871	15196	132	0.0187026	6	4	0	9.28273e-13	2.86264e-69	4.73346e-57	1e-300	1e-300
Bd3	25041646	25065010	Bd3	25373280	25377219	321922	25053328	2.53752e+07	13124	13831	61	0.0182357	24.4	61	0	9.93459e-08	4.19333e-37	3.16929e-61	1	1e-300
Bd3	25137115	25169431	Bd3	26857813	26885136	1.7182e+06	25153273	2.68715e+07	27470	23942	89	0.0121804	2.73846	3.2963	0	1.72025e-05	2.85245e-24	2.62092e-16	1e-300	1e-300
Bd3	25148143	25177598	Bd3	25366702	25386089	213525	2.51629e+07	2.53764e+07	22414	17999	106	0.017714	4.93023	10.6	0	7.03844e-05	3.21276e-53	8.69001e-39	1e-300	1e-300
Bd3	25234446	25256489	Bd3	26465669	26540200	1257467	2.52455e+07	2.65029e+07	13078	60727	152	0.0128466	2.25185	152	0.05	1.83204e-15	4.9013e-58	7.45762e-19	4.40304e-182	1e-300
Bd3	25234999	25256312	Bd3	26543390	26579156	1.31562e+06	2.52457e+07	26561273	12699	28990	57	0.00815083	3.08108	28.5	0	7.10714e-06	1.15868e-18	5.64773e-13	2.3607e-182	1e-300
Bd3	25235055	25256301	Bd3	26409368	26437403	1.17771e+06	25245678	2.64234e+07	12471	20844	57	0.00944058	3.16667	19	0	9.20361e-07	1.32756e-25	1.92939e-13	1.37632e-160	2.07607e-93
Bd3	25235055	25256314	Bd3	26994956	27039713	1771650	2.52457e+07	2.70173e+07	12711	36886	73	0.00902561	4.17143	24.3333	0	6.77022e-12	1.42856e-23	4.05456e-23	4.71509e-187	4.77563e-249
Bd3	25235338	25256205	Bd3	25987526	26022187	759085	2.52458e+07	2.60049e+07	12233	33995	62	0.00911345	4.13333	62	0	1.1769e-05	2.23386e-19	1.05389e-19	4.55511e-156	1e-300
Bd3	25235796	25256479	Bd3	26931267	26988903	1.71395e+06	2.52461e+07	26960085	12708	47415	111	0.011568	5.28571	111	0	7.69922e-18	2.37887e-41	3.08952e-43	3.5463e-224	1e-300
Bd3	25236195	25256506	Bd3	26121718	26184756	906886	2.52464e+07	26153237	12632	50075	100	0.00979271	4.44444	100	0.01	5.62956e-09	3.54141e-32	3.85238e-33	2.58542e-240	1e-300
Bd3	25236287	25256536	Bd3	26612865	26687068	1403555	2.52464e+07	2.665e+07	12588	56930	127	0.0109748	3.38667	127	0	1.47996e-10	2.35103e-45	1.93629e-30	7.41881e-239	1e-300
Bd3	25237579	25256315	Bd3	25375925	25379203	130617	25246947	25377564	12132	14578	170	0.0630308	170	170	0	1e-300	4.29435e-173	1e-300	1.29435e-290	1e-300
Bd3	25238415	25256333	Bd3	26196318	26259749	980660	25247374	2.6228e+07	12193	47604	101	0.0101338	8.41667	101	0	7.42622e-38	8.80452e-36	7.34058e-57	1e-300	1e-300
Bd3	25238474	25256129	Bd3	25581813	25604206	345708	2.52473e+07	2.5593e+07	11572	18191	78	0.0158971	6	19.5	0	3.11674e-13	6.01131e-50	1.84339e-34	1.21551e-295	1e-300
Bd3	25239101	25256312	Bd3	25652847	25681974	419704	2.52477e+07	2.56674e+07	11662	18855	50	0.00880716	3.84615	16.6667	0	1.87598e-05	2.50562e-23	4.95567e-15	1e-300	7.07874e-12
Bd3	25240007	25256318	Bd3	25402218	25420296	163094	2.52482e+07	25411257	11412	13067	69	0.0163769	8.625	34.5	0.05	3.29385e-08	1.78145e-50	4.55147e-40	1e-300	1e-300
Bd3	25242395	25248681	Bd3	25255942	25256333	10599.5	25245538	2.52561e+07	8447	2388	507	0.619769	507	507	0.03	1e-300	1e-300	1e-300	1e-300	1e-300
Bd3	25242901	25256318	Bd3	25461509	25484139	223214	2.52496e+07	25472824	10985	11220	76	0.0172087	10.8571	76	0	7.94642e-16	2.74808e-64	8.98052e-51	1e-300	0.000137284
Bd3	25366378	25367330	Bd3	25375836	25378557	10342.5	25366854	2.53772e+07	3650	14512	619	1.37554	619	619	0	1e-300	1e-300	1e-300	1e-300	1e-300
Bd3	25366915	25382069	Bd3	27081938	27124148	1728551	25374492	27103043	15327	31326	50	0.00711433	3.33333	1.92308	0.03	0.000487436	2.19831e-10	9.05613e-13	1e-300	0.00232949
Bd3	25372042	25379205	Bd3	26467663	26507145	1.11178e+06	2.53756e+07	26487404	14714	37949	111	0.0194232	8.22222	37	0	1.62075e-05	2.55306e-44	2.59145e-61	1e-300	1e-300
Bd3	25373275	25381268	Bd3	25731116	25782522	379548	2.53773e+07	25756819	14746	36804	166	0.0228104	9.48571	15.0909	0	5.36342e-06	5.71476e-92	6.88307e-100	1e-300	1e-300
Bd3	25373276	25381359	Bd3	26403944	26440153	1044731	2.53773e+07	2.6422e+07	14786	27387	92	0.0169537	6.13333	18.4	0	1.72785e-06	1.82399e-41	4.64978e-41	1e-300	3.83293e-136
Bd3	25375924	25379753	Bd3	26200543	26221726	833296	2.53778e+07	2.62111e+07	14613	15267	60	0.0195797	30	60	0	2.35465e-07	2.11267e-31	1.93868e-65	1e-300	1.15895e-34
Bd3	25375925	25381439	Bd3	26055239	26082189	690032	25378682	26068714	14737	23740	65	0.0163423	16.25	65	0	7.10544e-05	4.15965e-25	3.21749e-54	1e-300	1e-300
Bd3	25375940	25379157	Bd3	26662029	26690793	1.29886e+06	2.53775e+07	26676411	14482	24208	69	0.01761	69	23	0	2.86413e-14	5.92268e-28	2.18095e-99	1e-300	1e-300
Bd3	25375946	25382154	Bd3	26961049	26999186	1.60107e+06	25379050	2.69801e+07	14789	33061	104	0.0191422	10.4	13	0	3.7553e-12	3.71276e-44	4.87169e-67	1e-300	1e-300
Bd3	25375961	25381358	Bd3	26082616	26122634	723966	2.53787e+07	26102625	14341	27168	96	0.0172534	9.6	13.7143	0	2.023e-06	4.56406e-46	5.10362e-59	1e-300	3.62606e-07
Bd3	25388731	25432444	Bd3	26655653	26707779	1.27113e+06	2.54106e+07	26681716	27470	41593	188	0.016011	2.04348	1.84314	0.01	1.01898e-06	1.99035e-61	1.24177e-18	1e-300	1e-300
Bd3	25468307	25486172	Bd3	25738288	25760258	272034	2.54772e+07	25749273	11904	16750	87	0.0178262	2.55882	3.22222	0	1.29466e-05	3.79815e-61	2.2859e-14	1e-300	2.22227e-136
Bd3	25911232	25928262	Bd3	26357897	26373209	445806	25919747	26365553	16566	15318	72	0.0181706	2.66667	7.2	0	0.000772058	8.4533e-39	5.54457e-13	1e-300	1e-300
Bd3	26005089	26016844	Bd3	26488474	26501371	483956	2.6011e+07	2.64949e+07	13617	15497	62	0.0205278	3.1	3.44444	0	3.61395e-05	1.79184e-34	4.41092e-14	1e-300	1e-300
Bd3	26841435	26870350	Bd3	27813715	27837406	969668	2.68559e+07	2.78256e+07	25216	21804	56	0.00868872	2.15385	6.22222	0	3.50376e-05	4.36786e-11	2.2627e-07	1e-300	2.1137e-231
Bd3	27652767	27668692	Bd3	28037980	28056315	386418	2.76607e+07	2.80471e+07	17369	12235	62	0.0147709	2.21429	4.42857	0.03	0.000292492	2.62063e-34	2.0743e-08	1e-300	0.982555
Bd3	27690210	27695809	Bd3	27727477	27731885	36671.5	2.7693e+07	27729681	6436	4792	60	0.0489385	2.85714	5	0	2.18774e-06	3.82929e-80	2.98001e-12	1.36799e-240	2.06203e-156
Bd3	27767232	27790479	Bd3	28057184	28073977	286725	2.77789e+07	2.80656e+07	23902	19984	154	0.0313928	2.63248	2.02632	0	2.02924e-05	1.54528e-88	2.82262e-25	1e-300	1e-300
Bd3	27828410	27834905	Bd3	27867996	27872128	38404.5	2.78317e+07	27870062	6965	4274	67	0.0514597	2.57692	1.81081	0.02	1.20802e-08	1.67944e-93	1.43405e-11	3.32347e-146	4.25468e-66
Bd3	27873713	27880861	Bd3	27946883	27955779	74044	27877287	27951331	7511	8703	64	0.032559	2	1.52381	0.03	0.000392369	1.05184e-66	4.14446e-07	9.57224e-90	1.5739e-150
Bd3	27969551	27978418	Bd3	28041566	28049349	71473	2.7974e+07	2.80455e+07	8802	6330	65	0.0318641	2.5	4.64286	0	7.26664e-05	1.59217e-72	9.55347e-11	4.24507e-293	1.40565e-248
Bd3	27972439	27979758	Bd3	28083081	28092669	111776	2.79761e+07	28087875	7910	10682	61	0.0294487	2.44	1.90625	0	0.000256216	6.63827e-56	8.56423e-10	1e-300	6.49928e-241
Bd3	28205837	28214044	Bd3	28242607	28246994	34860	2.82099e+07	2.82448e+07	8020	4718	84	0.0544401	2.15385	3.5	0.01	0.000144129	2.55515e-116	2.84961e-10	8.31837e-95	4.8849e-177
Bd3	28267717	28271453	Bd3	28320539	28326545	53957	28269585	28323542	4300	7453	57	0.0477562	3.35294	5.7	0	0.000172083	4.89611e-74	1.96906e-14	4.25776e-187	1e-300
Bd3	28634285	28648050	Bd3	29068294	29082635	434297	2.86412e+07	2.90755e+07	15796	14019	52	0.0151011	2.6	4	0	8.15114e-05	8.29506e-25	1.83651e-09	1e-300	2.55818e-194
Bd3	28949020	28964518	Bd3	29543886	29558491	594420	28956769	2.95512e+07	17783	16963	65	0.0176241	2.6	2.40741	0	9.01743e-06	1.51921e-28	1.98093e-11	1e-300	1e-300
Bd3	29018002	29027976	Bd3	29277189	29292315	261763	29022989	29284752	9197	15013	57	0.0185355	2.07273	1.5	0.02	1.01779e-06	2.12986e-39	5.81771e-07	8.30435e-119	9.64429e-128
Bd3	29126799	29151546	Bd3	30467024	30491257	1339968	2.91392e+07	3.04791e+07	25643	28456	56	0.00933195	2.24	1.86667	0	0.000208977	5.5783e-07	6.63564e-08	1e-300	1e-300
Bd3	29145103	29158145	Bd3	29252660	29266066	107739	29151624	29259363	14164	15612	142	0.0438227	2	1.86842	0.01	0.000952121	5.4512e-121	8.09749e-14	1e-300	1e-300
Bd3	29200346	29233838	Bd3	31109913	31138601	1907165	29217092	31124257	33227	31744	85	0.0111576	2.36111	1.97674	0	3.10178e-05	9.01184e-11	2.71871e-12	1e-300	1e-300
Bd3	29207830	29228774	Bd3	30236364	30267864	1033812	29218302	30252114	21605	23730	56	0.00871556	2.03636	1.75	0.01	3.19443e-05	3.26879e-12	1.22396e-06	1e-300	4.79995e-53
Bd3	29343962	29374798	Bd3	31318946	31350624	1975405	29359380	31334785	29669	34451	81	0.0105757	2.13158	3.52174	0	1.79303e-05	5.14923e-10	9.17804e-10	2.08765e-260	1e-300
Bd3	29345404	29368936	Bd3	31088266	31115600	1744763	29357170	31101933	22287	29025	53	0.00850455	2.12	5.3	0	0.000183658	1.61059e-07	7.36448e-07	6.55621e-207	1e-300
Bd3	29636665	29662673	Bd3	31369314	31395033	1.7325e+06	29649669	3.13822e+07	28936	27024	59	0.00930975	2.26923	2.56522	0	0.00041586	4.85596e-07	1.96122e-08	1e-300	1e-300
Bd3	29639692	29676550	Bd3	31006015	31043666	1.36672e+06	29658121	3.10248e+07	38804	38669	126	0.0138027	2.33333	2.03226	0	2.82271e-06	1.93714e-16	4.93456e-17	1e-300	1e-300
Bd3	29703627	29732627	Bd3	31443578	31463953	1.73564e+06	29718127	3.14538e+07	33598	18623	53	0.00876137	2.30435	2.30435	0	5.20222e-05	5.84075e-08	6.14981e-08	1e-300	1.48361e-99
Bd3	29728111	29732580	Bd3	29780095	29785247	52325.5	2.97303e+07	29782671	5813	5465	55	0.0466601	2.82051	5	0	0.00087234	7.44492e-71	3.65847e-11	1.3467e-202	4.71205e-207
Bd3	30061901	30066954	Bd3	30109200	30114127	47236	3.00644e+07	3.01117e+07	4987	5691	50	0.0408924	3.33333	4.16667	0	0.000710948	6.16602e-65	9.05613e-13	1.66148e-56	1e-300
Bd3	30263149	30268333	Bd3	30287155	30291887	23780	30265741	30289521	4557	4281	57	0.0469182	3.35294	3.8	0.05	0.000732929	3.43458e-86	1.96906e-14	2.45611e-157	1.64192e-210
Bd3	30305037	30322211	Bd3	30678755	30695002	373254	30313624	3.06869e+07	14670	16391	69	0.0168513	2.46429	1.86486	0	2.14408e-06	1.49834e-37	4.78204e-11	1.60537e-155	1e-300
Bd3	30442729	30467502	Bd3	31640678	31667496	1.19897e+06	3.04551e+07	31654087	27717	24499	58	0.00917608	2.03509	1.09434	0	0.000303261	1.09601e-08	8.18837e-07	1e-300	4.97031e-205
Bd3	30504907	30509609	Bd3	30540400	30546204	36044	30507258	30543302	5094	6776	54	0.0419527	2.16	1.8	0.05	0.000235502	2.91115e-67	3.36011e-07	1.06186e-44	1.14389e-98
Bd3	30570633	30576085	Bd3	30611816	30616904	41001	30573359	30614360	5671	5495	59	0.0456893	2.68182	1.63889	0	8.53098e-06	3.80814e-78	5.04114e-11	1.29423e-52	2.64722e-138
Bd3	30698458	30723736	Bd3	31770704	31797122	1072816	30711097	31783913	24971	26410	50	0.00789435	2.08333	2.38095	0	0.000275098	2.98212e-06	2.36927e-06	1e-300	1e-300
Bd3	30848008	30863484	Bd3	31319623	31332860	470496	30855746	3.13262e+07	14501	14294	67	0.0190458	2.0303	1.91429	0	8.97854e-06	1.41863e-39	1.34906e-07	3.90987e-135	3.54466e-276
Bd3	30945938	30961225	Bd3	31287336	31296937	338555	3.09536e+07	3.12921e+07	13581	9256	51	0.0167257	2.125	1.5	0	0.00045731	4.47535e-35	1.09747e-06	1.72703e-145	1.07231e-54
Bd3	30985147	31012917	Bd3	31776449	31801679	790032	30999032	31789064	24257	26235	58	0.00893213	2.32	1.41463	0	7.5787e-06	1.16155e-09	1.22375e-08	2.55725e-249	1e-300
Bd3	31120391	31131309	Bd3	31221415	31231636	100676	31125850	3.12265e+07	13448	11903	97	0.0374533	2.02083	2.48718	0	6.25298e-05	7.00247e-81	3.46386e-10	1e-300	1e-300
Bd3	31316421	31345919	Bd3	34357834	34381903	3.0387e+06	31331170	3.43699e+07	32276	22112	69	0.0105137	2.46429	2.3	0	8.15613e-06	2.74448e-12	4.78204e-11	1e-300	2.06914e-265
Bd3	31326740	31355551	Bd3	32619066	32646072	1.29142e+06	3.13411e+07	32632569	29065	25307	53	0.00775019	2.20833	2.30435	0	4.25006e-05	6.30279e-06	2.22742e-07	1e-300	1e-300
Bd3	31648179	31673494	Bd3	32673221	32698955	1.02525e+06	3.16608e+07	32686088	24683	22832	57	0.00911362	2.19231	1.72727	0	3.16346e-05	3.83111e-11	1.01824e-07	1e-300	1.17271e-190
Bd3	31788421	31812901	Bd3	33472080	33503982	1687370	31800661	33488031	25172	34328	62	0.00897541	2.06667	2.38462	0	0.000420441	1.27444e-06	2.1401e-07	1e-300	1e-300
Bd3	31843218	31847491	Bd3	31912746	31918026	70031.5	3.18454e+07	31915386	5851	6009	54	0.0461378	2.51163	2.25	0	0.000612345	7.76458e-67	2.90625e-09	4.53932e-261	1.72754e-144
Bd3	32028031	32077894	Bd3	33479417	33511786	1442639	3.2053e+07	3.34956e+07	53272	34833	137	0.0135982	2.2459	1.98551	0	9.66223e-05	1.39481e-13	4.46299e-17	1e-300	1e-300
Bd3	32064697	32069805	Bd3	32125503	32130048	60524.5	32067251	3.21278e+07	7315	4741	55	0.0465054	6.875	1.77419	0	4.99764e-07	8.449e-69	1.44096e-27	3.56959e-292	1e-300
Bd3	32064812	32090862	Bd3	33853023	33875794	1.78657e+06	32077837	3.38644e+07	28163	24606	54	0.00902797	2.20408	1.86207	0.01	0.000168521	5.59589e-07	1.83175e-07	1e-300	1e-300
Bd3	32071018	32076658	Bd3	32158841	32164970	88067.5	32073838	3.21619e+07	7243	6682	80	0.0554822	2.07792	3.47826	0	1.14392e-05	1.00595e-100	3.44992e-09	2.62487e-196	1e-300
Bd3	32085953	32090152	Bd3	32146854	32152410	61579.5	3.20881e+07	32149632	4448	6184	55	0.0460191	2.61905	1.89655	0	0.000389337	2.99921e-74	5.00859e-10	4.71981e-30	6.1019e-279
Bd3	32100533	32114465	Bd3	32474276	32488512	373895	32107499	32481394	15548	14652	65	0.0188348	2.6	2.6	0	1.84806e-05	2.47696e-35	1.98093e-11	1e-300	6.98282e-122
Bd3	32142173	32152596	Bd3	32229343	32239179	86876.5	3.21474e+07	32234261	10799	8211	95	0.0382744	2.40506	2.79412	0.04	1.28597e-06	8.43898e-102	5.44642e-14	1e-300	1.28976e-12
Bd3	32169397	32179014	Bd3	32427649	32443069	261154	3.21742e+07	32435359	9387	17741	58	0.0189081	2	2.63636	0	2.05388e-05	3.56312e-36	1.38334e-06	9.63013e-228	1e-300
Bd3	32205521	32214330	Bd3	32262179	32267127	54727.5	3.22099e+07	32264653	9711	5689	86	0.0510244	2.09756	2.09756	0	0.000633542	5.78615e-106	6.05478e-10	1e-300	9.45879e-138
Bd3	32208422	32214770	Bd3	32268419	32280402	62814.5	32211596	3.22744e+07	6795	15840	142	0.0632274	2.272	1.59551	0.02	8.54014e-05	6.07788e-164	4.88334e-18	4.22e-279	1e-300
Bd3	32268610	32274243	Bd3	37685826	37688141	5415557	3.22714e+07	3.7687e+07	6837	4406	52	0.0534009	52	26	0	1e-300	5.09317e-67	1e-300	1.23153e-251	1e-300
Bd3	32298971	32302702	Bd3	32328406	32334868	30800.5	3.23008e+07	32331637	4017	7337	63	0.0504477	2.52	1.575	0.01	4.74544e-05	1.26337e-86	1.34316e-10	3.94852e-113	1.04265e-187
Bd3	32422688	32428740	Bd3	32523535	32528380	100244	32425714	3.2526e+07	9685	5816	64	0.0479376	2.78261	2.66667	0	2.10623e-05	1.005e-70	1.76264e-12	1e-300	1.80655e-157
Bd3	32868210	32896616	Bd3	33250945	33279293	382706	32882413	33265119	29098	26654	294	0.0422819	2	2.17778	0.02	4.41301e-09	4.25854e-186	1.00746e-26	1e-300	1e-300
Bd3	32868442	32884303	Bd3	34268560	34301304	1.40856e+06	3.28764e+07	34284932	16553	31215	52	0.00873224	2.47619	2.73684	0	4.06758e-05	3.11869e-10	8.79919e-09	1e-300	1e-300
Bd3	32886777	32892578	Bd3	32976116	32981557	89159	3.28897e+07	3.29788e+07	6672	5744	67	0.0486446	2.79167	2.39286	0	1.30776e-05	3.12398e-86	4.74672e-13	8.79928e-177	7.41146e-201
Bd3	32902446	32930096	Bd3	34312090	34335581	1.40756e+06	32916271	3.43238e+07	21784	20129	53	0.00845882	2.12	2.52381	0	2.50258e-06	2.98067e-13	7.36448e-07	3.23017e-15	4.18916e-74
Bd3	33028467	33046278	Bd3	33249269	33268315	221420	3.30374e+07	33258792	20172	16726	277	0.0613427	2.1145	2.74257	0.01	3.1544e-13	8.44992e-263	9.53458e-29	1e-300	4.62677e-266
Bd3	33049010	33073962	Bd3	33195885	33221346	147130	33061486	3.32086e+07	22105	25856	510	0.0825716	2.06897	2.37209	0.01	5.83849e-07	1e-300	8.60514e-49	1e-300	1e-300
Bd3	33182151	33215957	Bd3	34524504	34547707	1.33705e+06	33199054	3.45361e+07	29901	24097	63	0.00901987	2.68085	3.9375	0	1.16953e-05	1.12132e-09	1.17677e-11	1e-300	1e-300
Bd3	33194386	33229629	Bd3	34357505	34386953	1.16022e+06	3.3212e+07	34372229	32468	27342	89	0.0112292	2.28205	3.17857	0	6.53692e-05	2.89345e-16	4.93833e-12	1e-300	1.1052e-292
Bd3	33254326	33283922	Bd3	34417887	34436987	1158313	33269124	34427437	27633	18878	56	0.00938637	2.38298	2.43478	0	6.62902e-06	6.26582e-12	8.89985e-09	1e-300	1.79822e-258
Bd3	33347107	33356995	Bd3	33478459	33486882	130620	33352051	3.34827e+07	10971	9977	78	0.0347685	2.19718	2.05263	0.01	0.000350816	1.38282e-70	5.0358e-10	1e-300	4.76255e-276
Bd3	33347206	33352639	Bd3	33448670	33458823	103824	3.33499e+07	3.34537e+07	7076	10629	109	0.0570814	4.11321	3.02778	0	4.97979e-07	1.56409e-130	3.84405e-33	1e-300	1e-300
Bd3	33556902	33563829	Bd3	33618984	33630050	64151.5	3.35604e+07	33624517	7410	14506	166	0.0753022	2.01212	1.0641	0.03	2.68086e-10	1.5887e-202	4.37645e-16	1.59564e-57	1e-300
Bd3	33777434	33784174	Bd3	33867968	33871328	88844	33780804	33869648	8374	4302	50	0.0404066	2.08333	3.125	0.01	0.000582926	7.30729e-60	2.36927e-06	9.48082e-249	5.15306e-114
Bd3	33906076	33940124	Bd3	35017248	35047692	1109370	33923100	35032470	37643	32768	104	0.0131623	2.14433	2.26087	0	2.31449e-06	5.75487e-14	3.21604e-12	1e-300	1e-300
Bd3	34058871	34072138	Bd3	34270091	34281145	210114	3.40655e+07	34275618	11118	12351	57	0.0191292	2.375	3.35294	0.01	0.000158402	1.60959e-39	7.40857e-09	5.90734e-138	1e-300
Bd3	34246799	34255763	Bd3	34369034	34381198	123835	34251281	34375116	11010	12413	99	0.0382455	2.04124	3.3	0.04	0.000864125	8.45195e-90	1.37952e-10	1e-300	1.76983e-255
Bd3	34270413	34282794	Bd3	34681271	34696117	412090	3.42766e+07	34688694	13461	16742	61	0.0182866	3.05	2.54167	0	0.000101591	4.80433e-32	1.37744e-13	1e-300	1e-300
Bd3	34529896	34545971	Bd3	34731513	34743432	199539	3.45379e+07	3.47375e+07	17360	11750	74	0.0215759	2.0274	1.68182	0	0.000184917	7.36513e-47	3.33575e-08	5.43811e-291	2.17584e-240
Bd3	34940231	34949593	Bd3	35039153	35047465	98397	34944912	35043309	11795	8815	69	0.0318653	2.46429	1.60465	0	0.000159325	1.30305e-60	4.78204e-11	1e-300	2.11151e-275
Bd3	34973510	34998632	Bd3	36150971	36173546	1.17619e+06	34986071	3.61623e+07	24593	25272	51	0.00872735	2.125	2.31818	0	0.000195553	2.59448e-07	1.09747e-06	3.3169e-299	1e-300
Bd3	35373630	35378861	Bd3	35436239	35441755	62751.5	3.53762e+07	35438997	6293	6291	60	0.0455688	3.75	3.15789	0	5.13022e-06	9.76214e-74	3.23272e-17	1e-300	1e-300
Bd3	35438201	35465557	Bd3	36467281	36492029	1027776	35451879	36479655	24455	25629	57	0.00892908	2.07273	1.96552	0	0.000326879	1.72577e-09	5.81771e-07	6.91078e-187	1e-300
Bd3	35502936	35510089	Bd3	35551306	35556607	47444	3.55065e+07	3.5554e+07	7905	6340	86	0.0563628	2	2.38889	0.01	0.000253554	1.56499e-109	5.14013e-09	1.2369e-188	5.9695e-162
Bd3	35550482	35567706	Bd3	35952088	35968138	401019	35559094	35960113	19101	14838	68	0.0166804	2.26667	1.74359	0	1.56842e-05	1.8413e-32	1.84195e-09	1e-300	1.38336e-113
Bd3	35807613	35831421	Bd3	36616035	36641491	809246	35819517	36628763	23083	26435	50	0.00828406	2.08333	1.92308	0	0.000177341	3.50958e-07	2.36927e-06	1e-300	1e-300
Bd3	35902192	35908118	Bd3	35951859	35957174	49361.5	35905155	3.59545e+07	5588	6350	70	0.0508272	2.33333	1.37255	0.05	0.000135921	1.21803e-93	3.36252e-10	9.74391e-61	1e-300
Bd3	35905902	35914685	Bd3	35958942	35963130	50742.5	3.59103e+07	35961036	9250	5149	88	0.0553748	2.62687	2	0	0.000424585	7.61089e-115	3.89201e-15	2.39979e-275	1e-300
Bd3	36095182	36100330	Bd3	36158633	36164721	63921	36097756	36161677	6606	7777	67	0.0486705	2.12698	1.59524	0	0.000720754	7.27632e-78	2.57292e-08	8.18737e-241	4.14018e-239
Bd3	36556434	36563195	Bd3	36592398	36596982	34875.5	3.65598e+07	36594690	7844	5070	77	0.0553974	2.56667	3.66667	0.02	0.000124285	3.12795e-102	5.70662e-13	1e-300	1.84041e-179
Bd3	37141090	37153736	Bd3	37499338	37510524	357518	37147413	37504931	14186	13843	52	0.0178093	2.53659	2.88889	0	0.000173148	3.90122e-27	4.08219e-09	1e-300	1e-300
Bd3	37148354	37153608	Bd3	37189358	37193711	40553.5	37150981	3.71915e+07	6116	4871	57	0.0484273	2.71429	8.14286	0	2.41395e-05	8.23136e-76	6.78483e-11	8.4649e-210	4.97797e-176
Bd3	37586562	37598929	Bd3	37846931	37862155	261798	3.75927e+07	37854543	13470	17659	71	0.0210036	2.05797	1.44898	0.02	0.000265843	1.17001e-39	3.55588e-08	4.1641e-254	1e-300
Bd3	37600776	37626814	Bd3	37842867	37867272	241274	37613795	3.78551e+07	29061	27622	219	0.0354361	2.07583	1.36875	0.01	2.24554e-05	3.60988e-111	3.46709e-22	1e-300	1e-300
Bd3	37749282	37755828	Bd3	37784752	37790330	34986	37752555	37787541	7691	6629	69	0.0464522	2.65385	1.53333	0.05	0.000739512	3.1774e-81	2.0314e-12	1.88977e-276	1.82492e-230
Bd3	37750630	37770562	Bd3	39111777	39142681	1366633	37760596	39127229	20237	31389	52	0.00834901	2.12245	2.36364	0	0.000117185	2.14212e-07	8.98987e-07	1e-300	1e-300
Bd3	37784807	37789440	Bd3	37822383	37826889	37512.5	3.77871e+07	37824636	6340	4653	53	0.0473348	3.65517	4.81818	0	0.00029865	3.52046e-69	5.74216e-15	1e-300	2.65675e-53
Bd3	37989122	38015330	Bd3	38628954	38652714	638608	38002226	38640834	25379	24905	123	0.0200917	2.10256	1.83582	0	3.09049e-06	5.71723e-48	1.39323e-13	1e-300	1e-300
Bd3	38045043	38061477	Bd3	38623821	38639333	578317	38053260	38631577	19314	16644	61	0.0155853	2.34615	2.03333	0	0.000549829	4.05759e-24	3.53931e-09	1e-300	1e-300
Bd3	38170140	38176772	Bd3	38220166	38224433	48843.5	38173456	3.82223e+07	5832	5057	54	0.0404399	2.45455	2.7	0	0.000678271	6.86651e-71	6.18922e-09	1.61856e-98	7.61648e-153
Bd3	38263428	38292355	Bd3	39818627	39849120	1555982	3.82779e+07	3.98339e+07	30167	32254	83	0.0114011	2.37143	4.61111	0	2.48249e-05	1.01629e-11	3.91587e-12	1e-300	1e-300
Bd3	38561113	38567818	Bd3	38594344	38598647	32030	3.85645e+07	3.85965e+07	8091	5316	71	0.0526445	2.58182	3.22727	0.02	0.000322828	1.52039e-89	3.36246e-12	4.58313e-232	7.60663e-187
Bd3	38906679	38915094	Bd3	39131360	39148737	229162	3.89109e+07	3.914e+07	9022	21055	53	0.0167724	2.12	1.76667	0.02	0.000223495	1.11878e-28	7.36448e-07	2.23817e-66	1e-300
Bd3	39108992	39112293	Bd3	39126532	39129858	17552.5	3.91106e+07	39128195	3728	4283	61	0.0751305	2.71111	2.65217	0.04	0.000526683	3.3284e-99	1.58366e-11	2.35043e-231	4.80388e-101
Bd3	39111828	39128605	Bd3	39333636	39346332	219768	3.91202e+07	39339984	15832	14907	75	0.0207702	2.30769	1.27119	0.02	0.000214791	1.33521e-43	1.32254e-10	9.05304e-82	1e-300
Bd3	39200011	39220839	Bd3	39721646	39734969	517882	39210425	3.97283e+07	26589	15324	90	0.0215101	2.14286	1.83673	0	6.88949e-05	1.12441e-39	8.82446e-11	1e-300	1e-300
Bd3	39212816	39232100	Bd3	39477793	39493578	263228	39222458	3.94857e+07	22613	17119	110	0.0256019	2.11538	1.5493	0	0.000532414	2.03326e-58	1.76901e-12	1e-300	1e-300
Bd3	39279915	39287097	Bd3	39370762	39378937	91343.5	39283506	3.93748e+07	7710	8814	56	0.0297636	2.07407	1.69697	0.03	0.000335229	1.54244e-54	7.10785e-07	6.65471e-294	3.00444e-93
Bd3	39472999	39506479	Bd3	40354584	40377791	876448	39489739	4.03662e+07	30941	23937	68	0.00979103	2.19355	2.125	0	0.000825326	3.46905e-11	6.45954e-09	1e-300	1e-300
Bd3	39559135	39565539	Bd3	39753647	39772230	200602	39562337	3.97629e+07	5990	18377	60	0.0195993	2.06897	60	0.02	0.000544074	4.13461e-48	3.19185e-07	1e-300	1.91645e-183
Bd3	39944895	39950217	Bd3	40012702	40017179	67384.5	39947556	4.00149e+07	5543	5944	51	0.0424807	3.51724	1.59375	0	0.000276222	2.19561e-63	7.63205e-14	1e-300	1e-300
Bd3	40145240	40176252	Bd3	40694586	40726953	550024	40160746	4.07108e+07	37172	35285	208	0.0267868	2.05941	1.98095	0	9.89903e-06	3.57788e-65	8.66659e-21	1e-300	1e-300
Bd3	40248294	40263036	Bd3	40548025	40570862	303778	40255665	4.05594e+07	17499	23906	112	0.0243263	2.11321	2.03636	0	2.96826e-05	6.33412e-57	1.19651e-12	1e-300	1e-300
Bd3	40334173	40342602	Bd3	40477998	40485876	143550	4.03384e+07	40481937	10403	9950	63	0.0315333	3	2.33333	0	6.90313e-05	3.01385e-53	1.13128e-13	1e-300	1e-300
Bd3	40587309	40601399	Bd3	40783516	40796167	195488	40594354	4.07898e+07	15770	12534	59	0.0180085	2.31373	2.36	0.02	0.000169987	3.03232e-33	1.01397e-08	1e-300	2.0435e-140
Bd3	40902457	40907697	Bd3	40957368	40961443	54328.5	40905077	4.09594e+07	6776	4554	53	0.0464404	3.11765	1.89286	0	4.59244e-05	3.67063e-68	2.30384e-12	2.54055e-297	1.7321e-107
Bd3	41042405	41059661	Bd3	41344544	41357032	299755	41051033	41350788	17424	15480	74	0.0203065	2.3125	1.94737	0	0.00053562	6.92394e-39	1.59484e-10	1e-300	1e-300
Bd3	41119604	41128141	Bd3	41211544	41218997	91398	4.11239e+07	4.12153e+07	11317	7301	60	0.0306271	2.4	1.66667	0.02	1.47663e-05	3.66059e-55	2.11206e-09	1e-300	9.69791e-91
Bd3	41742251	41760220	Bd3	42055287	42065582	309199	4.17512e+07	4.20604e+07	17544	12577	66	0.0190596	2.23729	2.44444	0	0.000354198	4.85684e-37	5.1171e-09	3.60603e-287	1e-300
Bd3	41912595	41919565	Bd3	41964772	41968909	50760.5	41916080	4.19668e+07	7056	4895	59	0.0433569	2.10714	1.63889	0	0.000536591	1.49273e-75	2.22854e-07	6.51687e-100	4.16223e-91
Bd3	42001722	42008410	Bd3	42055825	42060814	53253.5	42005066	4.20583e+07	8659	6534	75	0.0524244	2.58621	3	0	0.000248544	1.75086e-87	7.89504e-13	1e-300	2.08836e-252
Bd3	42088600	42092440	Bd3	42115952	42120927	27919.5	42090520	4.21184e+07	4735	6415	101	0.0935195	3.54386	2.72973	0	6.71259e-08	3.70509e-157	5.36171e-26	1.93236e-214	1e-300
Bd3	42285393	42289757	Bd3	42319726	42324903	34739.5	42287575	4.23223e+07	4585	4906	60	0.0513287	2.5	2.06897	0	2.86639e-05	2.77793e-88	4.82801e-10	2.04047e-140	5.22688e-113
Bd3	42434399	42437505	Bd3	59608360	59611508	17173982	42435952	59609934	3446	3158	340	0.443736	340	340	0	1e-300	1e-300	1e-300	1.15171e-99	9.48657e-265
Bd3	42475585	42484175	Bd3	42515027	42520468	37867.5	42479880	4.25177e+07	8930	5706	99	0.0575903	2.25	3.53571	0.05	0.000222401	3.99768e-131	7.44946e-13	4.36843e-279	1.24868e-220
Bd3	42553554	42557726	Bd3	42579371	42583050	25570.5	42555640	4.25812e+07	4730	5081	78	0.081091	2.51613	2.16667	0	1.56794e-06	6.76031e-121	1.05509e-12	1.83471e-204	1e-300
Bd3	42576332	42590227	Bd3	42859187	42870352	281490	4.25833e+07	4.28648e+07	16010	12320	55	0.0179137	2.89474	1.96429	0	0.000267236	1.11695e-29	1.42638e-11	1e-300	1e-300
Bd3	42578183	42590417	Bd3	42809677	42829145	235111	42584300	42819411	15066	19100	91	0.0234292	2	1.4918	0	0.000857741	2.32528e-52	1.90456e-09	1e-300	1e-300
Bd3	42701069	42706606	Bd3	42740158	42743748	38115.5	4.27038e+07	42741953	6108	4837	53	0.047397	2.94444	2.94444	0	0.000201934	3.81757e-69	1.80061e-11	6.22933e-136	1e-300
Bd3	43229664	43233669	Bd3	43263134	43268896	34348.5	4.32317e+07	43266015	4349	5826	51	0.0426199	2.37209	1.59375	0	0.000493741	4.10043e-69	4.51117e-08	9.34572e-171	2.08923e-138
Bd3	43773947	43777105	Bd3	43792114	43795051	18056.5	43775526	4.37936e+07	4064	3388	56	0.0749924	2.66667	1.93103	0.02	0.000399061	1.00533e-92	1.85942e-10	1.39162e-94	7.7894e-103
Bd3	44103106	44131445	Bd3	45494613	45539179	1.39962e+06	4.41173e+07	45516896	29066	43464	117	0.0130988	2.27184	2.05263	0	6.48758e-05	2.49719e-18	3.65971e-15	1e-300	1e-300
Bd3	44215342	44221858	Bd3	44265189	44270314	49151.5	44218600	4.42678e+07	6791	5267	79	0.0553911	2.72414	4.64706	0.01	0.000563015	2.63414e-109	1.50353e-14	2.70923e-217	7.38108e-196
Bd3	44283662	44287641	Bd3	44315061	44320766	32262	4.42857e+07	4.43179e+07	3553	7002	54	0.0455137	3.17647	3.6	0	0.000172049	7.65497e-75	7.19454e-13	6.1736e-92	1e-300
Bd3	44307438	44333984	Bd3	44685418	44701858	372927	44320711	44693638	26770	16438	107	0.020317	2.22917	2.48837	0	5.19503e-05	1.29335e-50	1.62491e-13	1e-300	1e-300
Bd3	44310595	44318505	Bd3	44433785	44443034	123860	44314550	4.44384e+07	8927	7494	65	0.0309189	2.09677	1.12069	0.03	0.000304104	1.63894e-67	6.75778e-08	1e-300	3.38491e-15
Bd3	44789928	44798143	Bd3	44908972	44918054	119478	4.4794e+07	44913513	8194	8293	64	0.0302004	2.61224	1.77778	0	5.51538e-06	1.15934e-65	2.32358e-11	1.38439e-129	8.57426e-187
Bd3	44855898	44870875	Bd3	45112097	45130419	257872	4.48634e+07	45121258	14267	18281	95	0.023286	2.18391	2.15909	0	0.00024285	8.23372e-60	1.02271e-11	1.10998e-286	1e-300
Bd3	44915476	44920522	Bd3	44975992	44982155	61074.5	44917999	4.49791e+07	5699	6448	71	0.0517005	2.36667	1.73171	0.01	0.000361695	2.54023e-94	1.40706e-10	1e-300	7.995e-149
Bd3	44922102	44932731	Bd3	45132899	45146106	212086	4.49274e+07	4.51395e+07	8050	13020	55	0.0188336	2.03704	2.2	0.02	0.000206182	2.23195e-43	1.4967e-06	1.90814e-14	1e-300
Bd3	44959008	44965224	Bd3	45004574	45008681	44511.5	44962116	4.50066e+07	7977	3851	55	0.043487	2.5	1.66667	0.03	0.000977947	1.1679e-71	2.44787e-09	1e-300	2.47072e-49
Bd3	45050045	45056571	Bd3	45116315	45120363	65031	45053308	45118339	5444	5646	61	0.0470862	2.65217	1.96774	0	1.43161e-06	5.71243e-82	3.71673e-11	7.01819e-48	1e-300
Bd3	45073940	45081518	Bd3	45106212	45111447	31100.5	45077729	4.51088e+07	6502	4853	84	0.0535096	2.70968	3.81818	0.05	4.01135e-05	6.97926e-123	3.06398e-15	1.01905e-164	4.92658e-177
Bd3	45291546	45299032	Bd3	45339211	45345084	46858.5	45295289	4.53421e+07	7954	6608	93	0.0568214	2.61972	2.51351	0	0.00052383	1.55698e-119	7.85016e-16	1e-300	1e-300
Bd3	45340987	45348934	Bd3	45496591	45505277	155974	4.5345e+07	45500934	8162	8726	62	0.0304246	2.81818	3.64706	0	0.00085769	1.27912e-61	2.30417e-12	1e-300	5.84089e-170
Bd3	45359125	45368348	Bd3	45501390	45510899	142408	4.53637e+07	4.55061e+07	9576	10801	90	0.0392158	2.64706	3.6	0	0.00013997	1.15799e-88	1.24939e-15	2.12449e-247	1e-300
Bd3	45398444	45415570	Bd3	45694523	45706964	293736	45407007	4.57007e+07	19326	12151	64	0.0176675	2.28571	1.42222	0.01	0.000701403	1.05131e-33	3.94113e-09	1e-300	1.36754e-247
Bd3	45567763	45576760	Bd3	45618708	45626444	50314.5	4.55723e+07	45622576	7616	5835	84	0.040974	2.54545	4.42105	0.03	2.27783e-06	1.66896e-110	8.2135e-14	1.58236e-192	1.82872e-108
Bd3	45568816	45574483	Bd3	45595291	45599994	25993	4.55716e+07	4.55976e+07	5391	2842	57	0.0448641	3.35294	3	0.04	1.10426e-05	3.6371e-92	1.96906e-14	1e-300	1.18928e-46
Bd3	45731522	45747678	Bd3	45858719	45869810	124664	45739600	4.58643e+07	16410	11851	152	0.0455332	2.32061	2.375	0.04	2.96494e-07	8.93611e-142	5.56956e-20	1e-300	9.2018e-253
Bd3	45923000	45932255	Bd3	45968881	45973887	43756.5	4.59276e+07	45971384	9728	5541	110	0.0629573	2.5	2	0.02	1.13871e-06	7.52538e-148	4.87021e-17	4.39282e-291	3.44418e-188
Bd3	46009433	46021413	Bd3	46212286	46222952	202196	46015423	46217619	11577	10562	112	0.0403673	2.48889	1.80645	0	1.55697e-07	2.50871e-112	3.46772e-17	1e-300	3.26912e-285
Bd3	46028491	46038033	Bd3	46185087	46196441	157502	46033262	46190764	7257	9459	91	0.0355452	2.19277	7.58333	0	3.94646e-05	8.6152e-106	2.21653e-11	2.58601e-108	1.58191e-270
Bd3	46269647	46275560	Bd3	46324591	46329121	54252.5	4.62726e+07	46326856	6375	4738	63	0.04924	2.33333	1.61538	0	1.91779e-08	5.9696e-86	2.43981e-09	4.02111e-156	1.19296e-07
Bd3	46355910	46363729	Bd3	46435012	46443044	79208.5	4.63598e+07	46439028	8034	9389	63	0.0324405	2.17241	2.1	0.02	6.64759e-05	1.69723e-61	3.14146e-08	9.90243e-78	1e-300
Bd3	46376829	46404373	Bd3	47627649	47655985	1251216	46390601	47641817	26073	27741	67	0.00978637	2.0303	1.63415	0	2.84422e-06	3.33476e-11	1.34906e-07	3.69695e-239	1e-300
Bd3	46678812	46684585	Bd3	46728818	46733672	49546.5	4.66817e+07	46731245	6548	4921	58	0.0445472	2.36735	1.28889	0	0.000272411	1.3495e-75	6.16382e-09	4.55228e-137	8.84993e-52
Bd3	46796774	46801188	Bd3	46836047	46841760	39922.5	46798981	4.68389e+07	4945	7115	57	0.0459407	2.32653	1.35714	0.05	0.000601973	9.3022e-72	1.4764e-08	1.16499e-139	7.84473e-158
Bd3	46827768	46835621	Bd3	46974569	46983574	147377	4.68317e+07	4.69791e+07	9562	10545	69	0.0334077	2.19048	1.46809	0.03	0.000427259	1.75064e-61	5.31667e-09	4.61347e-251	3.96299e-237
Bd3	47133791	47147819	Bd3	47358221	47368250	222430	47140805	4.73632e+07	14468	10287	57	0.0193391	2.47826	2.47826	0	2.35403e-06	1.05648e-37	1.73113e-09	1e-300	1.84517e-97
Bd3	47306541	47315780	Bd3	47497089	47510264	192516	4.73112e+07	4.75037e+07	9543	14517	51	0.0185718	2.21739	1.88889	0	0.000265093	4.05742e-33	3.29267e-07	2.87777e-135	1e-300
Bd3	47396821	47405413	Bd3	47485657	47494751	89087	47401117	47490204	9784	11233	73	0.0336896	2.08571	1.7381	0.05	0.000825185	4.7397e-64	1.38086e-08	5.47147e-206	1e-300
Bd3	47618110	47626180	Bd3	47698921	47707598	81114.5	47622145	4.77033e+07	8372	9389	64	0.0311922	2	1.48837	0.03	0.000911484	9.12544e-62	4.14446e-07	2.26202e-161	1.43485e-256
Bd3	47732907	47737769	Bd3	47765751	47770711	32893	47735338	47768231	5362	4096	53	0.0440432	2	1.76667	0.05	2.97358e-05	6.87428e-76	3.79067e-06	1.24353e-186	9.59026e-09
Bd3	48126924	48131748	Bd3	48204109	48208853	77145	48129336	48206481	6753	5805	52	0.0443594	2.73684	3.05882	0	0.000804226	3.50633e-61	3.36787e-10	1e-300	2.09722e-288
Bd3	48599965	48607769	Bd3	48687777	48697510	88776.5	48603867	4.86926e+07	8656	9200	72	0.0335105	2.52632	2.4	0.01	6.94137e-05	2.00225e-72	6.26763e-12	1e-300	2.6288e-36
Bd3	48984307	49004933	Bd3	50073777	50099852	1.09219e+06	48994620	5.00868e+07	22670	27604	51	0.00891348	2.21739	2.31818	0	0.000441835	3.16153e-07	3.29267e-07	1e-300	1e-300
Bd3	48994306	48999080	Bd3	49041374	49046911	47449.5	48996693	4.90441e+07	5655	6349	61	0.0482872	2.03333	2.10345	0	0.000884287	6.51591e-78	4.48464e-07	1.17581e-66	2.57835e-251
Bd3	49016042	49021685	Bd3	49053843	49058225	37170.5	4.90189e+07	49056034	7106	3842	63	0.0512931	2.03226	2.86364	0.01	0.000896362	1.066e-88	3.00368e-07	2.00238e-171	1.23439e-48
Bd3	49266790	49273526	Bd3	49318971	49322952	50803.5	49270158	4.9321e+07	6423	3693	59	0.0449347	2.14545	1.78788	0.04	2.38307e-05	4.50072e-85	1.25041e-07	3.04597e-64	1.04933e-43
Bd3	49572479	49579513	Bd3	49610559	49616292	37429.5	49575996	4.96134e+07	6159	5821	80	0.0511451	2.22222	2.58065	0.01	4.84184e-05	5.10792e-111	1.84898e-10	2.46665e-126	3.80947e-272
Bd3	49900008	49905130	Bd3	49975659	49983820	77170.5	49902569	4.99797e+07	5017	8691	91	0.0559176	2.275	2.06818	0	8.48424e-05	1.8362e-123	3.38725e-12	1.01638e-192	1e-300
Bd3	49950029	49954795	Bd3	49984870	49989588	34817	49952412	49987229	4732	4593	54	0.0464735	3.27273	1.58824	0.01	0.000974992	5.76455e-78	2.33606e-13	1e-300	5.97771e-41
Bd3	50749258	50755182	Bd3	50797045	50802301	47453	50752220	50799673	5994	6079	63	0.0459941	2.625	1.14545	0	0.000256787	6.96818e-81	2.72163e-11	4.25712e-138	1e-300
Bd3	50919052	50929691	Bd3	51024531	51035849	105818	5.09244e+07	51030190	10636	12135	111	0.0412623	2.52273	1.63235	0	0.000159146	2.07303e-108	1.91954e-17	1e-300	1e-300
Bd3	51019718	51037029	Bd3	51281554	51306253	265530	5.10284e+07	5.12939e+07	17805	24734	109	0.0211776	2.22449	4.19231	0	0.000202938	3.04472e-52	1.10932e-13	1e-300	1e-300
Bd3	51144811	51154293	Bd3	51388096	51404084	246538	51149552	51396090	9134	15484	60	0.0192276	2.22222	2.22222	0	1.2416e-05	4.92202e-42	3.05794e-08	3.1678e-233	3.26257e-221
Bd3	51528131	51539358	Bd3	51715049	51731085	189322	5.15337e+07	51723067	12131	13083	62	0.0185618	2.38462	2.58333	0	5.13436e-05	2.40938e-41	1.46815e-09	3.61425e-286	7.80481e-135
Bd3	52072903	52087868	Bd3	52341481	52349742	265226	5.20804e+07	5.23456e+07	18214	7827	50	0.0175711	2.38095	7.14286	0	0.000149157	1.47619e-31	5.42423e-08	1e-300	1.22974e-65
Bd3	52081464	52095733	Bd3	52350428	52365730	269480	5.20886e+07	52358079	13793	16416	69	0.0190452	2.02941	2.55556	0.01	0.000508967	3.88354e-39	9.04617e-08	4.48559e-169	1e-300
Bd3	52127593	52138730	Bd3	52397304	52409081	270031	5.21332e+07	5.24032e+07	13685	12058	50	0.0178103	3.33333	2.94118	0	0.00040296	1.01989e-28	9.05613e-13	1e-300	1e-300
Bd3	52260416	52266134	Bd3	52298349	52302176	36987.5	52263275	5.23003e+07	5688	4041	54	0.0461765	2	1.58824	0.01	0.000222568	1.14205e-76	3.09764e-06	4.35184e-52	3.43514e-50
Bd3	53122390	53127995	Bd3	53191455	53198685	69877.5	5.31252e+07	53195070	6597	9379	94	0.0597771	2.64789	2.13636	0	0.000264306	1.10807e-114	2.94634e-16	1.47589e-228	1e-300
Bd3	53916618	53923541	Bd3	53959123	53966120	42542	5.39201e+07	5.39626e+07	6820	7832	113	0.0662586	2.15238	1.48684	0.03	0.000286478	1.45672e-153	3.12174e-13	5.81809e-202	1e-300
Bd3	54037426	54041452	Bd3	54078479	54083505	41553	54039439	54080992	4649	4821	54	0.0486914	3.17647	3.17647	0	0.000166061	2.98907e-77	7.19454e-13	2.24807e-198	9.35395e-164
Bd3	54432757	54451189	Bd3	55597189	55628394	1.17082e+06	54441973	5.56128e+07	20786	26774	56	0.00920843	2.03636	1.6	0	0.000837353	6.78456e-11	1.22396e-06	1e-300	1.22222e-263
Bd3	54600162	54608076	Bd3	54717990	54727907	118830	54604119	5.47229e+07	7443	11483	70	0.0320424	2	1.14754	0.03	2.14362e-05	1.42072e-67	1.24662e-07	1.24791e-67	1e-300
Bd3	54791920	54796461	Bd3	54829716	54836659	38997	5.47942e+07	5.48332e+07	4757	6751	72	0.0511732	2.48276	1.04348	0	3.31239e-05	3.12738e-100	1.34449e-11	3.44401e-94	1.19989e-184
Bd3	54821526	54838645	Bd3	55058881	55075284	236997	5.48301e+07	5.50671e+07	15463	15718	96	0.0233746	2.04255	2	0	2.68795e-06	1.73629e-63	2.49622e-10	2.89324e-261	1.18168e-287
Bd3	55111317	55115289	Bd3	55148845	55154330	38284.5	55113303	5.51516e+07	4015	6350	55	0.0474693	2.75	13.75	0.03	0.000481322	4.8044e-76	9.05159e-11	4.76578e-103	1e-300
Bd3	55453781	55467422	Bd3	55662714	55675505	208508	5.54606e+07	5.56691e+07	12959	12820	67	0.0206894	2	1.81081	0	0.000233772	2.19362e-45	2.27197e-07	1.81249e-232	3.31e-226
Bd3	55845794	55853022	Bd3	55898109	55905367	52330	55849408	55901738	6176	6501	109	0.0614159	2.1165	1.41558	0	1.46425e-09	6.6095e-160	2.15099e-12	3.22887e-91	4.495e-141
Bd3	55854868	55860442	Bd3	55896954	55904371	43007.5	55857655	5.59007e+07	4780	6415	94	0.0590593	2.32099	1.56667	0	1.71772e-06	4.64338e-143	5.18087e-13	2.15775e-112	2.68149e-118
Bd3	55902637	55918291	Bd3	56163886	56181572	262265	55910464	56172729	13010	15544	65	0.015913	2.40741	1.9697	0	7.22439e-06	2.65101e-38	4.18698e-10	8.94379e-130	1e-300
Bd3	56215799	56225037	Bd3	56255781	56260131	37538	56220418	56257956	8795	4400	79	0.0474542	2.28986	3.16	0.05	0.000104338	1.17922e-106	6.23822e-11	5.6733e-267	1.93514e-120
Bd3	56504075	56532233	Bd3	58265854	58290785	1.76017e+06	56518154	5.82783e+07	22910	25998	57	0.00876342	2.03571	2.85	0.01	3.28836e-05	2.86296e-10	1.00105e-06	1.67805e-147	1e-300
Bd3	56584598	56618368	Bd3	58165881	58190222	1.57657e+06	56601483	5.81781e+07	28817	21273	72	0.0101129	2.48276	2.76923	0	2.83072e-08	8.65451e-17	1.34449e-11	1e-300	2.0854e-178
Bd3	56716199	56721023	Bd3	56761014	56765427	44609.5	56718611	5.67632e+07	4147	4862	50	0.0441817	2.08333	2.63158	0	4.224e-06	2.85431e-72	2.36927e-06	1.3439e-12	2.71567e-55
Bd3	56880069	56888941	Bd3	56985055	56994165	105105	56884505	56989610	7344	8041	83	0.0376741	2.12821	3.19231	0.01	0.000801889	1.06657e-98	6.19752e-10	2.44509e-145	1.86711e-224
Bd3	56902015	56911448	Bd3	57042420	57054884	141920	5.69067e+07	57048652	9736	12135	109	0.0406298	2.725	3.40625	0	0.000641234	1.0747e-109	1.94216e-19	1e-300	1e-300
Bd3	56960928	56974995	Bd3	57149736	57161008	187410	5.6968e+07	57155372	12887	12822	57	0.0183607	2.85	2.28	0	0.00053481	2.31011e-35	1.1137e-11	1e-300	1e-300
Bd3	56969897	56975149	Bd3	57010843	57015746	40771.5	56972523	5.70133e+07	5396	5062	57	0.045814	3.45455	4.38462	0	0.00040509	6.24605e-78	5.85107e-15	4.322e-269	1e-300
Bd3	57082592	57101254	Bd3	58804776	58842620	1731775	57091923	58823698	17636	34045	57	0.00823348	2	1.9	0	8.00575e-05	3.804e-10	1.69185e-06	1e-300	1e-300
Bd3	57182158	57191214	Bd3	57307526	57316106	125130	57186686	57311816	10247	9384	68	0.0314711	2.38596	1.23636	0.02	6.63022e-05	1.53448e-61	2.43266e-10	1e-300	3.41152e-266
Bd3	57495260	57511577	Bd3	57826878	57842430	331236	5.75034e+07	57834654	12553	13083	94	0.0240748	2.13636	1.10588	0.02	1.01356e-06	3.085e-76	4.03807e-11	1.58281e-225	1e-300
Bd3	57523879	57541678	Bd3	57795110	57815861	272707	5.75328e+07	5.78055e+07	12107	14204	139	0.0294302	2.17188	3.475	0.01	8.01409e-09	9.87833e-132	3.50261e-16	3.3568e-67	4.29357e-235
Bd3	57548552	57567089	Bd3	57795286	57801854	240750	5.75578e+07	57798570	11580	3818	55	0.0178816	2.44444	2.89474	0	4.72881e-07	3.80224e-63	5.18372e-09	0.0978671	3.77284e-29
Bd3	57583496	57608105	Bd3	58261112	58285207	677359	5.75958e+07	5.82732e+07	21001	26069	50	0.00837932	2.08333	1.31579	0.01	0.000697018	1.42995e-08	2.36927e-06	1e-300	1e-300
Bd3	57623659	57649155	Bd3	58391929	58418913	769014	57636407	58405421	25745	25726	62	0.00964275	3.1	2.13793	0	1.51699e-07	1.16277e-10	4.41092e-14	1e-300	1e-300
Bd3	57658263	57671271	Bd3	57818747	57831813	160513	57664767	57825280	11779	10724	155	0.0485207	2.05298	1.06897	0	6.14207e-10	5.90432e-174	7.89347e-16	1e-300	3.23739e-287
Bd3	57672848	57687623	Bd3	57801275	57841451	141128	5.76802e+07	57821363	10412	30888	451	0.0669891	2.28354	1.69549	0.04	1.93397e-60	1e-300	7.64563e-54	1.5955e-70	1e-300
Bd3	58265857	58281897	Bd3	58792242	58808772	526630	58273877	58800507	18985	18119	68	0.017041	2.51852	2.34483	0	3.93427e-05	1.12024e-27	2.66368e-11	1e-300	1e-300
Bd3	58400170	58405973	Bd3	58448250	58451270	46688.5	5.84031e+07	58449760	5964	3369	51	0.0471799	2.68421	4.25	0	7.16157e-05	3.32882e-74	9.31344e-10	1.11862e-79	3.876e-200
Bd3	59000519	59015232	Bd3	59223519	59234978	221373	5.90079e+07	5.92292e+07	12256	9156	64	0.0199593	2.24561	2.46154	0	5.85808e-06	2.29981e-52	7.51829e-09	1.395e-184	7.19311e-123
Bd4	537139	624685	Bd4	1920103	1967517	1362898	580912	1943810	66644	43901	368	0.0222559	2.09687	1.71963	0	3.73432e-26	4.66926e-59	7.26027e-37	1e-300	1e-300
Bd4	565631	618295	Bd4	2247072	2300626	1681886	591963	2273849	43813	49202	227	0.0174434	2.02679	1.57639	0	4.37575e-13	1.06506e-26	1.03034e-21	1e-300	1e-300
Bd4	586980	623130	Bd4	2610470	2654283	2.02732e+06	605055	2.63238e+06	29591	39146	156	0.0159235	2.29412	2.05263	0	2.72e-13	4.99871e-29	5.13963e-20	1e-300	1e-300
Bd4	601889	615466	Bd4	1001132	1013340	398558	608678	1007236	12890	10798	57	0.0180431	2.375	2.71429	0	2.46584e-05	1.52122e-33	7.40857e-09	1e-300	5.20027e-248
Bd4	694536	718422	Bd4	2504163	2529410	1.81031e+06	706479	2.51679e+06	19172	23926	52	0.0086384	2.31111	2.47619	0	0.000111875	2.46966e-08	7.43223e-08	1.06871e-271	1e-300
Bd4	761785	764054	Bd4	18052664	18055826	1.72913e+07	762920	18054245	1269	3889	50	0.0751438	50	50	0	1e-300	2.01981e-97	1e-300	1	5.65844e-135
Bd4	927899	931215	Bd4	953096	956282	25132	929557	954689	3586	3822	62	0.0778302	2.95238	2.95238	0	0.000458602	1.45362e-98	3.4196e-13	4.37471e-143	4.12476e-181
Bd4	1393656	1412436	Bd4	1643039	1657611	247279	1403046	1650325	15450	15600	63	0.0154178	2.25	1.53659	0	0.000218905	2.43771e-26	9.11092e-09	1.49362e-268	1e-300
Bd4	1489894	1520733	Bd4	2310130	2334471	816987	1.50531e+06	2.3223e+06	26372	20121	70	0.0103543	2.02899	2.12121	0.01	6.91087e-06	1.51472e-13	7.40864e-08	3.35896e-286	1.36907e-161
Bd4	1668137	1690629	Bd4	4340314	4353465	2.66751e+06	1679383	4.34689e+06	22194	144613	243	0.0556462	22.0909	48.6	0	7.68692e-14	5.7168e-12	3.47061e-228	1e-300	1e-300
Bd4	1697789	1746758	Bd4	4340276	4354912	2.62532e+06	1.72227e+06	4347594	39758	146604	419	0.0537683	17.4583	27.9333	0	7.67656e-16	6.05846e-16	1e-300	1.01692e-197	1e-300
Bd4	1705593	1714819	Bd4	1755281	1760894	47881.5	1710206	1.75809e+06	10989	5217	118	0.0649054	3.80645	59	0.03	0.000188268	3.58746e-146	9.49526e-33	1e-300	2.42777e-152
Bd4	1950002	1972028	Bd4	2640751	2661645	690183	1961015	2651198	21195	19170	95	0.0180662	2.06522	1.82692	0.01	2.49384e-06	4.19309e-35	1.77854e-10	1e-300	2.95502e-224
Bd4	2315532	2334304	Bd4	4341319	4352867	2022175	2324918	4347093	17173	143122	173	0.0465715	24.7143	173	0	4.4876e-07	5.33122e-07	4.09614e-171	1e-300	1e-300
Bd4	2320979	2329670	Bd4	2447003	2454966	125660	2.32532e+06	2.45098e+06	8628	9123	69	0.0338169	4.05882	2.46429	0	0.000178058	2.55971e-61	2.5402e-21	1e-300	1e-300
Bd4	2348349	2362304	Bd4	4341329	4351307	1.99099e+06	2.35533e+06	4346318	13964	142134	139	0.0474046	27.8	46.3333	0	0.000888848	7.9976e-06	1.04272e-144	1e-300	1e-300
Bd4	2348581	2366552	Bd4	3606056	3650514	1.27072e+06	2.35757e+06	3628285	15092	41581	72	0.00941346	2.08696	2.66667	0	0.000135977	3.65682e-11	1.68376e-08	5.29147e-225	1e-300
Bd4	2410897	2437113	Bd4	4255235	4278845	1843035	2424005	4267040	23272	22548	50	0.00819063	2.17391	2	0	9.32442e-06	5.86091e-06	7.40931e-07	1e-300	1
Bd4	2438376	2454785	Bd4	3893833	3926794	1463733	2.44658e+06	3.91031e+06	15836	32912	52	0.00859693	2.16667	2.88889	0	0.000785104	1.08539e-06	4.9897e-07	1e-300	1e-300
Bd4	2503477	2506529	Bd4	2522465	2525836	19147.5	2505003	2.52415e+06	3404	4120	64	0.081329	3.04762	1.72973	0.01	2.11048e-06	6.14916e-102	3.68509e-14	3.59469e-110	5.83072e-220
Bd4	2641952	2674286	Bd4	4848581	4869899	2201121	2658119	4859240	27680	22147	57	0.00867146	2.11111	2.71429	0	0.000154541	2.8491e-06	3.31862e-07	3.44824e-255	1e-300
Bd4	2716757	2725892	Bd4	2804683	2812207	87120.5	2.72132e+06	2808445	9502	7686	69	0.0338067	2.22581	2.875	0	0.000617584	1.85266e-63	2.87025e-09	5.93874e-230	9.12156e-287
Bd4	3399637	3416814	Bd4	3717631	3735510	318345	3.40823e+06	3.72657e+06	14224	16266	72	0.0167638	2.32258	3.42857	0	0.000126355	1.95049e-34	2.31719e-10	1e-300	6.94604e-292
Bd4	3466551	3472170	Bd4	3498711	3504051	32020.5	3.46936e+06	3501381	5160	5991	57	0.0424529	4.07143	1.96552	0	0.000587121	9.47737e-69	5.76342e-18	1e-300	1e-300
Bd4	4167015	4174289	Bd4	4212896	4218699	45145.5	4170652	4.2158e+06	9395	6563	86	0.0536776	2.02353	2.26316	0	0.000214176	1.04285e-92	3.06595e-09	1e-300	3.22357e-137
Bd4	4278646	4290932	Bd4	4565289	4578510	287110	4284789	4.5719e+06	11682	13156	55	0.0175997	2.29167	1.66667	0	0.000279544	1.37649e-29	4.20641e-08	1	1e-300
Bd4	4340278	4353954	Bd4	8812289	8843226	4.48064e+06	4347116	8.82776e+06	145692	18535	239	0.043726	17.0714	19.9167	0	5.98306e-14	8.87454e-19	4.37942e-199	1e-300	0.99265
Bd4	4340279	4355646	Bd4	8268840	8294536	3.93373e+06	4.34796e+06	8281688	147492	12982	142	0.0282254	23.6667	28.4	0	4.3169e-07	3.50141e-07	3.01789e-138	1e-300	1.02866e-62
Bd4	4340280	4356092	Bd4	8156236	8219342	3839603	4348186	8187789	147922	34324	521	0.0538846	30.6471	16.8065	0	6.68298e-84	6.79036e-56	1e-300	1e-300	1
Bd4	4340284	4353264	Bd4	8855842	8910585	4.53644e+06	4346774	8.88321e+06	145027	37683	602	0.0725543	31.6842	40.1333	0	6.86972e-75	1.01891e-74	1e-300	1e-300	5.16744e-62
Bd4	4340285	4351123	Bd4	10572377	10587232	6.2341e+06	4345704	1.05798e+07	140995	12442	140	0.044475	23.3333	15.5556	0	1.94543e-06	7.06121e-09	1.67949e-135	1e-300	6.99849e-278
Bd4	4340286	4355724	Bd4	8928909	8948787	4590843	4348005	8938848	147440	14550	249	0.0575481	23.7143	124.5	0	3.17518e-22	2.36944e-35	4.19786e-241	1e-300	6.56719e-140
Bd4	4340295	4351055	Bd4	10690874	10705510	6352517	4345675	10698192	140205	11716	131	0.0421026	21.8333	26.2	0	5.15481e-09	2.15702e-08	2.65631e-123	1e-300	1.70069e-71
Bd4	4340300	4351370	Bd4	4547035	4588700	222032	4345835	4.56787e+06	144069	33383	1329	0.205698	18.7183	16.4074	0	6.48833e-12	1e-300	1e-300	1e-300	1.00141e-110
Bd4	4341308	4351311	Bd4	9026393	9040625	4.6872e+06	4.34631e+06	9033509	142405	13899	147	0.0495082	29.4	18.375	0	1.74235e-06	2.05683e-07	2.26301e-156	1e-300	1e-300
Bd4	4341330	4351052	Bd4	5152663	5163107	811694	4346191	5157885	138788	7479	106	0.0429032	21.2	35.3333	0	6.67725e-08	1.19465e-12	7.60031e-99	1e-300	0.0213068
Bd4	4341353	4351313	Bd4	10651184	10664903	6.31171e+06	4346333	1.0658e+07	142117	10166	127	0.0437767	25.4	21.1667	0	1.98538e-09	1.36844e-10	1.36794e-127	1e-300	2.69733e-44
Bd4	4341553	4352943	Bd4	10599877	10617559	6261470	4347248	10608718	142432	14290	184	0.051659	26.2857	23	0	2.31598e-09	1.14357e-15	1.33886e-186	1e-300	6.15403e-237
Bd4	4341583	4346042	Bd4	4505042	4512365	164891	4.34381e+06	4.5087e+06	64124	9576	179	0.124004	16.2727	2.01124	0	8.60499e-06	6.71896e-79	4.09004e-146	1e-300	1e-300
Bd4	4341651	4351305	Bd4	9004549	9025352	4.66847e+06	4346478	9.01495e+06	139960	20295	208	0.0557416	26	23.1111	0	2.60841e-10	2.36714e-09	1.00714e-209	1e-300	1e-300
Bd4	4493707	4515777	Bd4	4714247	4725812	215288	4504742	4.72003e+06	23587	11617	77	0.0186854	2.10959	1.35088	0	0.000213905	7.84486e-34	3.57223e-09	1e-300	2.28289e-156
Bd4	4522639	4532269	Bd4	4716344	4730919	196178	4527454	4.72363e+06	10427	15538	56	0.0188837	2.66667	3.5	0	0.000427895	2.32052e-29	1.85942e-10	1e-300	1e-300
Bd4	4527388	4532019	Bd4	4569937	4577971	44250.5	4.5297e+06	4573954	5549	8330	81	0.0522015	3.30612	3.85714	0	2.01347e-05	2.97027e-95	1.87174e-19	1e-300	1e-300
Bd4	4662287	4674793	Bd4	4853893	4866504	191658	4668540	4.8602e+06	11697	13770	58	0.0188479	2.32	1.34884	0	0.000546932	3.01971e-31	1.22375e-08	4.02927e-164	1e-300
Bd4	4761523	4774016	Bd4	4971439	4982586	209243	4.76777e+06	4.97701e+06	11850	8901	53	0.0182992	2.40909	2.20833	0	1.08797e-08	1.50678e-35	1.53725e-08	2.04157e-113	6.8566e-55
Bd4	4943789	4953382	Bd4	5137701	5151665	196098	4.94859e+06	5144683	9193	13079	50	0.0173242	2.5	1.85185	0	0.000108107	6.28282e-30	1.24589e-08	1.25709e-219	1e-300
Bd4	4943802	4955919	Bd4	5175640	5195927	235923	4.94986e+06	5.18578e+06	11234	20799	78	0.0196471	2.19718	2.22857	0	0.00043087	3.28975e-39	5.0358e-10	1.84906e-239	1e-300
Bd4	5138251	5152439	Bd4	5393523	5410304	256568	5145345	5.40191e+06	12927	18073	78	0.0205575	2.22857	1.52941	0.01	0.000819174	3.29723e-39	2.7159e-10	2.78541e-275	1e-300
Bd4	5669597	5697859	Bd4	8414822	8442732	2745049	5683728	8428777	28831	25090	63	0.00915427	2.13559	2.03226	0	1.05667e-06	6.79257e-06	5.67128e-08	1e-300	1e-300
Bd4	5758827	5762298	Bd4	5777564	5780733	18586	5.76056e+06	5.77915e+06	4485	3674	65	0.0799003	4.0625	2.40741	0.01	2.03635e-07	2.10511e-99	3.33182e-20	1e-300	1.93316e-210
Bd4	5940297	5946875	Bd4	5983083	5988880	42395.5	5943586	5.98598e+06	6118	6577	77	0.0507865	2.08108	1.2623	0	9.68779e-07	1.64472e-93	6.24938e-09	8.65969e-123	7.86341e-300
Bd4	6309475	6333048	Bd4	7775371	7803409	1.46813e+06	6.32126e+06	7789390	21883	22122	64	0.0101214	2.37037	1.88235	0	4.99566e-07	1.45694e-12	1.01837e-09	1e-300	6.65854e-198
Bd4	6411277	6417885	Bd4	6448239	6453418	36247.5	6414581	6.45083e+06	5592	5640	76	0.0526276	2.375	3.16667	0.01	0.000164239	8.24721e-100	2.81285e-11	9.39525e-91	1e-300
Bd4	6630341	6655888	Bd4	8468362	8503470	1.8428e+06	6.64311e+06	8485916	25124	38474	82	0.0110344	2.27778	1.90698	0	0.000765887	8.81922e-07	3.54219e-11	1e-300	1e-300
Bd4	6821468	6840225	Bd4	8553387	8583201	1.73745e+06	6.83085e+06	8568294	20779	27898	53	0.0089064	3.02857	2.52381	0	8.6248e-05	9.68403e-06	6.58112e-12	1e-300	4.43164e-296
Bd4	7605769	7610736	Bd4	7644139	7649496	38565	7.60825e+06	7.64682e+06	4442	6121	58	0.0458546	2.32	2.9	0.04	5.65142e-05	1.55314e-73	1.22375e-08	4.52191e-98	2.86235e-234
Bd4	8111588	8129770	Bd4	8383113	8397261	269508	8120679	8390187	18533	11857	216	0.054532	2.54118	2.25	0	6.10415e-10	1.02786e-198	1.13147e-32	1e-300	2.49971e-127
Bd4	8113289	8131485	Bd4	8458557	8475444	344614	8122387	8.467e+06	18574	19204	116	0.0269876	2.23077	3.13514	0.04	0.00085195	2.5625e-56	1.56849e-14	1e-300	1e-300
Bd4	8114293	8134971	Bd4	8317056	8327171	197482	8124632	8.32211e+06	19688	8106	183	0.0485068	2.77273	2.40789	0	4.86882e-07	1.86432e-180	2.64329e-32	1e-300	1e-300
Bd4	8114298	8129669	Bd4	8277205	8297943	165590	8.12198e+06	8287574	16221	11930	260	0.0587707	3.15152	4.12698	0	1.27502e-12	4.55664e-273	1.07192e-54	1e-300	2.71744e-189
Bd4	8121538	8130030	Bd4	8405258	8413256	283473	8125784	8409257	9575	7529	68	0.0336582	2.42857	2.34483	0.01	0.000177101	1.6147e-62	1.18949e-10	1e-300	3.93743e-101
Bd4	8283235	8299462	Bd4	8490040	8506727	207035	8.29135e+06	8.49838e+06	9262	19060	62	0.015375	2.2963	1.21569	0.03	0.000330582	1.05403e-32	5.75651e-09	7.93321e-140	1e-300
Bd4	8881056	8906439	Bd4	11901196	11918383	3016042	8.89375e+06	1.19098e+07	20238	71498	141	0.0270345	12.8182	28.2	0	1.65573e-12	1.10418e-14	6.54329e-102	1e-300	1e-300
Bd4	8881788	8910075	Bd4	10545186	10591937	1672630	8.89593e+06	1.05686e+07	22011	37363	121	0.0131616	2	4.84	0	4.67882e-05	5.04533e-26	5.05398e-12	1e-300	1.36015e-288
Bd4	9024215	9040625	Bd4	11902127	11918745	2878016	9032420	11910436	14362	71554	84	0.0207587	7	10.5	0	0.000200507	2.61444e-06	9.66646e-42	5.82953e-176	1e-300
Bd4	9118342	9366746	Bd4	12916963	13169307	3800591	9242544	13043135	236721	248781	5614	0.0915074	2.47313	1.68995	0	1.83491e-275	1e-300	1e-300	1e-300	1e-300
Bd4	9118588	9132620	Bd4	9360572	9375670	242517	9125604	9368121	14076	16644	66	0.018493	2.0625	1.46667	0.01	0.000351957	2.68646e-29	9.63073e-08	3.61155e-244	8.59699e-280
Bd4	9153544	9176040	Bd4	11903357	11916277	2745025	9164792	11909817	25404	67555	244	0.0562333	10.1667	6.59459	0	2.69942e-09	3.01748e-48	1.75805e-152	1e-300	1e-300
Bd4	9167006	9179782	Bd4	9557776	9567933	389460	9173394	9.56285e+06	14456	11634	51	0.0181515	2.37209	1.54545	0	0.000704928	2.13579e-24	4.51117e-08	3.87972e-295	1e-300
Bd4	9186247	9234387	Bd4	13431863	13463738	4.23748e+06	9210317	1.34478e+07	46905	32152	136	0.013873	2.06061	1.5814	0	0.000394927	6.62476e-12	3.26604e-14	1e-300	1e-300
Bd4	9187806	9270154	Bd4	13230500	13314203	4.04337e+06	9228980	1.32724e+07	85995	73952	648	0.031852	2.05388	1.7561	0.01	6.05607e-25	7.47561e-68	2.17531e-60	1e-300	1e-300
Bd4	9209575	9254743	Bd4	12466360	12498719	3.25038e+06	9232159	1.24825e+07	49146	34189	308	0.0324266	2.28996	2.54545	0	2.93604e-23	1.37152e-84	1.33905e-37	1e-300	1e-300
Bd4	9298818	9378948	Bd4	11900350	11919707	2.57115e+06	9338883	1.191e+07	80073	75558	528	0.0433182	5.30653	8.8	0	1.75334e-05	1.00278e-37	5.30926e-199	1e-300	1e-300
Bd4	9307795	9327733	Bd4	10026724	10044915	718056	9317764	1.00358e+07	22165	19880	83	0.0177675	2.10127	3.95238	0	6.39176e-05	8.21881e-25	1.09383e-09	1.03611e-285	1e-300
Bd4	9531344	9573510	Bd4	11899885	11919696	2.35736e+06	9552427	1.19098e+07	40434	76089	324	0.0426695	6.89362	9.25714	0	2.8753e-13	2.2747e-37	1.13768e-153	1e-300	1e-300
Bd4	9584491	9613988	Bd4	12718226	12747220	3.13348e+06	9.59924e+06	12732723	32397	25601	71	0.00990769	2.08824	2.29032	0	0.000996656	3.33485e-06	2.0532e-08	1e-300	8.62541e-97
Bd4	9711078	9745144	Bd4	12419926	12454878	2709291	9728111	12437402	33257	37638	109	0.0128904	2.86842	1.84746	0	5.93759e-11	4.50189e-09	5.20827e-21	1e-300	1e-300
Bd4	9714154	9738014	Bd4	10079126	10108670	367814	9726084	10093898	24959	29038	148	0.0226199	2	1.04225	0	6.1927e-05	7.61176e-47	2.4906e-14	1e-300	1e-300
Bd4	10022012	10113315	Bd4	12915712	13077898	2.92914e+06	1.00677e+07	12996805	90514	162820	1239	0.0398947	2.11976	1.75248	0	2.1388e-37	3.75741e-77	2.02919e-122	1e-300	1e-300
Bd4	10022244	10104335	Bd4	11899802	11918600	1.84591e+06	1.00633e+07	11909201	83223	73530	534	0.0432017	6.80255	8.21538	0	1.10493e-10	3.98596e-38	3.02317e-249	1e-300	1e-300
Bd4	10022935	10079246	Bd4	12420644	12485096	2.40178e+06	1.00511e+07	12452870	58416	65459	333	0.0225068	2.11429	1.37037	0	1.19654e-13	2.65525e-24	3.5871e-34	1e-300	1e-300
Bd4	10024495	10113014	Bd4	12573330	12633166	2.53449e+06	1.00688e+07	12603248	88244	60183	448	0.0246478	2.06452	2.50279	0	4.28076e-17	2.7891e-29	6.99119e-43	1e-300	1e-300
Bd4	10548894	10584273	Bd4	11523627	11553557	972008	1.05666e+07	11538592	31600	31267	96	0.0119978	2.06452	1.92	0	0.000833288	1.89494e-10	1.45997e-10	1e-300	1e-300
Bd4	10549646	10629158	Bd4	11899643	11919229	1320034	10589402	11909436	62422	74498	472	0.0388759	6.51034	6.94118	0	1.50999e-17	1.81704e-49	6.54112e-213	3.15787e-241	1e-300
Bd4	10662485	10762447	Bd4	11900341	11919369	1197389	10712466	11909855	84647	75132	604	0.0414314	5.9802	5.80769	0	0.000221071	1.11429e-53	4.01376e-253	1e-300	1e-300
Bd4	10742704	10757919	Bd4	10993503	11009783	251332	1.07503e+07	11001643	15688	19233	79	0.0204733	2.13514	3.7619	0	0.000140277	1.20965e-32	1.35921e-09	1e-300	1e-300
Bd4	10797569	10816249	Bd4	12013001	12039784	1.21948e+06	10806909	1.20264e+07	15957	27507	51	0.0091562	2.04	6.375	0	0.000867702	1.56367e-08	3.35114e-06	1.29267e-98	7.90129e-88
Bd4	10943648	10956675	Bd4	11902978	11915540	959098	1.09502e+07	11909259	13315	68476	136	0.0433799	6.47619	9.06667	0	0.000704644	1.24929e-29	1.62343e-62	1.81242e-63	1e-300
Bd4	10958497	10980529	Bd4	11900480	11915693	938574	10969513	1.19081e+07	22579	70412	293	0.06421	7.14634	6.36957	0	2.02262e-08	3.80652e-81	4.24823e-143	1.70806e-225	1e-300
Bd4	10987912	11016003	Bd4	11900487	11917489	907030	1.1002e+07	11908988	28984	71650	375	0.0678774	6.04839	5.43478	0	7.9572e-05	7.38726e-101	1.62683e-159	1e-300	1e-300
Bd4	11023064	11056329	Bd4	11899885	11919752	870122	1.10397e+07	1.19098e+07	36422	76258	528	0.0811112	7.54286	7.23288	0	0.000178434	3.46427e-150	7.39733e-267	1e-300	1e-300
Bd4	11029261	11057343	Bd4	11520334	11554590	494160	11043302	11537462	31480	35582	197	0.0257939	2.38788	2.69863	0	2.53456e-05	4.12315e-52	8.80612e-27	1e-300	1e-300
Bd4	11032878	11047353	Bd4	12959154	12970550	1.92474e+06	1.10401e+07	12964852	19136	12749	58	0.0182986	2.63636	2.9	0	3.51972e-05	1.96083e-22	1.36484e-10	1e-300	2.51256e-168
Bd4	11034681	11051077	Bd4	11403546	11418167	367978	11042879	1.14109e+07	21415	14971	79	0.0207888	2.50794	3.59091	0	0.000133594	6.12275e-31	8.90841e-13	1e-300	1e-300
Bd4	11058244	11095269	Bd4	11899208	11919837	832766	1.10768e+07	1.19095e+07	27060	77161	558	0.0789965	6.23464	10.9412	0	2.28856e-29	1.42281e-224	1.84337e-242	1	1e-300
Bd4	11062463	11094813	Bd4	13438494	13467864	2374541	11078638	13453179	24551	29230	87	0.0115053	2.23077	3.34615	0.01	0.00075613	2.06333e-14	2.58619e-11	0.00174725	1e-300
Bd4	11073650	11092501	Bd4	12584086	12599680	1.50881e+06	1.10831e+07	12591883	15074	14999	67	0.0158764	2.0303	1.86111	0	5.89582e-05	5.91795e-31	1.34906e-07	2.16175e-34	1e-300
Bd4	11077648	11090997	Bd4	11526355	11541560	449635	1.10843e+07	1.1534e+07	11244	16826	55	0.0157217	2.89474	9.16667	0	2.05849e-06	2.50694e-25	1.42638e-11	5.73559e-115	1e-300
Bd4	11077964	11094072	Bd4	11796583	11811794	718170	11086018	1.18042e+07	12681	14850	56	0.0145943	2.28571	4	0.01	0.000525754	3.19483e-26	3.47726e-08	4.01881e-37	6.35183e-137
Bd4	11102258	11112414	Bd4	11899516	11919267	802056	11107336	1.19094e+07	9310	75273	212	0.0578584	7.06667	35.3333	0	1.89117e-08	4.24711e-96	3.24747e-103	1e-300	1e-300
Bd4	11124915	11150825	Bd4	11901008	11916523	770896	11137870	1.19088e+07	21935	70934	316	0.0622627	7.43529	8.77778	0	1.69196e-10	1.51467e-97	7.29056e-159	5.76734e-159	1e-300
Bd4	11127959	11145466	Bd4	12423375	12445969	1.29796e+06	1.11367e+07	12434672	16050	23814	88	0.0179114	2.14634	3.38462	0.01	0.00013265	3.55955e-32	1.30441e-10	1e-300	1e-300
Bd4	11233106	11254250	Bd4	12360240	12383571	1.12823e+06	11243678	1.23719e+07	18791	24765	110	0.0201874	2.03704	1.92982	0	9.18749e-07	8.62206e-41	1.57265e-11	1.92988e-83	1e-300
Bd4	11266228	11326714	Bd4	11900406	11919298	613381	11296471	11909852	55639	74471	949	0.0975819	6.87681	6.87681	0	1.37547e-33	1e-300	1e-300	1e-300	1e-300
Bd4	11272988	11285923	Bd4	11500169	11510634	225946	1.12795e+07	1.15054e+07	12938	11591	53	0.0184869	2.03846	1.76667	0	0.000332764	2.5404e-28	2.23894e-06	3.45844e-151	1e-300
Bd4	11284006	11323804	Bd4	12437432	12484214	1156918	11303905	12460823	40380	47447	389	0.036672	2.13151	2.21023	0	6.65172e-21	1.62633e-119	2.52181e-40	1e-300	1e-300
Bd4	11284565	11302105	Bd4	12595630	12615273	1.31212e+06	11293335	1.26055e+07	18457	19650	74	0.0162439	2.08451	1.64444	0	0.000516599	2.85946e-24	1.13251e-08	1e-300	1e-300
Bd4	11380874	11385575	Bd4	11909122	11914421	528547	1.13832e+07	1.19118e+07	7066	34393	51	0.0416268	7.28571	2.83333	0	2.01716e-05	9.62215e-18	8.54847e-27	1e-300	1e-300
Bd4	11528563	11553130	Bd4	12034687	12062625	507810	1.15408e+07	12048656	25190	26490	134	0.0208309	2.0303	1.63415	0	1.43557e-07	7.89953e-42	1.39521e-13	1e-300	7.27764e-114
Bd4	11530089	11556997	Bd4	12349799	12377702	820208	11543543	1.23638e+07	27179	28291	151	0.022486	2.18841	1.9359	0	7.57962e-11	8.69582e-46	1.05898e-17	1e-300	6.87005e-292
Bd4	11530997	11547127	Bd4	12441861	12457052	910394	11539062	1.24495e+07	19351	17231	64	0.0166781	2.13333	1.64103	0	0.000153069	6.49038e-20	4.65431e-08	1e-300	4.04243e-270
Bd4	11569207	11588770	Bd4	12015008	12035774	446402	1.1579e+07	12025391	20599	23057	89	0.0180126	2	2.225	0.01	0.000253906	2.48979e-26	2.83263e-09	1e-300	1e-300
Bd4	11644763	11650895	Bd4	11684211	11689014	38783.5	11647829	1.16866e+07	7120	5894	58	0.0432925	2.14815	2.52174	0.04	0.000730659	7.66053e-63	1.52372e-07	1.84924e-241	1.04965e-239
Bd4	11710679	11726578	Bd4	12188578	12205977	478649	1.17186e+07	1.21973e+07	16281	16224	61	0.0149525	2	2.17857	0	1.91776e-06	6.89397e-23	7.56767e-07	6.00186e-157	1.49221e-64
Bd4	11730546	11751331	Bd4	13816156	13842006	2.08814e+06	1.17409e+07	13829081	22646	23433	53	0.00927613	2.03846	1.35897	0	0.000588824	8.39185e-07	2.23894e-06	1e-300	6.82207e-247
Bd4	11769859	11774910	Bd4	11803706	11808760	33848.5	1.17724e+07	11806233	6442	6756	62	0.0500793	4.13333	4.42857	0	0.000193151	7.49268e-68	1.05389e-19	2.93569e-278	1e-300
Bd4	11898326	11919730	Bd4	12554721	12642228	689446	11909028	1.25985e+07	77275	77837	1723	0.129127	7.44276	2.51901	0	5.63103e-109	1e-300	1e-300	1e-300	1e-300
Bd4	11898520	11925120	Bd4	13869060	13917681	1.98155e+06	11911820	1.38934e+07	86789	43026	265	0.0287548	4.56897	3.89706	0	0.000186102	3.57922e-10	3.49191e-87	1e-300	1e-300
Bd4	11899487	11919562	Bd4	12938522	13042026	1.08075e+06	1.19095e+07	12990274	76516	108338	1732	0.114395	7.5141	4.78453	0	7.81279e-78	1e-300	1e-300	1e-300	1e-300
Bd4	11900491	11918621	Bd4	13693076	13777167	1.82557e+06	11909556	1.37351e+07	72646	73539	476	0.0380076	5.73494	3.55224	0	3.48955e-06	3.39492e-36	9.18346e-193	1e-300	1e-300
Bd4	11900601	11917743	Bd4	13127569	13154470	1.23185e+06	11909172	1.3141e+07	71896	29006	374	0.0693103	7.95745	2.38217	0	2.95068e-18	9.13582e-100	3.14359e-197	1e-300	1e-300
Bd4	11901058	11919046	Bd4	13088394	13126135	1.19721e+06	11910052	1.31073e+07	72588	39004	513	0.0751345	7.48905	3.5137	0	3.86601e-16	6.79268e-138	5.89968e-258	1e-300	1e-300
Bd4	11902125	11915539	Bd4	12370264	12382626	467613	11908832	12376445	69029	13030	362	0.114629	8.22727	2.87302	0	2.30018e-07	5.0044e-202	1.44731e-195	1e-300	8.68239e-231
Bd4	11902354	11917501	Bd4	12763712	12793064	868460	1.19099e+07	12778388	70119	29564	351	0.0643813	7.8	5.16176	0	1.65685e-09	2.75641e-87	1.43363e-182	1e-300	1e-300
Bd4	11903010	11915353	Bd4	12392539	12426680	500428	1.19092e+07	1.24096e+07	68018	33983	903	0.158558	10.75	3.15734	0	3.98301e-13	1e-300	1e-300	1e-300	1e-300
Bd4	11903071	11916277	Bd4	13050232	13069658	1150271	11909674	13059945	69193	20838	231	0.0577792	7.21875	3.12162	0	0.000210323	4.3935e-54	4.01086e-114	1e-300	1.8761e-155
Bd4	11903145	11916008	Bd4	13247456	13261455	1344879	1.19096e+07	1.32545e+07	68621	14678	142	0.0431473	7.1	7.1	0	4.8934e-05	1.73179e-28	4.95569e-70	1e-300	1e-300
Bd4	11903170	11917670	Bd4	13443750	13467795	1.54535e+06	11910420	1.34558e+07	69514	23699	281	0.0595033	12.7727	5.40385	0	7.01105e-13	6.69381e-71	1.06724e-200	1e-300	1e-300
Bd4	11903193	11915960	Bd4	12464915	12474680	560221	1.19096e+07	1.24698e+07	68080	11543	256	0.0927349	5.33333	4.12903	0	5.36974e-05	1.16359e-122	5.10417e-98	1e-300	2.18664e-196
Bd4	11903784	11915771	Bd4	12432366	12444546	528678	1.19098e+07	12438456	64499	12699	319	0.107739	5.96262	2.41667	0	0.000328586	4.27048e-174	2.33945e-134	1e-300	9.06828e-93
Bd4	11904911	11915177	Bd4	11979613	11987246	73385.5	11910044	1.19834e+07	57998	9353	185	0.0843619	16.8182	92.5	0	4.78858e-10	2.7832e-92	1.95754e-153	1e-300	1e-300
Bd4	11905199	11915618	Bd4	13341201	13357121	1.43875e+06	1.19104e+07	13349161	58218	16701	148	0.0458633	12.3333	24.6667	0	5.13074e-06	5.68553e-33	1.3681e-104	1e-300	1e-300
Bd4	11905475	11915347	Bd4	12524894	12530956	617514	11910411	12527925	55344	6833	125	0.0640307	5.55556	3.37838	0	0.000628371	1.82465e-61	1.15261e-50	1e-300	1e-300
Bd4	11908981	11914277	Bd4	12167183	12171480	257702	11911629	1.21693e+07	34695	5185	53	0.0450946	6.625	10.6	0	0.000361281	9.34243e-25	6.72805e-26	1e-300	1.0387e-251
Bd4	11909344	11914261	Bd4	12499698	12505103	590598	1.19118e+07	1.25024e+07	32161	5709	60	0.047445	4.44444	7.5	0	0.000639856	4.18093e-30	1.39623e-20	1e-300	6.70622e-24
Bd4	11979705	11989399	Bd4	12420419	12435686	443500	11984552	1.24281e+07	10611	16029	53	0.0173307	3.3125	2.52381	0	2.39042e-06	8.00804e-26	2.45461e-13	1e-300	7.92903e-136
Bd4	12260620	12268313	Bd4	12300521	12304094	37841	1.22645e+07	1.23023e+07	9104	5141	63	0.045643	3.5	3.15	0	0.000534604	2.01451e-67	1.28842e-16	5.52857e-182	1e-300
Bd4	12465000	12482267	Bd4	13248893	13267902	784764	1.24736e+07	1.32584e+07	17998	18350	110	0.0247501	2.2449	2.2	0	1.3004e-12	1.77091e-54	4.9071e-14	2.11055e-279	1e-300
Bd4	12516703	12533626	Bd4	12697536	12713095	180151	1.25252e+07	1.27053e+07	16674	16003	95	0.0238717	2.04301	2.31707	0.04	9.93624e-05	1.12802e-49	3.04208e-10	3.82948e-192	1e-300
Bd4	12615573	12640124	Bd4	13132176	13161035	518757	1.26278e+07	1.31466e+07	25849	31562	144	0.0220061	2.04255	4	0.01	0.000146265	9.79566e-39	1.15826e-14	1e-300	1e-300
Bd4	12616768	12630118	Bd4	13110073	13122156	492672	12623443	1.31161e+07	16363	13828	55	0.017651	2.34043	5	0	0.000502988	8.68014e-22	2.14639e-08	1e-300	1.90188e-169
Bd4	12707059	12737936	Bd4	14046787	14081119	1.34146e+06	1.27225e+07	14063953	31197	39850	101	0.012642	2.49383	2.14894	0	8.78218e-05	3.74274e-07	1.0178e-15	1e-300	1e-300
Bd4	12726976	12739604	Bd4	12932723	12943526	204834	12733290	1.29381e+07	12854	11862	52	0.0181141	2.08	2.16667	0	0.000564836	4.04873e-27	1.58537e-06	2.07813e-161	2.23223e-146
Bd4	12776347	12782061	Bd4	12805964	12811529	29542.5	12779204	1.28087e+07	7325	5056	64	0.046314	2.46154	8	0.03	0.000200514	3.1486e-75	2.41155e-10	1e-300	7.39413e-62
Bd4	12847358	12859781	Bd4	13131170	13143895	283963	1.28536e+07	1.31375e+07	15792	14929	57	0.0185001	2.19231	2.03571	0	0.000219732	2.06447e-22	1.01824e-07	1e-300	1e-300
Bd4	12885809	12904595	Bd4	14162281	14185536	1.27871e+06	12895202	1.41739e+07	19630	24720	50	0.00970734	2.5	3.125	0	1.25033e-05	7.09534e-07	1.24589e-08	2.01451e-166	1e-300
Bd4	12952925	12963003	Bd4	13445946	13459397	494708	12957964	1.34527e+07	11274	14624	52	0.0180386	2.88889	1.85714	0	0.000148981	1.33964e-25	5.35056e-11	5.24125e-144	1e-300
Bd4	13108959	13132060	Bd4	13484023	13492518	367761	1.31205e+07	1.34883e+07	22898	7981	68	0.0175663	4.85714	13.6	0	1.86196e-05	3.32937e-37	3.63259e-25	7.83539e-167	1e-300
Bd4	13245706	13253937	Bd4	13310512	13319962	65415.5	1.32498e+07	13315237	9591	7996	81	0.0373922	3.0566	1.5283	0.05	0.000196328	5.89101e-78	1.51099e-17	1e-300	1.56101e-67
Bd4	13340891	13354873	Bd4	13523866	13544712	186407	13347882	13534289	15492	20999	279	0.0653851	4.5	3.67105	0	2.10635e-22	1.91302e-240	3.03506e-90	1e-300	1e-300
Bd4	13340896	13349849	Bd4	13669741	13684515	331756	1.33454e+07	13677128	10900	12892	50	0.0172001	2.77778	1.72414	0	0.000216868	6.10122e-27	4.46629e-10	1e-300	1.07864e-16
Bd4	13348904	13356463	Bd4	13501726	13508648	152504	1.33527e+07	13505187	7057	3702	54	0.0304368	4.69565	54	0	3.80225e-15	7.36221e-68	1.05032e-19	2.49305e-275	1.02558e-34
Bd4	13361643	13379909	Bd4	13823157	13841574	461590	13370776	1.38324e+07	16936	16185	72	0.0160203	2.05714	1.89474	0	0.000771408	5.50479e-30	2.91406e-08	6.72403e-272	6.78853e-166
Bd4	14140951	14178697	Bd4	15873926	15922098	1738188	14159824	15898012	35855	47589	147	0.0139649	2.07042	1.51546	0	6.73454e-08	2.34281e-11	2.2085e-15	1e-300	1e-300
Bd4	14345070	14366256	Bd4	14747829	14766720	401612	14355663	1.47573e+07	21396	22507	91	0.0185332	2.24691	3.03333	0	0.000271708	3.91363e-27	6.42287e-12	1e-300	1e-300
Bd4	14639368	14651649	Bd4	15192677	15206414	554037	1.46455e+07	1.51995e+07	12130	14729	52	0.016313	2.88889	4.72727	0	2.23336e-06	4.66007e-24	5.35056e-11	1.59957e-192	1e-300
Bd4	14716593	14736442	Bd4	15299724	15326659	586674	1.47265e+07	1.53132e+07	21826	29186	118	0.0205868	2.0885	2.22642	0	0.000893369	6.68172e-34	6.46026e-13	1e-300	1e-300
Bd4	14751891	14762326	Bd4	15160577	15179444	412902	1.47571e+07	1.517e+07	13746	16277	66	0.0183844	2.2	2.27586	0	0.000248106	2.08698e-30	9.5331e-09	1e-300	1.74297e-86
Bd4	14798665	14814726	Bd4	15193934	15207207	393875	1.48067e+07	1.52006e+07	15858	14383	74	0.0205903	2.24242	1.1746	0	4.37048e-05	1.71553e-36	5.85116e-10	3.31183e-217	1e-300
Bd4	14825105	14834842	Bd4	14934010	14946497	110280	1.483e+07	1.49403e+07	11789	12703	111	0.0407665	2.0367	2.05556	0	0.00099076	6.00263e-90	1.29118e-11	1e-300	1e-300
Bd4	15265302	15288439	Bd4	15668668	15690362	402644	1.52769e+07	15679515	24179	18555	114	0.0207553	2.03571	1.72727	0	9.43687e-07	4.06732e-45	7.14719e-12	1e-300	7.22042e-119
Bd4	15588970	15614090	Bd4	15873721	15886822	278742	15601530	1.58803e+07	26665	15362	100	0.0213551	2.12766	3.125	0	6.20383e-05	2.23161e-38	1.24968e-11	1e-300	1e-300
Bd4	16073455	16084466	Bd4	16396730	16411935	325372	1.6079e+07	1.64043e+07	11847	13883	56	0.0174351	2.54545	2	0	4.56952e-05	4.83525e-29	9.51329e-10	8.15019e-219	1e-300
Bd4	16184578	16213557	Bd4	17388827	17414803	1.20275e+06	1.61991e+07	17401815	27437	24780	64	0.00950552	2.03175	3.2	0	0.000220206	4.95903e-07	2.45858e-07	1e-300	1e-300
Bd4	16255684	16271230	Bd4	16597407	16611971	341232	16263457	16604689	12199	11693	55	0.0149092	2.03704	2.11538	0	0.000118597	3.76085e-31	1.4967e-06	2.13322e-260	5.475e-90
Bd4	16371328	16420578	Bd4	17291460	17316138	907846	16395953	17303799	37212	23885	99	0.0109302	2.10638	1.47761	0	0.000240546	5.55026e-14	2.68135e-11	1e-300	1e-300
Bd4	16604352	16634746	Bd4	17501598	17527734	895117	16619549	17514666	25963	24753	67	0.00967384	2	2.23333	0.03	0.000168093	7.00114e-09	2.27197e-07	1e-300	1e-300
Bd4	16617546	16650329	Bd4	17547615	17571994	925867	1.66339e+07	1.75598e+07	30876	20976	71	0.010138	2.08824	1.57778	0	7.32408e-06	3.36104e-10	2.0532e-08	1e-300	8.11752e-238
Bd4	16641655	16657714	Bd4	17116968	17130956	474278	1.66497e+07	17123962	15151	16795	59	0.0160271	2.03448	2.03448	0.01	0.000741428	2.82934e-22	6.69871e-07	1.3347e-224	1e-300
Bd4	16713203	16724730	Bd4	16815821	16823177	100532	1.6719e+07	16819499	9419	7810	91	0.0393345	2.06818	1.56897	0.03	0.000474403	2.14056e-93	3.91832e-10	4.1558e-24	1e-300
Bd4	16735614	16741344	Bd4	16815191	16822801	80517	16738479	16818996	5126	7426	93	0.0569024	3	2.26829	0	5.68598e-10	2.45371e-122	2.20277e-19	6.46277e-47	1e-300
Bd4	17003754	17018029	Bd4	17164875	17185421	164256	1.70109e+07	17175148	12711	20338	98	0.0229714	2.10753	2.17778	0.02	4.00929e-05	1.56046e-53	3.26262e-11	2.69539e-167	1e-300
Bd4	17176469	17197822	Bd4	17530630	17547432	351886	1.71871e+07	17539031	20813	16692	83	0.0177554	2.44118	2.51515	0	0.000353738	1.62738e-31	9.41193e-13	1e-300	1e-300
Bd4	17337776	17338087	Bd4	28084277	28086271	1.07473e+07	1.73379e+07	28085274	1681	7671	574	2.03256	574	574	0	1e-300	1e-300	1e-300	1e-300	1e-300
Bd4	17337776	17338734	Bd4	40667932	40673074	23332248	17338255	40670503	2333	5705	124	0.165919	124	124	0	1e-300	5.1518e-235	1e-300	1e-300	1e-300
Bd4	17783528	17789235	Bd4	17849130	17853556	64961.5	1.77864e+07	17851343	6908	5138	62	0.0499409	2.2963	2	0.03	2.1132e-05	3.27273e-73	5.75651e-09	1.06558e-217	2.28865e-94
Bd4	17791898	17806973	Bd4	18380097	18402377	591802	1.77994e+07	18391237	16234	21616	81	0.0176986	2	2.07692	0	0.000101512	7.99353e-30	1.38941e-08	1e-300	1e-300
Bd4	17793282	17802836	Bd4	18095051	18105829	302381	17798059	18100440	10713	9382	50	0.0200721	2.5	2.77778	0	0.000737951	1.96902e-33	1.24589e-08	1.53068e-285	1.72598e-145
Bd4	17795660	17807724	Bd4	18211272	18226639	417264	17801692	1.8219e+07	13046	12738	56	0.0166629	2.19608	3.29412	0	0.000741266	7.98264e-29	1.23847e-07	8.38586e-279	9.15081e-66
Bd4	17799680	17805831	Bd4	17845250	17854408	47073.5	1.78028e+07	17849829	7442	10082	268	0.142886	3.72222	3.35	0	2.42724e-44	1e-300	4.66104e-70	1.64396e-263	5.96412e-267
Bd4	17872363	17875752	Bd4	20965470	20968623	3092989	1.78741e+07	2.0967e+07	3470	3130	144	0.179662	144	144	0	1e-300	5.58956e-295	1e-300	2.52707e-34	5.18299e-141
Bd4	17877283	17898933	Bd4	18049741	18068338	170932	17888108	1.8059e+07	19158	20260	292	0.0592178	2.08571	3.56098	0.03	4.13297e-05	8.63744e-236	2.7505e-29	4.52412e-283	1e-300
Bd4	17877833	17895413	Bd4	18230287	18245414	351228	17886623	1.82379e+07	18065	13742	103	0.0257039	2.39535	3.67857	0	3.20162e-06	9.50948e-60	6.40542e-15	1e-300	2.36323e-259
Bd4	17888441	17896295	Bd4	17967408	17973631	78151.5	17892368	1.79705e+07	8070	7137	106	0.0614609	3.21212	6.23529	0	4.10508e-07	2.35936e-126	5.38068e-24	1e-300	1e-300
Bd4	17890096	17895008	Bd4	17961457	17966325	71339	17892552	17963891	6182	4583	53	0.0442324	3.53333	17.6667	0	6.04066e-05	2.27902e-64	2.12664e-14	1e-300	5.32327e-56
Bd4	17891196	17895429	Bd4	18002457	18008651	112242	1.78933e+07	18005554	4846	6644	61	0.04775	4.06667	15.25	0	0.000267435	3.63294e-74	4.37777e-19	1e-300	1.19138e-204
Bd4	17891387	17896343	Bd4	17979130	17984460	87930	17893865	17981795	4664	6089	56	0.044437	3.86207	18.6667	0.02	3.75324e-05	3.55309e-69	1.03302e-16	1.28282e-158	1.14272e-235
Bd4	17972640	17977778	Bd4	18003272	18009132	30993	17975209	18006202	5682	6677	85	0.0630824	2.36111	1.44068	0.02	6.5365e-05	8.71622e-109	2.71871e-12	4.67592e-230	2.22687e-288
Bd4	18052661	18056004	Bd4	21425606	21428276	3.37261e+06	1.80543e+07	21426941	4121	3710	60	0.0814448	60	60	0	1e-300	9.60813e-92	1e-300	4.0968e-171	1.30951e-168
Bd4	18080378	18085470	Bd4	18128596	18132540	47644	18082924	18130568	5238	3977	51	0.0460678	3.29032	3	0	0.000334578	7.29222e-68	8.64958e-13	1.45629e-194	7.56414e-128
Bd4	18139571	18169989	Bd4	18990514	19013212	847083	18154780	19001863	28658	18940	59	0.00906629	3.18919	1.55263	0	0.000110884	1.29052e-08	5.56414e-14	1e-300	1e-300
Bd4	18331634	18337773	Bd4	18381320	18386691	49302	1.83347e+07	1.8384e+07	6806	6624	70	0.0496393	2.8	2.12121	0	0.0008483	6.09838e-79	1.27885e-13	1e-300	1e-300
Bd4	18444522	18450532	Bd4	18505545	18509841	60166	18447527	18507693	5442	5569	57	0.0451427	3.35294	4.07143	0	8.73879e-06	3.13352e-69	1.96906e-14	2.42878e-134	1e-300
Bd4	18634753	18663539	Bd4	18960142	18985517	323684	18649146	1.89728e+07	27112	22660	149	0.0224545	2.19118	1.77381	0	0.00037491	5.7285e-56	1.55368e-17	1e-300	1e-300
Bd4	18757556	18784184	Bd4	19661684	19685853	902898	18770870	1.96738e+07	21971	23499	123	0.0197638	2.10256	1.43023	0	0.00090278	9.71455e-46	1.39323e-13	4.95653e-269	1e-300
Bd4	18764770	18796518	Bd4	21395331	21415639	2624841	18780644	21405485	25806	15697	52	0.00815334	2.08	1.2093	0	8.50633e-05	4.47014e-10	1.58537e-06	1e-300	1.03418e-180
Bd4	18787944	18841776	Bd4	20704927	20726195	1900701	18814860	20715561	41003	14773	93	0.0101076	4.89474	1.5	0	7.26008e-06	1.35142e-21	5.09353e-34	1e-300	1e-300
Bd4	18829887	18839224	Bd4	18965484	18977830	137102	1.88346e+07	18971657	7032	13393	101	0.0380194	2.58974	3.15625	0	1.44827e-05	1.88709e-97	9.8494e-17	1.07533e-50	1e-300
Bd4	18842965	18855191	Bd4	18965209	18978216	122634	18849078	1.89717e+07	7961	14030	114	0.0368756	2.28	2.11111	0	0.000624778	2.02666e-107	6.42783e-15	0.00207199	1e-300
Bd4	18844139	18877029	Bd4	20707527	20725602	1.85598e+06	18860584	2.07166e+07	21593	12391	54	0.00864818	4.5	1.74194	0.03	0.000211778	5.76555e-18	6.41563e-19	1.58345e-54	1e-300
Bd4	19027193	19054514	Bd4	23338396	23342688	4.29969e+06	1.90409e+07	23340542	17373	50114	77	0.0198805	25.6667	77	0	4.79211e-09	4.07672e-07	1.95237e-78	1.50328e-118	1e-300
Bd4	19028895	19044668	Bd4	20896554	20908056	1.86552e+06	1.90368e+07	20902305	11674	14434	51	0.0152619	6.375	5.66667	0	0.000136256	2.32007e-24	2.91657e-24	6.89124e-121	1e-300
Bd4	19055975	19140455	Bd4	23337612	23342701	4.24194e+06	19098215	2.33402e+07	50672	51470	245	0.022326	27.2222	18.8462	0	4.47466e-28	3.10453e-22	2.28868e-251	1e-300	1e-300
Bd4	19144751	19208703	Bd4	20856140	20888643	1.69566e+06	19176727	2.08724e+07	41201	16887	175	0.0148087	2.38095	6.03448	0.05	2.85525e-13	1.04071e-67	7.28208e-24	1e-300	1.86265e-113
Bd4	19145494	19199581	Bd4	23336436	23343968	4.16766e+06	1.91725e+07	23340202	35454	52859	181	0.0239755	22.625	30.1667	0	3.88986e-26	5.43651e-18	2.77843e-172	1e-300	1e-300
Bd4	19201115	19231201	Bd4	23338250	23342696	4124315	19216158	23340473	20537	50813	103	0.0243455	51.5	103	0	6.07029e-19	1.8151e-11	1.41309e-134	1e-300	1e-300
Bd4	19235607	19267035	Bd4	23336499	23342697	4088277	19251321	23339598	17669	52454	84	0.0182219	28	28	0	2.956e-13	4.67751e-08	1.8643e-88	7.30742e-124	1e-300
Bd4	19239409	19267426	Bd4	21056689	21074979	1.81242e+06	1.92534e+07	21065834	16692	12546	56	0.00987062	2.24	2.94737	0	5.60295e-05	4.66231e-24	6.63564e-08	1.32597e-208	1.15166e-293
Bd4	19267529	19306214	Bd4	23337819	23345536	4054806	1.92869e+07	2.33417e+07	19773	51717	116	0.0204044	29	23.2	0	1.37958e-22	1.21314e-16	3.85732e-123	2.96126e-51	1e-300
Bd4	19280962	19307165	Bd4	20848180	20882585	1571319	1.92941e+07	2.08654e+07	15439	17201	80	0.0107737	2.62295	80	0.02	0.000399136	4.12564e-37	7.02444e-14	2.32493e-192	5.46427e-73
Bd4	19357022	19458844	Bd4	23336459	23345537	3933065	19407933	23340998	58998	53020	345	0.0253916	23	18.1579	0	6.07074e-70	1.38529e-43	1e-300	1e-300	1e-300
Bd4	19358349	19391807	Bd4	20855803	20887625	1496636	19375078	20871714	20382	16585	101	0.0126283	2.32184	5.31579	0	7.19747e-05	4.30847e-46	7.25244e-14	1e-300	3.35433e-115
Bd4	19384263	19415699	Bd4	20713169	20722559	1317883	19399981	20717864	19850	10135	93	0.018593	13.2857	4.42857	0	1.46821e-09	4.82713e-58	3.34493e-69	1e-300	1e-300
Bd4	19393418	19444930	Bd4	20848152	20889371	1.44959e+06	19419174	2.08688e+07	30103	19828	179	0.0157555	2.5942	59.6667	0.05	5.157e-19	1.40828e-80	2.23362e-28	2.29544e-245	1.0374e-45
Bd4	19438073	19457650	Bd4	21379240	21411761	1947639	1.94479e+07	2.13955e+07	11995	26200	52	0.00814677	2.12245	4	0.01	0.000148867	5.29308e-14	8.98987e-07	2.01147e-147	1e-300
Bd4	19467592	19553414	Bd4	23336153	23343989	3829568	19510503	23340071	51433	53015	297	0.025883	24.75	21.2143	0	8.20951e-59	7.63055e-37	1.83802e-292	1e-300	1e-300
Bd4	19484539	19510620	Bd4	19997780	20020614	511618	1.94976e+07	20009197	20113	13631	126	0.0210248	2.03226	1.32632	0	0.000353008	1.01038e-77	6.72801e-13	1e-300	2.23082e-48
Bd4	19512662	19527603	Bd4	19728225	19740078	214019	1.95201e+07	1.97342e+07	10560	9586	59	0.0179729	2.45833	1.68571	0	9.12037e-06	7.22996e-43	1.21964e-09	1e-300	1.28853e-78
Bd4	19556467	19695012	Bd4	23335365	23345539	3.71471e+06	1.96257e+07	23340452	98035	53974	503	0.0276061	17.3448	9.14545	0	2.05539e-67	4.06858e-45	1e-300	1e-300	1e-300
Bd4	19589235	19620162	Bd4	21488674	21510813	1895045	1.96047e+07	2.14997e+07	30104	22097	65	0.0099977	3.02326	4.33333	0.01	0.000671045	1.14739e-07	3.34628e-14	1e-300	1e-300
Bd4	19602484	19618354	Bd4	20900284	20909925	1.29469e+06	19610419	2.09051e+07	14519	11765	50	0.0159973	7.14286	3.84615	0	0.000148411	2.66403e-23	6.24704e-26	1e-300	1e-300
Bd4	19712224	19740763	Bd4	23336030	23344026	3.61353e+06	1.97265e+07	23340028	22608	53201	97	0.0216703	13.8571	10.7778	0	3.6935e-05	8.446e-07	9.62642e-74	1.09831e-180	1e-300
Bd4	19731611	19758658	Bd4	20848105	20872665	1.11525e+06	1.97451e+07	20860385	19606	11624	60	0.00948955	3.24324	60	0.01	1.92631e-14	2.53629e-25	1.70349e-14	2.93768e-58	3.4379e-20
Bd4	19834072	19847949	Bd4	20201021	20213818	366409	1.9841e+07	2.02074e+07	10917	10579	57	0.0174417	2.19231	3.35294	0	2.04791e-05	1.06527e-37	1.01824e-07	3.46137e-111	4.58766e-127
Bd4	19853164	19880631	Bd4	21304868	21326442	1.44876e+06	1.98669e+07	21315655	20841	17054	50	0.00832173	2.63158	2.77778	0	0.000168389	4.65161e-11	2.52726e-09	1e-300	1e-300
Bd4	19884326	19917527	Bd4	20894812	20914186	1.00357e+06	1.99009e+07	20904499	20930	17444	70	0.0108673	2.8	3.33333	0	0.000475412	1.34225e-21	1.27885e-13	9.12214e-95	1e-300
Bd4	19890348	19919547	Bd4	23337938	23342691	3435367	1.99049e+07	2.33403e+07	19392	50882	91	0.0218766	30.3333	45.5	0	3.68845e-12	6.15518e-09	9.96704e-99	5.84597e-125	1e-300
Bd4	19907509	19915879	Bd4	20117296	20132439	213174	19911694	2.01249e+07	5372	14753	56	0.0194394	2.43478	11.2	0.01	8.63311e-06	3.7761e-45	4.33798e-09	1.25657e-83	1e-300
Bd4	19919378	20024779	Bd4	20886428	20915910	929090	1.99721e+07	20901169	56759	19037	221	0.0133733	2.06542	1.5137	0.01	2.9881e-16	3.00146e-69	4.02954e-22	0.0122498	1e-300
Bd4	19945209	19966944	Bd4	23338282	23342700	3.38441e+06	1.99561e+07	23340491	11972	50791	64	0.0199738	64	32	0	3.81665e-16	1.04341e-08	2.94456e-90	2.91714e-28	1e-300
Bd4	19959596	19993391	Bd4	20710656	20726026	741848	1.99765e+07	20718341	20894	11767	91	0.0151074	5.87097	3.25	0	4.67858e-08	5.25439e-49	3.4481e-39	4.8831e-87	1e-300
Bd4	19967237	20052128	Bd4	23337449	23345557	3.33182e+06	2.00097e+07	23341503	51036	52208	275	0.0241356	22	15.2778	0	6.10204e-47	1.20074e-30	1.72704e-257	1.43119e-67	1e-300
Bd4	19987509	20022882	Bd4	20854487	20877097	860596	2.00052e+07	20865792	20819	11420	68	0.00957219	2.72	8.5	0.04	1.716e-06	1.63727e-30	1.00363e-12	1.60417e-26	4.61221e-56
Bd4	20029596	20050710	Bd4	21001824	21033364	977441	20040153	21017594	14570	20365	72	0.011161	2.48276	5.14286	0	1.33767e-07	5.84812e-28	1.34449e-11	4.88595e-142	1e-300
Bd4	20148907	20166599	Bd4	20635347	20652037	485939	20157753	20643692	14502	14460	60	0.0142437	2.10526	2.5	0	0.000519225	3.97568e-27	1.82637e-07	1.47822e-144	1e-300
Bd4	20161083	20219399	Bd4	20894947	20913144	713804	20190241	2.0904e+07	41640	16879	122	0.0130145	3.08861	2.97561	0	7.26184e-06	1.89531e-32	6.35513e-26	1e-300	1e-300
Bd4	20199506	20209400	Bd4	20384088	20402189	188686	20204453	2.03931e+07	10002	10795	72	0.0209921	2.82353	3.42857	0.01	3.2578e-06	7.57151e-56	3.92994e-14	1e-300	0.187352
Bd4	20342225	20356082	Bd4	20422488	20432832	78506.5	2.03492e+07	20427660	10927	10894	138	0.0465424	3.13636	9.2	0	8.14196e-07	5.13586e-137	1.02845e-29	2.20527e-269	1e-300
Bd4	20384074	20406990	Bd4	23337251	23342693	2944440	20395532	23339972	13816	51661	71	0.0204355	35.5	8.875	0	2.48442e-09	1.57165e-08	3.86462e-82	0.00165603	1e-300
Bd4	20448528	20484919	Bd4	23337602	23342696	2.87343e+06	2.04667e+07	23340149	29991	51400	121	0.0238066	24.2	20.1667	0	1.68768e-07	1.6752e-07	3.26502e-119	1e-300	1e-300
Bd4	20451314	20490801	Bd4	20894783	20913855	433262	2.04711e+07	20904319	31270	17403	159	0.0221619	3.21212	3	0	1.38763e-05	2.951e-70	4.32053e-35	1e-300	1e-300
Bd4	20498915	20542418	Bd4	23337309	23345553	2.82076e+06	2.05207e+07	23341431	33266	52329	142	0.0223978	12.9091	8.35294	0	1.81312e-06	1.58471e-09	5.06577e-103	1e-300	1e-300
Bd4	20567695	20676181	Bd4	23336244	23342705	2.71754e+06	20621938	2.33395e+07	72067	52708	343	0.0243556	24.5	49	0	5.62103e-24	1.56834e-27	1e-300	1e-300	1e-300
Bd4	20577641	20629971	Bd4	20894812	20914218	300709	20603806	20904515	36991	17490	201	0.0228698	2.83099	2.48148	0.01	2.31872e-07	6.47932e-93	1.80051e-36	1e-300	1e-300
Bd4	20701955	20720917	Bd4	21614271	21647085	919242	20711436	21630678	15652	28983	54	0.00851272	3.6	18	0	0.000441215	2.73413e-09	5.8673e-15	1e-300	1e-300
Bd4	20703514	20726067	Bd4	21007003	21037403	307412	2.07148e+07	21022203	15874	20305	130	0.0200381	3.51351	65	0	1.93787e-08	1.57291e-73	1.34982e-32	1e-300	1e-300
Bd4	20703647	20725688	Bd4	22171053	22206884	1474301	2.07147e+07	2.2189e+07	15301	30574	57	0.00803914	4.95652	28.5	0.01	5.496e-06	4.46868e-10	8.97801e-22	1e-300	1e-300
Bd4	20709863	20725876	Bd4	20854559	20889409	154114	2.07179e+07	20871984	11897	17468	175	0.0280827	29.1667	175	0	3.36543e-26	4.84649e-150	3.42628e-185	1e-300	1.16898e-76
Bd4	20710564	20725767	Bd4	23338575	23342692	2622468	2.07182e+07	2.33406e+07	11613	50163	111	0.0468942	111	111	0	1e-300	4.70508e-33	1e-300	1e-300	1e-300
Bd4	20713142	20726196	Bd4	20937167	20963572	230700	20719669	2.09504e+07	10971	16840	108	0.0223399	9.81818	108	0	1.50706e-13	3.53761e-77	4.14212e-67	1e-300	1e-300
Bd4	20713786	20721529	Bd4	21102726	21125267	396339	2.07177e+07	2.1114e+07	9531	16654	66	0.0177883	11	7.33333	0	3.71542e-05	5.77414e-39	1.14032e-44	1e-300	1.18824e-262
Bd4	20715518	20720648	Bd4	20900833	20907680	186174	20718083	2.09043e+07	7006	9832	91	0.062015	45.5	10.1111	0	2.64794e-17	6.44471e-96	2.53342e-114	1e-300	1e-300
Bd4	20848124	20849506	Bd4	20894814	20914318	55751	20848815	20904566	2522	17525	61	0.0238384	61	61	0.03	4.2761e-11	4.38851e-66	5.22438e-103	1e-300	1e-300
Bd4	20853913	20883682	Bd4	23336969	23345545	2.47246e+06	2.08688e+07	23341257	15576	52546	124	0.0263947	31	17.7143	0	1.55669e-25	9.91163e-28	5.68219e-135	8.39572e-113	1e-300
Bd4	20894792	20909765	Bd4	23339514	23342716	2.43884e+06	2.09023e+07	23341115	16565	49223	113	0.0507466	113	113	0	3.2538e-38	1.91364e-22	1.66339e-185	1e-300	1e-300
Bd4	20894860	20915918	Bd4	21980138	22066939	1.11815e+06	20905389	2.20235e+07	17604	48812	148	0.0111998	2.7156	3.52381	0	1.30169e-10	1.25102e-38	1.27887e-25	1e-300	1
Bd4	20895083	20914216	Bd4	22662077	22710702	1781740	2.09046e+07	2.26864e+07	17121	38469	76	0.00915495	3.45455	9.5	0	3.27472e-05	8.33237e-12	2.18514e-19	1e-300	1e-300
Bd4	20922758	20948496	Bd4	23336925	23342685	2404178	20935627	23339805	13646	50691	85	0.0220262	21.25	10.625	0	9.18261e-08	1.94386e-14	1.02045e-79	7.32253e-113	1e-300
Bd4	20970835	20996853	Bd4	21777385	21807687	808692	20983844	21792536	15186	25236	66	0.00956499	2.12903	2.2	0	0.000105783	3.63959e-18	3.13493e-08	1.15087e-142	1e-300
Bd4	20970925	20994919	Bd4	22121864	22154901	1.15546e+06	20982922	2.21384e+07	14193	25898	59	0.00844392	2.03448	2.18519	0.01	0.000129857	4.14196e-15	6.69871e-07	4.17077e-173	1e-300
Bd4	21001083	21036623	Bd4	23336121	23345536	2.32198e+06	21018853	2.33408e+07	23193	53194	119	0.0216059	13.2222	14.875	0	1.05953e-07	2.2711e-12	8.58678e-88	1e-300	1e-300
Bd4	21005673	21025192	Bd4	21355340	21377602	351038	2.10154e+07	21366471	15128	14960	102	0.0199262	2.14737	6	0	0.000230774	1.82315e-62	4.74746e-12	1e-300	9.96621e-58
Bd4	21016768	21036602	Bd4	21989188	22018955	977386	21026685	2.20041e+07	14079	18128	52	0.00855689	2.47619	7.42857	0	0.000259933	1.59049e-17	8.79919e-09	1e-300	1.17436e-23
Bd4	21052472	21076300	Bd4	23336531	23342686	2.27522e+06	21064386	2.33396e+07	14802	51337	76	0.0206891	25.3333	15.2	0	3.01207e-08	4.07754e-09	5.01368e-77	7.00148e-101	1e-300
Bd4	21078522	21121235	Bd4	23335907	23343239	2.23969e+06	2.10999e+07	23339573	29158	53245	155	0.0252798	22.1429	31	0	3.02157e-12	7.94866e-17	1.94899e-146	1e-300	1e-300
Bd4	21092468	21122118	Bd4	22041142	22065028	945792	21107293	22053085	20394	15376	72	0.0109772	2.05714	2.4	0.01	1.34867e-06	1.44207e-26	2.91406e-08	1.28772e-252	4.54304e-66
Bd4	21122278	21145946	Bd4	23338400	23342719	2.20645e+06	21134112	2.33406e+07	16179	50845	83	0.0242061	27.6667	41.5	0	1.71201e-07	5.57269e-10	5.22232e-87	5.06286e-148	1e-300
Bd4	21150663	21168669	Bd4	23337635	23342719	2180511	21159666	23340177	14164	51640	63	0.02227	31.5	21	0	1.73935e-09	9.38033e-06	6.49898e-70	2.70963e-234	1e-300
Bd4	21177843	21196064	Bd4	22364519	22390780	1190696	2.1187e+07	2.23776e+07	17805	23189	52	0.00954162	2.97143	3.71429	0	0.000190276	8.44354e-10	2.01073e-11	1e-300	1e-300
Bd4	21261920	21274685	Bd4	21569846	21579562	306402	2.12683e+07	21574704	11433	10989	50	0.0181534	2.77778	3.33333	0	0.000473798	4.44093e-29	4.46629e-10	1e-300	3.84258e-294
Bd4	21311865	21322122	Bd4	21530498	21544328	220420	2.1317e+07	21537413	8847	12983	54	0.0182984	3.17647	2.07692	0.01	0.000397991	8.9993e-35	7.19454e-13	1e-300	2.53222e-160
Bd4	21344634	21415275	Bd4	23336523	23342695	1.95965e+06	2.138e+07	23339609	48607	52325	212	0.022527	16.3077	9.21739	0	6.65952e-13	2.81685e-14	7.28287e-173	4.2029e-230	1e-300
Bd4	21415412	21438581	Bd4	22551196	22579714	1.13846e+06	2.1427e+07	22565455	23937	15182	56	0.00884321	2.43478	2	0	8.7204e-08	1.01444e-13	4.33798e-09	1e-300	1
Bd4	21552630	21568188	Bd4	21909486	21924680	356674	21560409	21917083	13821	15180	60	0.0159251	2.72727	2.85714	0	9.11003e-06	4.0754e-27	1.83165e-11	6.35359e-58	1e-300
Bd4	21571036	21578523	Bd4	21676211	21684026	105339	2.15748e+07	2.16801e+07	9089	7199	62	0.0330709	2.13793	1.67568	0	0.000496782	2.87464e-57	6.91058e-08	1e-300	1.58713e-68
Bd4	21689678	21715710	Bd4	22628920	22654554	939043	21702694	22641737	23490	19642	54	0.00853085	2	2.34783	0	0.00058053	4.79491e-09	3.09764e-06	1e-300	1e-300
Bd4	21712067	21758674	Bd4	23336209	23344026	1604747	2.17354e+07	2.33401e+07	39273	52999	154	0.0230958	12.8333	12.8333	0	0.000150211	1.41826e-07	3.36843e-111	1e-300	1e-300
Bd4	21714270	21744901	Bd4	22100546	22119357	380366	2.17296e+07	2.211e+07	27913	19132	134	0.0221214	2.35088	1.81081	0	0.00033949	3.98841e-52	2.94805e-18	1e-300	1e-300
Bd4	21793897	21815570	Bd4	23336722	23342688	1.53497e+06	2.18047e+07	23339705	17033	51661	73	0.0215578	20.8571	18.25	0	8.69653e-05	6.9415e-06	3.69527e-68	5.05473e-221	1e-300
Bd4	21796082	21806338	Bd4	21904797	21926273	114325	21801210	21915535	10035	19236	165	0.0424414	3.20388	2.46269	0.01	4.77174e-09	1.32479e-142	3.22476e-36	1e-300	1e-300
Bd4	21846705	21948846	Bd4	23336016	23345561	1443013	2.18978e+07	2.33408e+07	70360	53451	365	0.0266746	10.4286	8.48837	0	2.23701e-12	6.65711e-35	1.06764e-230	1e-300	1e-300
Bd4	21951296	21965425	Bd4	22251839	22276767	305942	2.19584e+07	22264303	12053	22981	112	0.0234057	2.13333	2.60465	0	0.000214212	1.03388e-63	6.76863e-13	1e-300	1e-300
Bd4	21996914	22012714	Bd4	23338250	23342686	1335654	22004814	23340468	10053	49775	93	0.0375112	46.5	46.5	0	1.08968e-14	3.22289e-27	1.18383e-117	5.97669e-152	1e-300
Bd4	22016652	22025375	Bd4	23338260	23342700	1.31947e+06	2.2021e+07	23340480	5573	50837	55	0.0341044	55	18.3333	0	8.0924e-11	1.39235e-17	2.95017e-74	1.76223e-76	1e-300
Bd4	22057120	22066805	Bd4	23339410	23342710	1.2791e+06	2.2062e+07	23341060	7140	49188	54	0.0339434	54	27	0	1.07091e-15	2.88058e-13	1.62313e-72	5.43489e-144	1e-300
Bd4	22079453	22084772	Bd4	40672777	40673072	18590812	2.20821e+07	4.06729e+07	3902	2572	614	0.892687	614	614	0	1e-300	1e-300	1e-300	8.02413e-39	1e-300
Bd4	22082781	22089750	Bd4	28084286	28089801	6000778	2.20863e+07	2.8087e+07	6917	10329	101	0.0660345	101	50.5	0	1e-300	3.63472e-109	1e-300	1.86895e-278	1e-300
Bd4	22119261	22141765	Bd4	23422572	23446717	1.30413e+06	22130513	2.34346e+07	19638	22347	50	0.00874844	2.27273	1.47059	0	0.000167974	3.87877e-08	2.11009e-07	1e-300	1.37298e-111
Bd4	22201324	22209046	Bd4	22295132	22303831	94296.5	22205185	2.22995e+07	6449	8133	54	0.0268409	2.07692	2.7	0	5.32096e-05	5.86516e-52	1.06131e-06	9.94831e-15	1.85112e-254
Bd4	22313793	22323398	Bd4	23340421	23342688	1022959	2.23186e+07	2.33416e+07	6698	47474	60	0.0412506	60	60	0	1e-300	1.84215e-18	1e-300	9.19134e-48	1e-300
Bd4	22365234	22378599	Bd4	22595977	22610463	231304	2.23719e+07	22603220	12122	11813	58	0.0169977	3.51515	3.86667	0	1.54694e-05	7.41926e-34	1.65365e-15	1e-300	3.09127e-275
Bd4	22429513	22447217	Bd4	22643089	22661216	213788	22438365	2.26522e+07	17657	16165	105	0.0239185	2.1	2.14286	0.03	4.61964e-05	5.04324e-56	8.26374e-12	1e-300	1e-300
Bd4	22529109	22536294	Bd4	23340471	23342698	808883	2.25327e+07	2.33416e+07	8384	47926	52	0.0450946	52	26	0	1e-300	3.34014e-10	1e-300	1e-300	1e-300
Bd4	22542650	22553198	Bd4	23338617	23342686	792728	22547924	2.33407e+07	7472	49214	58	0.0323872	29	19.3333	0	4.06233e-06	1.39183e-14	1.7177e-62	9.22808e-31	1e-300
Bd4	22554552	22570638	Bd4	28084287	28089858	5.52448e+06	22562595	2.80871e+07	11078	10374	71	0.0267586	71	71	0	1e-300	6.6672e-53	1e-300	4.62394e-45	1e-300
Bd4	22563109	22568623	Bd4	40414227	40418713	17850604	22565866	40416470	4026	3051	90	0.0734591	90	90	0	1e-300	2.64431e-161	1e-300	4.06158e-109	0.000213374
Bd4	22596505	22608017	Bd4	23340501	23342714	739346	22602261	2.33416e+07	9100	47938	86	0.0511434	86	86	0	7.6921e-18	5.67204e-27	1.53612e-131	3.06122e-212	1e-300
Bd4	22612644	22629281	Bd4	23336523	23342691	718644	2.2621e+07	23339607	9791	52179	112	0.0400858	16	28	0	3.32155e-09	1.23986e-38	2.20402e-91	0.994757	1e-300
Bd4	22631712	22640012	Bd4	23340499	23342683	705729	22635862	23341591	7281	45713	62	0.0482689	62	62	0	1e-300	9.33376e-19	1e-300	8.9708e-152	1e-300
Bd4	22673753	22684055	Bd4	23339745	23342692	662314	22678904	2.33412e+07	10522	48384	96	0.0591414	48	32	0	3.64149e-07	1.70928e-28	1.10399e-122	1e-300	1e-300
Bd4	22693620	22704149	Bd4	23338858	23342717	641903	2.26989e+07	2.33408e+07	8607	50130	105	0.0595651	35	17.5	0	6.10954e-13	3.78055e-40	5.93374e-120	3.31163e-138	1e-300
Bd4	22741059	22749301	Bd4	23337540	23342701	594940	22745180	2.33401e+07	4427	51523	58	0.0353207	29	58	0	1.00225e-06	7.2564e-24	1.7177e-62	1	1e-300
Bd4	22755512	22767342	Bd4	23339120	23342696	579481	22761427	23340908	10285	49427	108	0.0572186	54	36	0	1.14165e-09	3.78075e-36	3.37749e-143	3.94657e-227	1e-300
Bd4	22759978	22776560	Bd4	23018644	23027242	254674	22768269	23022943	13941	8758	54	0.0175042	2.91892	2.45455	0	0.000214384	1.75486e-33	1.60573e-11	8.10561e-254	1e-300
Bd4	22771553	22777864	Bd4	23340688	23342699	566985	2.27747e+07	2.33417e+07	4987	45481	60	0.0588473	60	60	0	1e-300	1.806e-25	1e-300	9.77038e-38	1e-300
Bd4	22809034	22814800	Bd4	23339723	23343224	529556	22811917	2.33415e+07	7264	48907	57	0.0502041	57	9.5	0	1.66653e-10	1.16221e-14	9.23661e-78	1e-300	1e-300
Bd4	22809155	22817663	Bd4	22857271	22863179	46816	22813409	22860225	10163	5527	111	0.0628465	2.52273	2.22	0	2.0536e-10	1.21864e-135	1.91954e-17	1e-300	6.27853e-61
Bd4	22882443	22898179	Bd4	23296734	23306513	411312	22890311	2.33016e+07	14414	11533	51	0.0163146	2.42857	3	0	0.000161854	1.28961e-24	2.20534e-08	2.33294e-251	2.24701e-10
Bd4	22911610	22939789	Bd4	24061926	24088420	1.14947e+06	2.29257e+07	24075173	26380	27850	68	0.0101517	2.19355	2.83333	0	0.000105944	4.02574e-07	6.45954e-09	1e-300	1e-300
Bd4	22922041	22941374	Bd4	23146624	23174221	228715	2.29317e+07	2.31604e+07	18048	26211	176	0.0306101	2	1.67619	0	0.000125195	1.73708e-93	1.02532e-16	1e-300	1e-300
Bd4	22924490	22932958	Bd4	23339745	23342695	412496	22928724	23341220	9659	48453	85	0.060762	42.5	8.5	0	5.60928e-09	2.19068e-24	1.90272e-104	1e-300	1e-300
Bd4	22942843	22953234	Bd4	23340503	23342688	393557	2.2948e+07	2.33416e+07	7488	46985	83	0.053869	83	20.75	0	6.71955e-05	3.41147e-31	9.43629e-126	2.02355e-17	1e-300
Bd4	22962481	22971205	Bd4	23340501	23342685	374750	22966843	23341593	5436	46370	80	0.0598616	80	80	0	2.16301e-55	9.80505e-39	7.05366e-144	0.999975	1e-300
Bd4	23014028	23054608	Bd4	24403440	24425379	1.38009e+06	23034318	2.44144e+07	26734	20685	75	0.00979157	2.45902	1.82927	0	2.02146e-07	5.47547e-15	7.98503e-12	2.49316e-10	1e-300
Bd4	23028921	23041601	Bd4	23339175	23343235	305944	23035261	23341205	10404	49684	162	0.0789883	32.4	81	0	1.91219e-07	7.71857e-76	9.66939e-179	2.65091e-154	1e-300
Bd4	23061340	23064603	Bd4	23340499	23342714	278635	2.3063e+07	2.33416e+07	3853	48013	61	0.0908889	61	20.3333	0	6.41238e-08	7.89881e-31	7.36649e-85	6.08139e-294	1e-300
Bd4	23065492	23071969	Bd4	23340683	23342703	272962	2.30687e+07	23341693	7911	46238	118	0.113349	118	14.75	0	3.04079e-15	5.34128e-57	7.91962e-196	1e-300	1e-300
Bd4	23073140	23076646	Bd4	23340277	23342688	266590	23074893	2.33415e+07	3261	47533	56	0.0772484	56	56	0	6.58239e-06	2.21121e-30	5.26649e-76	1.47709e-36	1e-300
Bd4	23097032	23102097	Bd4	23340122	23342693	241843	2.30996e+07	2.33414e+07	4549	48026	97	0.103683	97	24.25	0	9.77814e-08	4.29025e-59	3.86382e-153	1e-300	1e-300
Bd4	23120680	23124490	Bd4	23340684	23342689	219102	23122585	2.33417e+07	3510	45583	66	0.0926397	66	33	0	1e-300	7.22944e-39	1e-300	1e-300	1e-300
Bd4	23145630	23149898	Bd4	23340501	23342695	193834	23147764	23341598	4847	47631	82	0.103574	41	13.6667	0	0.000140384	3.80732e-43	1.4107e-99	1.68692e-170	1e-300
Bd4	23259138	23267383	Bd4	23300312	23306991	40391	2.32633e+07	2.33037e+07	7921	8502	131	0.0716455	2.70103	1.48864	0.04	1.09012e-05	6.99003e-159	1.09328e-22	1e-300	1e-300
Bd4	23262087	23274084	Bd4	23379850	23396768	120224	2.32681e+07	23388309	10432	13613	66	0.0186305	2.27586	2.0625	0.04	0.000403623	7.99968e-42	2.69553e-09	1.2209e-168	1
Bd4	23335872	23345580	Bd4	26445606	26510877	3.13752e+06	23340726	2.64782e+07	53568	55011	220	0.0239489	16.2963	110	0	7.80321e-19	1.86338e-10	3.01405e-179	1e-300	1e-300
Bd4	23335904	23345547	Bd4	24923872	24992631	1617526	2.33407e+07	2.49583e+07	53477	59945	263	0.0273799	10.52	131.5	0	0.000157107	1.62731e-16	1.01375e-167	1e-300	1e-300
Bd4	23336136	23345540	Bd4	24590322	24615806	1262226	23340838	24603064	53225	26708	178	0.0416435	16.1818	35.6	0	2.01992e-12	2.85896e-29	6.65804e-145	1e-300	1e-300
Bd4	23337012	23342711	Bd4	23996689	24011122	664044	2.33399e+07	2.40039e+07	52126	12189	86	0.034867	21.5	43	0	3.02879e-06	6.57677e-17	4.74362e-81	1e-300	2.4719e-41
Bd4	23337014	23342691	Bd4	24864708	24873787	1529395	2.33399e+07	2.48692e+07	51694	7899	52	0.0287632	26	52	0	1.0802e-08	5.70424e-10	7.85264e-54	1e-300	5.72481e-128
Bd4	23337464	23345551	Bd4	24404011	24419282	1070139	2.33415e+07	2.44116e+07	52154	15968	99	0.0345942	19.8	99	0	3.1696e-05	1.16012e-15	1.199e-89	1e-300	1e-300
Bd4	23337820	23342707	Bd4	26246141	26270418	2918016	2.33403e+07	2.62583e+07	51386	16878	75	0.0209902	37.5	75	0	5.56193e-18	1.26604e-06	2.11654e-88	1e-300	0.000819883
Bd4	23338039	23342696	Bd4	26579323	26604749	3.25167e+06	2.33404e+07	26592036	50971	16127	74	0.0200777	24.6667	74	0	3.2319e-16	3.55867e-07	3.17876e-74	1e-300	1
Bd4	23338092	23345537	Bd4	25071442	25125917	1756865	2.33418e+07	2.50987e+07	51476	42523	154	0.0202999	10.2667	51.3333	0	0.000847288	2.24968e-06	1.43841e-97	1e-300	1e-300
Bd4	23338745	23342690	Bd4	24703247	24711392	1366602	2.33407e+07	2.47073e+07	49791	6065	50	0.0337557	50	50	0	2.90627e-08	1.49062e-13	1.23375e-65	1e-300	1.06733e-78
Bd4	23339178	23343998	Bd4	25493845	25521924	2.1663e+06	23341588	2.55079e+07	49721	18166	80	0.0198477	26.6667	80	0	2.26661e-10	2.3381e-07	1.06776e-82	1e-300	0.996064
Bd4	23339208	23342686	Bd4	24645817	24659004	1.31146e+06	23340947	2.46524e+07	48220	10173	78	0.0382026	78	78	0	7.49258e-26	3.12618e-19	3.29023e-116	1e-300	3.08627e-79
Bd4	23339216	23342689	Bd4	24682125	24690691	1.34546e+06	2.3341e+07	24686408	48870	4763	51	0.0345766	51	51	0	1.7288e-18	1.63086e-18	2.41819e-67	1e-300	0.994432
Bd4	23339606	23344028	Bd4	23623703	23635387	287728	23341817	23629545	49075	10329	105	0.0532114	42	105	0	0.000364388	2.72283e-34	4.72436e-128	1e-300	5.33974e-132
Bd4	23340449	23342693	Bd4	23472137	23478129	133562	23341571	23475133	47875	3888	55	0.0545067	55	55	0	1.12498e-09	1.0279e-25	2.95017e-74	1e-300	0.0582152
Bd4	23340494	23342688	Bd4	23532563	23539427	194404	23341591	23535995	47266	5601	52	0.046857	52	52	0	1e-300	6.50576e-17	1e-300	1e-300	2.08518e-57
Bd4	23340503	23342691	Bd4	23664004	23672137	326474	23341597	2.36681e+07	47297	7690	59	0.0466588	59	59	0	1e-300	2.56028e-15	1e-300	1e-300	7.70306e-300
Bd4	23340503	23342688	Bd4	23656026	23663384	318110	2.33416e+07	23659705	46985	7461	65	0.0555945	65	65	0	1e-300	1.73932e-19	1e-300	1e-300	1e-300
Bd4	23340503	23344030	Bd4	24812560	24823138	1.47558e+06	2.33423e+07	24817849	47942	10187	57	0.0329841	57	57	0	5.07969e-09	1.99521e-09	9.23661e-78	1e-300	1.0318e-256
Bd4	23340676	23342693	Bd4	24624200	24633346	1.28709e+06	2.33417e+07	24628773	46209	7299	52	0.0380212	52	52	0	1e-300	7.0803e-13	1e-300	1e-300	6.1786e-20
Bd4	23442870	23450743	Bd4	39949457	39956000	16505922	2.34468e+07	3.99527e+07	7746	4633	129	0.0730379	129	129	0	1e-300	1.24645e-190	1e-300	1.47782e-209	0.000565807
Bd4	23466095	23470793	Bd4	23507865	23514737	42857	23468444	23511301	3914	6988	62	0.0437383	2.43137	1.24	0	0.000390217	4.09797e-80	7.16848e-10	1.78562e-102	1e-300
Bd4	23601009	23606702	Bd4	23634613	23638741	32821.5	2.36039e+07	23636677	7446	3806	58	0.0482032	3.05263	1.56757	0.05	7.14936e-05	1.60676e-72	5.15422e-13	1e-300	1e-300
Bd4	23601124	23608730	Bd4	23659045	23664008	56599.5	23604927	2.36615e+07	9766	5270	86	0.0558471	3.24528	1.7551	0	7.37382e-06	2.64186e-99	4.60129e-20	1e-300	1e-300
Bd4	23625045	23630566	Bd4	23656283	23662772	31722	2.36278e+07	2.36595e+07	5086	6757	74	0.0502912	3.08333	2.05556	0	7.14958e-05	1.15446e-93	2.28706e-16	2.53775e-205	1e-300
Bd4	23732877	23747916	Bd4	23988859	24001027	254546	2.37404e+07	23994943	16031	12270	66	0.0198001	2.12903	2	0	0.000587049	1.45573e-33	3.13493e-08	1e-300	7.36898e-273
Bd4	23990489	24008970	Bd4	24416705	24431485	424366	2.39997e+07	24424095	17136	13106	67	0.0164415	2.0303	1.81081	0	1.02195e-05	4.03932e-31	1.34906e-07	1.7992e-194	4.86071e-250
Bd4	24038011	24050730	Bd4	24405077	24416984	366660	2.40444e+07	2.4411e+07	13487	12920	50	0.0165722	3.0303	2.63158	0	0.000726125	6.16947e-23	2.47279e-11	1e-300	1e-300
Bd4	24153202	24164944	Bd4	24403641	24421877	253686	24159073	24412759	12494	17712	80	0.0217816	2.71186	2.16216	0	0.000205371	1.43026e-42	1.30121e-14	1e-300	1e-300
Bd4	24574918	24583451	Bd4	24744164	24752641	169218	2.45792e+07	2.47484e+07	6903	9385	72	0.0345487	2.18182	1.89474	0.03	3.07055e-05	5.14073e-71	2.96345e-09	7.68555e-16	1e-300
Bd4	24587766	24608003	Bd4	24940889	24968037	356578	2.45979e+07	24954463	23961	21546	168	0.0289382	2.07407	2.4	0	0.000250687	8.16166e-81	2.12077e-17	1e-300	1.97188e-137
Bd4	24590165	24607095	Bd4	24722270	24752889	138950	24598630	2.47376e+07	20580	25261	433	0.0743275	2.45326	1.81172	0.01	1.84155e-08	1e-300	1.40141e-59	1e-300	1e-300
Bd4	24658556	24680864	Bd4	24923779	24936386	260372	24669710	2.49301e+07	16418	13216	93	0.0217407	2.44737	10.3333	0	0.000363492	2.74562e-55	3.77008e-14	1.88715e-113	1e-300
Bd4	24905578	24912778	Bd4	25033574	25052053	133636	24909178	2.50428e+07	5795	19418	64	0.0203425	2.66667	64	0.01	1.36002e-05	9.36704e-46	1.0116e-11	2.22462e-109	1e-300
Bd4	25056325	25080476	Bd4	26405220	26430720	1.34957e+06	2.50684e+07	26417970	20881	21087	52	0.00854828	2.12245	2.36364	0	3.74239e-07	6.8255e-09	8.98987e-07	1.98895e-223	4.15024e-89
Bd4	25218389	25232363	Bd4	25446902	25461852	229001	25225376	25454377	11949	14262	76	0.0214466	2.26866	1.31034	0	0.000136075	1.13216e-46	2.10857e-10	2.681e-193	1e-300
Bd4	25223594	25244529	Bd4	25730123	25749573	505786	2.52341e+07	25739848	21921	19432	86	0.0173813	2.20513	1.50877	0	0.000536379	1.26524e-27	5.82042e-11	1e-300	1e-300
Bd4	25276557	25292761	Bd4	25480113	25495797	203296	25284659	25487955	13099	9531	71	0.0181733	2.08824	10.1429	0	2.23262e-06	1.52752e-50	2.0532e-08	1.35551e-111	0.834795
Bd4	25283219	25291234	Bd4	25355730	25363632	72454.5	2.52872e+07	25359681	5727	8231	58	0.029742	2.41667	3.86667	0	0.000552471	5.23873e-60	3.03103e-09	2.75473e-19	1e-300
Bd4	25357530	25364789	Bd4	25392102	25397319	33551	2.53612e+07	2.53947e+07	7541	6517	88	0.0575719	2.70769	3.14286	0.03	0.000507676	3.81815e-104	7.22202e-16	1e-300	1e-300
Bd4	25381695	25400836	Bd4	26700416	26733725	1325805	2.53913e+07	2.67171e+07	19558	29418	59	0.00918142	2.14545	1.63889	0	0.000570108	9.02536e-08	1.25041e-07	1e-300	1e-300
Bd4	25556602	25582560	Bd4	26535826	26561595	979130	25569581	2.65487e+07	23437	21367	62	0.00978312	2.21429	2.48	0	1.75814e-05	4.33937e-11	2.0743e-08	1e-300	2.40599e-145
Bd4	25714030	25733729	Bd4	26533591	26567929	826880	2.57239e+07	26550760	20612	27263	66	0.0099691	2.12903	3.14286	0	8.38563e-05	9.10221e-11	3.13493e-08	1e-300	1.8168e-96
Bd4	25715150	25743272	Bd4	27346588	27387191	1.63768e+06	25729211	2.73669e+07	29626	43243	101	0.0119953	2.21978	3.25806	0	6.35425e-05	1.34936e-06	9.51398e-13	1e-300	1e-300
Bd4	25767751	25787749	Bd4	27571585	27599923	1808004	25777750	27585754	18514	29091	55	0.00928742	2.29167	2.29167	0	2.51881e-05	2.71357e-07	4.20641e-08	1.29593e-284	1e-300
Bd4	25901860	25908880	Bd4	26037795	26046082	136568	25905370	2.60419e+07	9083	7902	60	0.0319937	3	2.72727	0	1.13702e-06	2.28787e-52	4.23328e-13	1e-300	4.0271e-206
Bd4	25958143	25969263	Bd4	26312460	26324370	354712	25963703	26318415	11657	14253	53	0.0187839	2.94444	1.60606	0	0.000151082	2.77671e-26	1.80061e-11	1e-300	1e-300
Bd4	26195193	26207209	Bd4	26373272	26391796	181333	26201201	26382534	13046	20055	181	0.0483741	2.85039	1.49587	0	5.02746e-11	1.55943e-140	2.23551e-33	1e-300	1e-300
Bd4	26206694	26218866	Bd4	26295401	26306789	88315	26212780	26301095	11041	11683	127	0.0439979	2.39623	1.36559	0	2.13527e-05	1.49125e-117	5.21189e-18	5.33362e-248	1e-300
Bd4	26215043	26231476	Bd4	26754223	26768859	538282	2.62233e+07	26761541	13561	14620	60	0.0157626	2.85714	2.85714	0	0.000328031	2.31717e-28	2.98001e-12	4.19429e-152	1e-300
Bd4	26223389	26234803	Bd4	26490037	26501926	266886	26229096	2.6496e+07	8852	10872	52	0.0182136	2.36364	2.73684	0	0.000183759	2.08441e-36	3.7496e-08	4.47174e-108	3.41875e-175
Bd4	26375940	26389649	Bd4	26632740	26646446	256798	2.63828e+07	26639593	15793	14368	73	0.0217339	2.14706	2.35484	0	0.000786347	8.59947e-36	4.41443e-09	1e-300	1e-300
Bd4	26401687	26432050	Bd4	28107898	28130962	1.70256e+06	2.64169e+07	28119430	24861	22004	62	0.00947183	2.13793	1.37778	0	4.23855e-08	1.23888e-09	6.91058e-08	9.89998e-150	3.76456e-219
Bd4	26442116	26466735	Bd4	29213957	29248625	2.77687e+06	2.64544e+07	29231291	23672	30937	63	0.0086733	2.03226	2.17241	0	7.25018e-06	9.79238e-06	3.00368e-07	1e-300	2.67533e-141
Bd4	26464059	26477300	Bd4	26813281	26826975	349448	2.64707e+07	26820128	12412	11157	63	0.0190909	2.52	2.25	0	1.80234e-05	1.79581e-39	1.34316e-10	1.11388e-220	1.07631e-296
Bd4	26889202	26903063	Bd4	27165491	27177044	275135	2.68961e+07	2.71713e+07	16244	9399	50	0.0160583	2.08333	1.02041	0.02	0.000177266	2.2113e-25	2.36927e-06	1e-300	6.98646e-46
Bd4	26894177	26909836	Bd4	27487614	27503708	593654	2.6902e+07	27495661	16937	15908	65	0.0167083	2.16667	1.625	0	0.000921727	2.84791e-25	2.12205e-08	1e-300	1.29077e-264
Bd4	26900905	26919163	Bd4	27088829	27115374	192068	26910034	2.71021e+07	20128	24100	173	0.0315168	2	1.64762	0.05	2.2473e-07	3.91645e-89	1.8457e-16	1e-300	1e-300
Bd4	26992174	27006836	Bd4	27477843	27493366	486100	26999505	2.74856e+07	14383	17845	58	0.0156834	2.07143	2.23077	0	0.00096445	2.0831e-21	4.7622e-07	1.64389e-148	1e-300
Bd4	27093090	27109412	Bd4	27481099	27501037	389817	27101251	27491068	15395	21111	74	0.0166574	2.34921	1.68182	0	0.000275216	4.82469e-27	8.10736e-11	1e-300	1e-300
Bd4	27117426	27145659	Bd4	29386993	29427651	2.27578e+06	2.71315e+07	29407322	22845	40134	96	0.011374	2	1.74545	0	9.74578e-07	3.89056e-12	7.06677e-10	1.46919e-120	1e-300
Bd4	27141869	27172651	Bd4	28852170	28875621	1.70664e+06	27157260	2.88639e+07	26491	21868	59	0.00887956	2.36	3.47059	0	1.79599e-07	1.12822e-07	5.12558e-09	7.88424e-257	1.13537e-211
Bd4	27221446	27228302	Bd4	27406328	27414531	185556	27224874	2.74104e+07	7087	9923	55	0.0298105	2.75	1.96429	0	7.47875e-05	1.22063e-46	9.05159e-11	9.25524e-172	3.32185e-185
Bd4	27252576	27294674	Bd4	30724123	30760739	3468806	27273625	30742431	41828	37660	134	0.0138949	2.85106	3.04545	0	1.87703e-08	3.69484e-10	3.42559e-25	1e-300	1e-300
Bd4	27269097	27298590	Bd4	31278219	31318095	4.01431e+06	2.72838e+07	31298157	30883	37062	99	0.0116486	2.27586	2.02041	0	1.90263e-06	2.99328e-08	3.92764e-13	1e-300	1e-300
Bd4	27344296	27387094	Bd4	28743528	28776792	1394465	27365695	28760160	44363	26517	111	0.0119113	2.11429	1.33735	0	4.48017e-08	4.21571e-11	1.45487e-12	1e-300	2.51996e-77
Bd4	27369416	27380955	Bd4	27683600	27696204	314716	2.73752e+07	27689902	14386	13765	52	0.0175799	2.21277	1.92593	0	9.27946e-05	4.05643e-22	2.7083e-07	1e-300	3.20508e-245
Bd4	27406793	27423939	Bd4	27675215	27690049	267266	27415366	27682632	19466	17379	92	0.0234808	2.32911	2.09091	0	4.44204e-06	5.51356e-39	7.5033e-13	1e-300	1e-300
Bd4	27421585	27451907	Bd4	30038160	30063715	2.61419e+06	27436746	3.00509e+07	28602	24497	66	0.00964082	3.21951	2	0	5.87414e-12	3.26187e-07	1.2424e-15	1e-300	1e-300
Bd4	28081520	28091513	Bd4	40671766	40674406	1.25866e+07	2.80865e+07	40673086	16037	4240	332	0.214504	332	332	0	1e-300	1e-300	1e-300	1e-300	1e-300
Bd4	28309045	28317224	Bd4	28371549	28378112	61696	2.83131e+07	2.83748e+07	8600	8126	109	0.0603494	2.15842	1.23864	0.02	1.17915e-05	3.27346e-122	6.78488e-13	2.42369e-43	1e-300
Bd4	28574619	28579761	Bd4	28599251	28603461	24166	28577190	28601356	5890	4658	118	0.102987	3.80645	4.53846	0.03	7.42152e-14	1.18868e-183	9.49526e-33	5.59869e-172	8.51953e-134
Bd4	28574799	28578655	Bd4	28614925	28621054	41262.5	28576727	2.8618e+07	5095	6959	55	0.0449591	2.82051	2.3913	0.01	0.000527645	2.31284e-62	3.65847e-11	3.47527e-300	2.32828e-257
Bd4	28604738	28630423	Bd4	29043714	29061126	434840	2.86176e+07	29052420	24815	22306	104	0.0196965	2.08	4.16	0	0.000149276	1.44213e-30	1.74971e-11	1e-300	1e-300
Bd4	28639975	28643281	Bd4	28658804	28662140	18844	28641628	28660472	3774	4189	62	0.0761896	2.95238	2.81818	0.02	5.29116e-05	9.90379e-95	3.4196e-13	7.76242e-118	2.87879e-134
Bd4	28652789	28665541	Bd4	29051103	29062513	397643	28659165	29056808	14478	15137	56	0.0189173	2.43478	1.86667	0	0.000491998	3.80986e-23	4.33798e-09	1e-300	1e-300
Bd4	28699402	28706354	Bd4	28954312	28971777	260166	28702878	2.8963e+07	6315	23618	58	0.0193883	2.57778	9.66667	0	3.17286e-05	5.72916e-33	3.08843e-10	5.5554e-74	1e-300
Bd4	29053506	29060067	Bd4	29108331	29113842	54300	2.90568e+07	2.91111e+07	9147	6808	85	0.0574702	2.53731	1.80851	0	1.845e-06	7.13823e-91	6.95864e-14	1e-300	6.92274e-281
Bd4	29379347	29400119	Bd4	30734361	30767796	1.36135e+06	29389733	3.07511e+07	19903	31958	64	0.00963669	2.28571	3.04762	0	0.000222014	5.20372e-08	3.94113e-09	3.21467e-248	1e-300
Bd4	29506442	29517820	Bd4	29820053	29833447	314619	29512131	29826750	11138	13886	53	0.017463	3.02857	2.20833	0	1.06866e-05	1.05145e-27	6.58112e-12	1e-300	4.83102e-238
Bd4	29623893	29639068	Bd4	29882980	29895561	257790	2.96315e+07	2.98893e+07	14724	12317	55	0.0161737	2.15686	2.89474	0	8.87838e-05	3.50893e-26	2.75734e-07	1.2774e-265	1.71729e-176
Bd4	29825257	29830902	Bd4	29859362	29863515	33359	2.98281e+07	2.98614e+07	6527	4585	51	0.042485	2.83333	2.31818	0.02	0.000941722	5.55668e-60	1.56059e-10	2.76354e-172	6.07893e-170
Bd4	30034362	30067973	Bd4	30624029	30667350	594522	3.00512e+07	3.06457e+07	30378	48819	301	0.0319347	2.50833	2.29771	0	4.57923e-15	7.70264e-93	9.40086e-44	1e-300	1e-300
Bd4	30035838	30063336	Bd4	30725065	30766834	696362	30049587	3.07459e+07	26597	42071	230	0.0271022	2.44681	3.28571	0	1.67777e-11	2.48991e-72	2.14767e-32	1e-300	1e-300
Bd4	30158779	30186286	Bd4	30567587	30594860	408691	3.01725e+07	3.05812e+07	28073	28461	161	0.0239887	2.16107	2.43939	0.03	5.52887e-05	4.3862e-50	2.80267e-18	1e-300	1e-300
Bd4	30164110	30169376	Bd4	30231315	30235817	66823	30166743	30233566	6215	4605	50	0.0417799	2.27273	1.85185	0	5.84803e-06	2.30242e-59	2.11009e-07	1.61917e-94	1.39892e-75
Bd4	30180506	30195563	Bd4	30808029	30824597	628278	3.0188e+07	30816313	15198	16481	64	0.0165178	2	3.55556	0	7.18791e-05	3.27846e-26	4.14446e-07	2.80782e-237	2.50181e-291
Bd4	30222854	30235585	Bd4	30583947	30595664	360586	3.02292e+07	3.05898e+07	14696	10288	50	0.0166928	2.38095	1.72414	0	0.00098763	1.45591e-25	5.42423e-08	1e-300	9.58136e-56
Bd4	30430598	30450010	Bd4	30630122	30648930	199222	30440304	30639526	20132	23899	296	0.0632127	3.16578	5.28571	0	0.000473326	9.76821e-215	2.14561e-62	1e-300	1e-300
Bd4	30434659	30449644	Bd4	31291776	31312530	860002	3.04422e+07	31302153	18085	20162	73	0.0166718	3.31818	24.3333	0	7.71255e-06	1.68104e-23	8.79586e-18	1e-300	1.1403e-265
Bd4	30573210	30580034	Bd4	30659313	30663112	84590.5	30576622	3.06612e+07	8412	5896	60	0.0461007	3.52941	3.52941	0	2.18338e-05	1.36229e-61	4.61972e-16	1e-300	1e-300
Bd4	30578271	30600637	Bd4	31421977	31452284	847676	30589454	3.14371e+07	20919	27849	58	0.00898759	2.52174	2.7619	0	7.50004e-09	2.93998e-07	6.79239e-10	1e-300	7.97779e-282
Bd4	30630126	30652172	Bd4	31209621	31234745	581034	30641149	31222183	27563	26677	127	0.0219756	2.98824	2.18966	0	1.39839e-05	1.71686e-33	1.10499e-25	1e-300	1e-300
Bd4	30645369	30668394	Bd4	31292464	31322472	650586	3.06569e+07	31307468	25595	28059	137	0.0210852	2.58491	2.14062	0.01	1.09092e-07	2.15545e-40	5.21642e-22	1e-300	7.56509e-282
Bd4	30670640	30687224	Bd4	31203846	31221839	533910	30678932	3.12128e+07	13010	19880	62	0.0146355	2.48	6.88889	0.02	2.67835e-07	4.79035e-24	3.41818e-10	3.43103e-11	1e-300
Bd4	30769197	30784470	Bd4	31211278	31229469	443540	3.07768e+07	3.12204e+07	13614	20627	66	0.0160979	2.0625	4.125	0	0.000543029	4.94634e-25	9.63073e-08	1.08747e-133	1e-300
Bd4	30911160	30933517	Bd4	31301543	31318288	387577	3.09223e+07	3.13099e+07	22396	16971	87	0.0181603	2.23077	1.97727	0	2.37023e-05	1.18761e-31	2.58619e-11	1e-300	1e-300
Bd4	31029365	31045544	Bd4	31294381	31309865	264668	3.10375e+07	31302123	12360	15403	63	0.0162402	2.42308	1.90909	0	2.40004e-05	8.6916e-32	5.99604e-10	2.6882e-74	1.99718e-280
Bd4	31087520	31113344	Bd4	33438927	33453480	2.34577e+06	31100432	3.34462e+07	25131	15855	54	0.010916	6	7.71429	0.02	9.56695e-15	3.11706e-11	2.15993e-24	1e-300	1e-300
Bd4	31124195	31132241	Bd4	33438245	33444531	2313170	31128218	33441388	7026	6158	52	0.0296142	52	26	0	4.30886e-73	1.85626e-53	4.64865e-69	2.5888e-67	5.57843e-80
Bd4	31646530	31658582	Bd4	31742538	31752575	95000.5	31652556	3.17476e+07	12838	10775	106	0.0391681	2.32967	7.57143	0	0.000317152	2.03123e-87	1.472e-14	1e-300	1.09465e-172
Bd4	31792634	31805455	Bd4	32199466	32211022	406200	3.1799e+07	32205244	14625	11155	53	0.0177459	2.03846	2.94444	0	5.65537e-05	1.20932e-26	2.23894e-06	1e-300	8.86622e-152
Bd4	31799825	31808047	Bd4	31932126	31939797	132026	31803936	3.1936e+07	10074	8638	67	0.034409	2.73469	3.72222	0	0.000547908	5.14734e-56	1.15896e-12	1e-300	1e-300
Bd4	31957723	31982815	Bd4	32279324	32296926	317856	31970269	32288125	23952	17946	140	0.0267648	2.0438	1.97183	0	0.000215209	1.09403e-67	2.53896e-14	1e-300	1e-300
Bd4	32231710	32237394	Bd4	32291371	32296322	59294.5	32234552	3.22938e+07	5948	6387	65	0.049886	2.82609	1.625	0	0.00024493	4.24599e-76	6.18728e-13	1.38915e-129	1e-300
Bd4	32544850	32549720	Bd4	32616521	32620791	71371	32547285	32618656	6114	5126	52	0.0464366	2.4186	1.52941	0	0.000356181	1.56244e-60	1.84194e-08	2.64443e-260	2.13422e-113
Bd4	32668741	32682193	Bd4	33051305	33064947	382659	32675467	33058126	13491	13716	62	0.0186776	2.13793	1.9375	0	1.80164e-06	1.3432e-31	6.91058e-08	4.42362e-107	3.63678e-283
Bd4	32746850	32754443	Bd4	32808165	32816758	61815	3.27506e+07	3.28125e+07	10566	9352	148	0.074632	2.74074	2.3871	0	3.20905e-08	7.87707e-163	5.36172e-26	1e-300	5.88499e-261
Bd4	32969942	32978976	Bd4	33055489	33063156	84863.5	32974459	3.30593e+07	7993	8845	128	0.0625562	2.048	1.64103	0	9.97722e-07	2.34248e-151	2.67928e-13	1.66053e-70	4.12472e-243
Bd4	33125654	33130887	Bd4	43151844	43154281	10024792	3.31283e+07	4.31531e+07	7277	2478	92	0.0979029	92	92	0	1e-300	1.8822e-150	1e-300	1e-300	1e-300
Bd4	33300403	33311278	Bd4	33480537	33492052	180454	3.33058e+07	3.34863e+07	11443	11728	57	0.020779	2.11111	1.39024	0	9.49993e-05	2.38824e-34	3.31862e-07	5.85048e-154	1.15947e-174
Bd4	33425539	33437759	Bd4	33712210	33722989	285950	33431649	3.37176e+07	12460	10829	50	0.0177445	2.5	2.5	0	0.000188836	1.03218e-27	1.24589e-08	6.75723e-197	1e-300
Bd4	33445536	33457720	Bd4	33553811	33563606	107080	33451628	3.35587e+07	14041	10169	103	0.0382501	2	3.32258	0	0.000567547	1.88303e-82	1.76736e-10	1e-300	1.57437e-218
Bd4	33495352	33503587	Bd4	33630595	33638057	134856	3.34995e+07	33634326	8259	8686	59	0.0306788	2.26923	3.10526	0	0.00033628	3.98354e-51	1.96122e-08	3.30924e-120	1e-300
Bd4	33554097	33557508	Bd4	33630031	33636576	77501	3.35558e+07	3.36333e+07	3543	7445	50	0.040991	2.5	1.66667	0	4.24615e-05	4.12219e-61	1.24589e-08	3.32262e-58	3.26469e-234
Bd4	33895933	33906108	Bd4	34118522	34132202	224342	3.3901e+07	34125362	11342	13341	54	0.0184764	2.34783	1.45946	0	0.000846502	5.04577e-29	2.5863e-08	1e-300	1e-300
Bd4	34030904	34063676	Bd4	35229923	35253292	1.19432e+06	34047290	3.52416e+07	30799	22662	62	0.00901394	2.21429	4.76923	0	0.00050309	4.43309e-06	2.0743e-08	1e-300	1e-300
Bd4	34198073	34216919	Bd4	34579606	34592058	378336	34207496	34585832	19866	12082	81	0.0211238	2.28169	1.44643	0	7.07639e-06	5.59106e-41	4.27849e-11	1e-300	1e-300
Bd4	34417771	34429980	Bd4	34689025	34702889	272082	3.44239e+07	34695957	12388	12839	57	0.0178438	2.19231	1.26667	0	4.7247e-05	1.23961e-30	1.01824e-07	5.34834e-229	2.1496e-138
[truncated: 276 more rows]

## Sheet: Cold
chrA	startA	endA	chrB	startB	endB	distance(bp)	centerA	centerB	readsA	readsB	PETs	density	enrichmentScore	P2LL	FDR	binomialPvalue	hypergeometricPvalue	poissonPvalue	poissonPvaluePeakA	poissonPvaluePeakB
Bd1	17643	38296	Bd1	14086471	14098350	14064441	27969.5	1.40924e+07	13004	14684	66	0.0165591	66	66	0	6.36237e-79	2.22399e-48	6.86058e-94	3.00444e-176	1e-300
Bd1	20352	34595	Bd1	46234929	46265266	46222624	27473.5	4.62501e+07	9405	47473	70	0.0128163	70	70	0	1.18242e-87	5.37463e-30	3.11501e-101	5.56589e-176	1e-300
Bd1	68713	78446	Bd1	177166	185462	107734	73579.5	181314	8362	6933	72	0.032596	2.08696	3.78947	0	7.41201e-05	5.31026e-91	1.68376e-08	1e-300	3.77611e-53
Bd1	188981	194272	Bd1	273413	277624	83892	191626	275518	5880	3995	51	0.0438085	2.4878	2.21739	0	0.000122033	3.55046e-77	1.04761e-08	1e-300	3.50033e-94
Bd1	578562	596407	Bd1	840113	854259	259702	587484	847186	17667	13179	63	0.0160737	2.1	1.65789	0	5.36809e-05	3.90005e-40	1.00565e-07	1.78386e-290	8.00943e-276
Bd1	793894	800118	Bd1	827769	831489	32623	797006	829629	6704	4015	60	0.0492485	2.85714	1.76471	0.04	0.000187748	3.41504e-91	2.98001e-12	2.63621e-282	2.44813e-95
Bd1	883911	884079	Bd1	74394205	74394842	7.35105e+07	883995	7.43945e+07	352	3283	188	1.90619	188	188	0	1e-300	1e-300	1e-300	3.18193e-108	1e-300
Bd1	1158382	1165439	Bd1	1213614	1220001	54897	1.16191e+06	1.21681e+06	8444	6190	89	0.0540337	2.25316	1.14103	0.04	4.04069e-05	3.89742e-124	9.39688e-12	1e-300	2.93686e-114
Bd1	1167952	1173167	Bd1	1212926	1224170	47988.5	1.17056e+06	1218548	5448	11143	130	0.0644678	2.26087	1.36842	0.02	8.18744e-09	1.69645e-193	1.67198e-16	8.27771e-191	3.55653e-286
Bd1	1507044	1530171	Bd1	2429934	2456833	924776	1.51861e+06	2.44338e+06	19627	22993	51	0.00832104	2.125	2.55	0	1.22348e-05	1.69832e-16	1.09747e-06	1e-300	6.81888e-211
Bd1	1637036	1667204	Bd1	2475309	2497118	834094	1652120	2.48621e+06	25318	19005	58	0.00910794	2.18868	2.14815	0	8.11688e-06	8.65546e-20	8.37112e-08	1e-300	2.43471e-182
Bd1	1694688	1700105	Bd1	1731883	1736005	36547.5	1.6974e+06	1733944	6057	4132	50	0.0427829	2.43902	2.63158	0.01	0.000764631	6.66638e-74	2.63828e-08	7.39233e-266	1.37339e-127
Bd1	2264025	2275694	Bd1	2432807	2445895	169492	2.26986e+06	2439351	8930	12015	59	0.0194517	2.10714	4.53846	0	0.000134605	1.27404e-54	2.22854e-07	8.34233e-91	9.97037e-173
Bd1	2709700	2710022	Bd1	52068770	52068977	4.9359e+07	2709861	5.20689e+07	442	338	189	2.91615	189	189	0	1e-300	1e-300	1e-300	1.50965e-77	7.25644e-23
Bd1	2875764	2882785	Bd1	42507895	42509898	39629622	2.87927e+06	4.25089e+07	4863	2400	64	0.0578874	64	64	0	1e-300	3.39069e-122	1e-300	0.588602	2.28945e-111
Bd1	3241496	3249673	Bd1	3326107	3335022	84980	3.24558e+06	3.33056e+06	8460	9097	72	0.0343829	2.28571	2	0	8.52288e-05	2.52762e-82	4.4995e-10	9.24531e-172	1.75674e-279
Bd1	3339990	3348758	Bd1	3410296	3418756	70152	3344374	3414526	8080	8179	65	0.0307951	2.16667	2.16667	0.03	0.00025858	7.28152e-76	2.12205e-08	4.0075e-97	1.18331e-148
Bd1	3599341	3622809	Bd1	4773563	4797658	1.17454e+06	3611075	4.78561e+06	23973	24182	53	0.00909515	2.20833	3.11765	0	0.000250379	1.77327e-13	2.22742e-07	1e-300	1e-300
Bd1	3851467	3857619	Bd1	3931735	3935867	79258	3854543	3933801	5988	4812	65	0.0515887	3.71429	5	0	0.00013645	5.55895e-99	2.59399e-18	9.50067e-279	1e-300
Bd1	3860880	3868779	Bd1	3930721	3936693	68877.5	3.86483e+06	3933707	5642	6041	99	0.0582546	5.07692	19.8	0	4.07763e-08	9.51825e-161	2.33687e-37	3.12705e-161	1e-300
Bd1	3902930	3907762	Bd1	35948042	35963066	32050208	3905346	35955554	3070	14921	140	0.0575492	140	140	0	1e-300	3.15463e-230	1e-300	4.92002e-46	1e-300
Bd1	3906056	3915025	Bd1	35899651	35925208	32001889	3.91054e+06	3.59124e+07	4087	38648	280	0.0661934	280	280	0	1e-300	1e-300	1e-300	0.999986	1e-300
Bd1	3906151	3918546	Bd1	35980157	35984383	3.20699e+07	3.91235e+06	35982270	4752	15621	191	0.0937949	191	191	0	1e-300	4.09376e-299	1e-300	1	1e-300
Bd1	3924540	3951439	Bd1	4630142	4657374	705768	3.93799e+06	4643758	19527	22194	57	0.00859472	2.07273	1.58333	0	5.49634e-06	3.52744e-21	5.81771e-07	1.36525e-199	6.93694e-119
Bd1	3927525	3930692	Bd1	35954104	35962782	3.20293e+07	3.92911e+06	35958443	1510	10881	55	0.0378993	55	55	0	1e-300	1.44365e-93	1e-300	0.77732	1e-300
Bd1	3927582	3942602	Bd1	35899641	35920495	31974976	3935092	35910068	12459	38300	142	0.0323081	142	142	0.01	5.17805e-143	1.22582e-93	1.37447e-246	1e-300	1e-300
Bd1	4185530	4204767	Bd1	5059046	5088875	878812	4.19515e+06	5.07396e+06	17476	30758	59	0.00981464	2.18519	2.80952	0	6.4813e-06	2.93872e-18	6.88167e-08	1.03852e-203	1e-300
Bd1	4197912	4206185	Bd1	4260867	4267583	62176.5	4.20205e+06	4264225	9144	7188	57	0.0310388	2.23529	2.19231	0.04	0.000597993	1.06476e-63	5.46843e-08	1e-300	4.17974e-279
Bd1	4428358	4433527	Bd1	4510860	4516543	82759	4.43094e+06	4.5137e+06	6100	6023	56	0.0421193	2.11321	2.07407	0	0.000593474	4.67029e-76	4.05009e-07	6.92458e-165	2.98897e-258
Bd1	4509555	4521625	Bd1	4709102	4730567	204244	4515590	4.71983e+06	13097	20166	94	0.0228788	2.11236	3.61538	0	0.000448549	2.82681e-69	7.15255e-11	1e-300	1e-300
Bd1	5069215	5090114	Bd1	6164731	6192229	1.09882e+06	5.07966e+06	6178480	21451	29944	52	0.00876977	2.73684	1.92593	0	6.7973e-05	2.34819e-11	3.36787e-10	1e-300	1e-300
Bd1	5559214	5589745	Bd1	6785568	6806781	1221695	5.57448e+06	6.79617e+06	28975	20885	55	0.00867573	2.07547	1.96429	0	3.20444e-05	7.95167e-14	8.68497e-07	1e-300	1e-300
Bd1	5867132	5871021	Bd1	5920521	5926352	54360	5.86908e+06	5.92344e+06	3347	6484	57	0.0478643	2.59091	1.35714	0.03	1.48285e-06	9.20317e-91	3.63403e-10	5.54315e-99	8.55945e-180
Bd1	5917187	5946279	Bd1	6958229	6975792	1.03528e+06	5931733	6.96701e+06	27312	18159	53	0.00927216	3.53333	7.57143	0	1.35096e-06	4.1964e-16	2.12664e-14	1e-300	1e-300
Bd1	6218780	6228402	Bd1	6318591	6327818	99613.5	6223591	6.3232e+06	9462	9194	70	0.0303119	2.15385	1.59091	0.01	0.000458658	1.2592e-75	7.95482e-09	9.3346e-181	3.04419e-148
Bd1	6220075	6235895	Bd1	6448076	6462246	227176	6227985	6455161	14434	16651	78	0.0212286	2.64407	3.71429	0	0.000124751	6.82216e-55	9.58487e-14	2.10053e-137	1e-300
Bd1	6347204	6358908	Bd1	6444731	6455602	97110.5	6353056	6.45017e+06	10063	12444	106	0.0383249	2.25532	2.16327	0.02	0.000107764	6.5619e-116	1.04738e-13	6.46072e-72	1e-300
Bd1	6379470	6388487	Bd1	6571298	6588377	195859	6.38398e+06	6.57984e+06	7936	18123	53	0.016577	2.20833	1.39474	0	0.000419185	1.46269e-40	2.22742e-07	1.23163e-202	1e-300
Bd1	6389823	6395293	Bd1	6447039	6456716	59319.5	6392558	6.45188e+06	5241	11443	110	0.0592747	2.89474	3.54839	0	4.75206e-07	1.30786e-156	1.79086e-21	2.5264e-248	1e-300
Bd1	6923464	6929006	Bd1	6957275	6961478	33141.5	6926235	6.95938e+06	6098	4449	60	0.0502542	2.35294	7.5	0.01	0.000240568	5.54602e-91	4.26019e-09	9.61298e-248	6.80366e-192
Bd1	7642021	7651776	Bd1	7856688	7873574	218232	7.6469e+06	7865131	9295	17656	54	0.0165442	2	2.7	0	0.000123974	7.8156e-39	3.09764e-06	1.64335e-37	1e-300
Bd1	7688246	7693688	Bd1	7721804	7726515	33192.5	7690967	7.72416e+06	5953	5637	66	0.0530582	2.0625	2.12903	0.04	0.00014145	1.42089e-96	9.63073e-08	7.87777e-115	1.40056e-141
Bd1	7902587	7913914	Bd1	8134800	8148093	233196	7.90825e+06	8.14145e+06	9624	13621	54	0.0179023	2.7	3.17647	0	6.89409e-05	9.97348e-44	2.51363e-10	5.19517e-125	3.38019e-292
Bd1	8679444	8706632	Bd1	9351862	9375544	670665	8693038	9363703	27604	23942	62	0.00994794	2.06667	2.38462	0	0.000210402	5.52135e-16	2.1401e-07	1e-300	1e-300
Bd1	8782059	8803668	Bd1	35980158	35984362	2.71894e+07	8.79286e+06	35982260	23930	15333	133	0.0420549	133	133	0	1e-300	2.87747e-98	1e-300	1e-300	1e-300
Bd1	8793388	8806770	Bd1	35899650	35924278	27111885	8800079	35911964	15482	38579	376	0.0807408	376	376	0	1e-300	1e-300	1e-300	1e-300	1e-300
Bd1	8799503	8800298	Bd1	35948062	35963076	2.71557e+07	8.7999e+06	35955569	2869	14820	112	0.0578252	112	112	0	1e-300	3.3382e-177	1e-300	1e-300	1e-300
Bd1	8799928	8800299	Bd1	74394196	74400739	65597354	8.80011e+06	7.43975e+07	2492	4929	55	0.0649287	55	55	0	1e-300	2.26874e-100	1e-300	1e-300	5.87068e-05
Bd1	8801383	8819716	Bd1	9838912	9874743	1046278	8.81055e+06	9.85683e+06	17093	39899	59	0.00889087	2	1.96667	0	4.03234e-05	7.86921e-14	1.13123e-06	8.2876e-121	1e-300
Bd1	9121384	9133942	Bd1	9319486	9334493	199326	9127663	9.32699e+06	13087	14832	62	0.0183585	2.06667	1.9375	0	0.0008221	1.35788e-43	2.1401e-07	5.85142e-279	2.49607e-241
Bd1	9203343	9226507	Bd1	10677870	10709299	1.47866e+06	9214925	1.06936e+07	22551	30762	53	0.00792396	2.20833	1.82759	0	1.46688e-05	1.16407e-10	2.22742e-07	1e-300	4.30736e-281
Bd1	9310204	9322035	Bd1	44004484	44014077	34693161	9.31612e+06	4.40093e+07	12219	11005	57	0.0217159	57	57	0	1e-300	1.00272e-46	1e-300	4.22302e-255	2.06731e-213
Bd1	9314565	9314663	Bd1	35098209	35098505	25783743	9314614	35098357	454	967	162	3.356	162	162	0	1e-300	1e-300	1e-300	7.92405e-211	1e-300
Bd1	9855311	9886868	Bd1	11550837	11573964	1691311	9.87109e+06	1.15624e+07	35684	25972	61	0.00910485	2.25926	2.34615	0	0.000376255	1.45725e-09	1.33726e-08	1e-300	1e-300
Bd1	10306689	10327375	Bd1	10645384	10661810	336565	10317032	10653597	21792	18919	74	0.016275	3.14894	3.7	0	0.000556079	3.03571e-35	7.86411e-17	1e-300	1e-300
Bd1	10416986	10430335	Bd1	10645194	10657445	227659	1.04237e+07	1.06513e+07	15813	13114	53	0.0168981	2.03846	1.96296	0	0.000230927	7.46968e-33	2.23894e-06	1e-300	1.09177e-133
Bd1	10431303	10434263	Bd1	10450080	10453835	19174.5	10432783	1.0452e+07	4287	4635	63	0.0765769	3.5	4.2	0.01	3.66872e-06	2.89377e-105	1.28842e-16	1.00387e-222	4.96034e-167
Bd1	10669782	10685134	Bd1	10911618	10927357	242030	10677458	1.09195e+07	16089	16107	62	0.0162765	2.06667	4.13333	0	0.000591219	1.48743e-36	2.1401e-07	1.47125e-163	1e-300
Bd1	10962022	10967051	Bd1	11020068	11024824	57909.5	1.09645e+07	11022446	7649	5219	59	0.0492146	2.56522	3.47059	0	3.37139e-05	2.87931e-79	2.6211e-10	1e-300	2.99117e-43
Bd1	11758101	11762416	Bd1	11786386	11792414	29141.5	1.17603e+07	11789400	5214	7432	58	0.0457704	2.52174	2	0.05	0.000832648	2.88977e-78	6.79239e-10	1e-300	1e-300
Bd1	11788107	11794468	Bd1	11838675	11845646	50873	1.17913e+07	1.18422e+07	8795	7526	100	0.061222	2.43902	2.5	0	0.000203471	3.94339e-134	5.32796e-15	1e-300	1.77109e-197
Bd1	12371241	12375821	Bd1	12413494	12420097	43264.5	12373531	1.24168e+07	4320	7809	69	0.0503609	2.3	1.91667	0.01	0.000118476	4.54704e-102	7.92526e-10	2.46614e-19	3.52749e-294
Bd1	12441768	12452937	Bd1	12630967	12642832	189547	1.24474e+07	1.26369e+07	11767	12918	52	0.0184263	2.81081	2.73684	0	0.000384682	2.90015e-38	1.36801e-10	9.99561e-187	1e-300
Bd1	12992510	13006136	Bd1	46248808	46262852	33256507	12999323	46255830	15436	20590	53	0.015634	53	26.5	0	2.76165e-62	2.7184e-24	8.76792e-71	1e-300	1e-300
Bd1	13097386	13109219	Bd1	13332101	13342611	234054	1.31033e+07	13337356	12133	11761	95	0.0347045	2.31707	1.61017	0	1.11132e-05	1.84313e-94	4.30345e-13	3.72898e-179	1e-300
Bd1	13174156	13178758	Bd1	13335054	13341365	161752	13176457	1.33382e+07	5574	8591	62	0.0463715	2.38462	2.38462	0.01	0.00015499	1.05645e-79	1.46815e-09	8.82905e-111	1e-300
Bd1	13179904	13185296	Bd1	13335518	13339852	155085	13182600	13337685	5624	6294	57	0.0478348	3.08108	3.8	0	3.84598e-05	9.94249e-79	5.64773e-13	2.72932e-60	1e-300
Bd1	13549289	13563676	Bd1	13835364	13849345	285872	1.35565e+07	1.38424e+07	17260	16358	65	0.018702	2.6	4.64286	0.01	0.000185859	2.82145e-37	1.98093e-11	1e-300	1e-300
Bd1	13552300	13558363	Bd1	13697338	13702266	144470	1.35553e+07	13699802	8624	4886	68	0.0504981	2.66667	1.23636	0.01	4.40236e-07	1.12298e-93	2.36637e-12	1e-300	7.80722e-57
Bd1	13552448	13564806	Bd1	13690239	13696411	134698	13558627	13693325	15607	8568	167	0.0735604	4.0241	4.91176	0	2.04338e-08	2.39886e-209	1.36968e-48	1e-300	1e-300
Bd1	13967159	13970497	Bd1	13992769	13995385	25249	13968828	13994077	4556	4057	60	0.0822518	2.6087	1.36364	0.03	1.25775e-09	6.08592e-101	9.95009e-11	1.989e-96	5.99513e-82
Bd1	13972822	14007029	Bd1	14779031	14807293	803236	1.39899e+07	14793162	43136	28838	79	0.010322	2.02564	1.68085	0	0.000257341	3.40783e-11	1.23241e-08	1e-300	1e-300
Bd1	14001788	14009203	Bd1	14094876	14103579	93732	1.40055e+07	1.40992e+07	8770	8922	62	0.0313967	2.03279	1.82353	0	1.72817e-05	8.9132e-67	3.67001e-07	1.90732e-48	1.44931e-285
Bd1	14087139	14093141	Bd1	64877092	64882473	5.07896e+07	14090140	6.48798e+07	8259	6049	57	0.0408716	57	57	0	1e-300	2.47331e-70	1e-300	1e-300	1.33684e-212
Bd1	14088763	14097144	Bd1	71107029	71117615	5.70194e+07	1.4093e+07	71112322	11675	10696	225	0.0968249	225	225	0	1e-300	1e-300	1e-300	1e-300	1e-300
Bd1	14088849	14096357	Bd1	46234927	46272980	3.21614e+07	14092603	4.6254e+07	10661	53367	296	0.0530276	296	296	0	1e-300	6.61573e-261	1e-300	1e-300	1e-300
Bd1	14309504	14338465	Bd1	15529533	15558208	1219886	1.4324e+07	1.55439e+07	34363	32086	74	0.0104795	2.74074	2.74074	0	4.02877e-07	1.23048e-11	7.37048e-14	1e-300	1e-300
Bd1	14373742	14379195	Bd1	14420440	14428711	48107	1.43765e+07	1.44246e+07	7211	8963	104	0.0618523	2.5679	3.15152	0.02	0.000289736	3.00054e-142	6.07665e-17	1e-300	5.08938e-143
Bd1	14458934	14462785	Bd1	14480118	14484326	21362.5	1.44609e+07	14482222	5956	6733	100	0.10128	3.44828	2.94118	0.03	2.48716e-06	9.63388e-156	6.63082e-25	1e-300	1e-300
Bd1	14815309	14841279	Bd1	15977317	16003171	1161950	14828294	15990244	25961	25108	50	0.00787485	2	1.72414	0	9.19158e-06	3.33776e-10	6.95331e-06	1e-300	1e-300
Bd1	15525792	15547703	Bd1	15944447	15964904	417928	1.55367e+07	1.59547e+07	26874	22582	96	0.0184942	2.08696	2.52632	0	0.000748587	9.06273e-41	8.44537e-11	1e-300	1e-300
Bd1	15850178	15854536	Bd1	15888147	15894013	38723	15852357	15891080	3403	6344	54	0.0431098	2.34783	1.17391	0.02	0.000117206	6.27391e-85	2.5863e-08	8.33905e-13	2.49562e-282
Bd1	15888057	15892507	Bd1	15917202	15921603	29120.5	15890282	1.59194e+07	5249	4494	53	0.048875	2.94444	1.10417	0.04	0.00021266	6.42609e-81	1.80061e-11	1e-300	6.86969e-132
Bd1	15949458	15965110	Bd1	16242579	16265249	296630	15957284	16253914	18128	25373	88	0.0187429	2.2	1.79592	0	0.000178715	1.13066e-43	3.95671e-11	1e-300	1e-300
Bd1	16223531	16244333	Bd1	17425768	17448719	1.20331e+06	16233932	1.74372e+07	25297	21905	50	0.0093275	2.5	1.85185	0	1.19077e-05	1.32572e-12	1.24589e-08	1e-300	2.95067e-222
Bd1	16438102	16479340	Bd1	17596596	17625363	1.15226e+06	16458721	1.7611e+07	44980	30562	94	0.0109598	2.18605	2.35	0	2.86238e-06	8.44981e-15	1.241e-11	1e-300	1e-300
Bd1	16521793	16539687	Bd1	16898576	16912925	375010	16530740	1.69058e+07	20697	14090	86	0.0217704	2.6875	2.6875	0	9.83601e-08	4.51989e-57	2.2841e-15	1e-300	1.34177e-182
Bd1	16526012	16541620	Bd1	16635264	16657822	112727	16533816	16646543	18267	24317	291	0.0622328	2.50862	1.20747	0.04	8.964e-06	5.10529e-284	2.25955e-42	1e-300	1e-300
Bd1	16795654	16806609	Bd1	16850900	16858436	53536.5	1.68011e+07	16854668	12361	9098	174	0.0768054	2.74016	2.59701	0.03	1.28278e-05	5.01264e-234	3.10458e-30	3.81294e-278	1e-300
Bd1	16888944	16892424	Bd1	16914849	16919013	26247	16890684	16916931	4913	5674	69	0.0736769	2.76	2.37931	0	0.000393229	9.73541e-108	3.60797e-13	7.66077e-241	1e-300
Bd1	17084484	17104751	Bd1	17262367	17276066	174599	1.70946e+07	1.72692e+07	23074	15807	94	0.0225885	2	1.42424	0.01	0.000711994	3.06836e-57	1.05046e-09	1e-300	1e-300
Bd1	17247360	17279972	Bd1	17568670	17590760	316049	17263666	17579715	35816	24955	140	0.0208895	2.02899	1.70732	0	4.0195e-05	3.83851e-58	4.29174e-14	1e-300	1e-300
Bd1	17599096	17610280	Bd1	17913008	17924266	313949	17604688	17918637	13925	14308	51	0.0185486	2.68421	2.68421	0	0.000209286	1.04475e-31	9.31344e-10	1e-300	1e-300
Bd1	17930693	17937724	Bd1	17992769	17997668	61010	1.79342e+07	1.79952e+07	8982	4399	64	0.0437867	2.41509	2.2069	0	7.3982e-05	2.26445e-88	5.01207e-10	1e-300	8.2212e-106
Bd1	18059363	18083083	Bd1	18839667	18870141	783681	18071223	18854904	24546	32470	63	0.00948839	2.25	2.17241	0	4.77382e-05	5.54905e-13	9.11092e-09	1e-300	1e-300
Bd1	18088607	18116453	Bd1	18960506	18985349	870398	18102530	1.89729e+07	27728	27432	58	0.00898486	2.23077	4.83333	0	0.000459395	1.74767e-11	4.50586e-08	1e-300	1e-300
Bd1	18167083	18171855	Bd1	18211242	18217362	44833	18169469	18214302	4795	7554	73	0.0547039	2.60714	3.04167	0	1.36963e-07	2.02912e-107	1.0874e-12	7.43319e-32	4.46218e-161
Bd1	18680615	18686726	Bd1	18726541	18736015	47607.5	1.86837e+07	18731278	8380	10137	122	0.0638934	3.43662	2.21818	0	2.1426e-05	1.24267e-160	7.29786e-30	1e-300	1e-300
Bd1	19154517	19168191	Bd1	19449428	19467556	297138	19161354	19458492	16720	20930	63	0.0161692	2.25	1.90909	0	0.000899032	2.48759e-30	9.11092e-09	1e-300	1e-300
Bd1	19598030	19602067	Bd1	19646465	19652707	49537.5	1.96e+07	19649586	5154	5756	63	0.0500257	3.07317	3.15	0	1.88286e-05	2.4187e-94	4.0409e-14	6.99538e-138	1.62573e-175
Bd1	19709363	19715053	Bd1	19749608	19754195	39693.5	19712208	1.97519e+07	5350	4590	57	0.0452701	2.78049	1.29545	0	3.17821e-06	1.05564e-87	2.79567e-11	5.4584e-212	3.00759e-223
Bd1	19927308	19933393	Bd1	46251684	46262659	26326821	1.99304e+07	4.62572e+07	6862	15079	79	0.0377965	79	79	0	1e-300	2.1106e-83	1e-300	4.48357e-213	1e-300
Bd1	20134702	20161773	Bd1	21616415	21640171	1.48006e+06	2.01482e+07	21628293	29892	29906	56	0.00899284	2.94737	3.73333	0	2.21953e-05	3.34896e-08	4.79772e-12	1e-300	1e-300
Bd1	20252670	20259560	Bd1	46240747	46255035	25991776	20256115	46247891	7098	22833	60	0.0231243	60	60	0	1e-300	8.14943e-46	1e-300	3.67694e-182	1e-300
Bd1	20708738	20717328	Bd1	20818294	20827028	109628	20713033	20822661	10192	9405	71	0.0334513	2.44828	2.15152	0	0.00087629	3.30001e-74	3.36776e-11	1e-300	3.91499e-213
Bd1	21116159	21122762	Bd1	21179848	21189614	65270.5	2.11195e+07	21184731	7881	11569	76	0.0378961	2.53333	4	0.03	0.000152452	4.25405e-83	1.4763e-12	4.36106e-171	5.63776e-266
Bd1	21753566	21780811	Bd1	22462175	22490640	709219	2.17672e+07	2.24764e+07	29890	24118	64	0.0093767	2	1.82857	0.03	0.00016504	2.31303e-15	4.14446e-07	1e-300	1.02156e-107
Bd1	21888781	21895714	Bd1	21971704	21980148	83678.5	2.18922e+07	21975926	9309	8898	61	0.0323788	2.03333	1.38636	0.02	3.72973e-05	7.54552e-64	4.48464e-07	1e-300	3.03796e-27
Bd1	22172176	22192041	Bd1	23476398	23507646	1.30991e+06	2.21821e+07	23492022	20972	35400	63	0.0100603	2.42308	3.5	0	1.72059e-05	2.71578e-14	5.99604e-10	1e-300	1e-300
Bd1	22408722	22437091	Bd1	24753675	24781843	2.34485e+06	2.24229e+07	24767759	31926	29743	64	0.00923954	2.06452	1.48837	0	0.000538716	2.374e-10	1.43541e-07	1e-300	1e-300
Bd1	22453842	22462392	Bd1	22569890	22579397	116526	22458117	2.25746e+07	9190	10791	86	0.0388737	2.49275	2.32432	0.01	4.40344e-07	3.06732e-95	1.26559e-13	3.60425e-201	1e-300
Bd1	22469867	22479806	Bd1	22751111	22765994	283716	2.24748e+07	2.27586e+07	9579	12656	51	0.0167701	3	2.42857	0	8.21564e-05	7.90752e-42	2.23527e-11	1.10355e-194	4.25187e-240
Bd1	22578551	22594364	Bd1	23120752	23136792	542314	2.25865e+07	23128772	16167	17245	61	0.0156309	2.65217	4.69231	0	7.75898e-06	6.73835e-34	3.71673e-11	1e-300	1.64557e-180
Bd1	22818475	22824045	Bd1	22859102	22864209	40395.5	22821260	2.28617e+07	7720	5661	62	0.0473964	2.38462	1.67568	0.05	0.000574164	4.0022e-82	1.46815e-09	1e-300	5.49959e-90
Bd1	22976265	22983567	Bd1	23026907	23033038	50056.5	22979916	2.303e+07	9330	7091	89	0.0540779	2.43836	1.97778	0	0.000482718	3.9157e-115	1.57899e-13	1e-300	1.77141e-224
Bd1	23404374	23414348	Bd1	23476300	23484114	70846	23409361	23480207	9972	11660	165	0.0757112	2.11538	2.11538	0	0.00024638	7.46182e-216	7.24391e-18	5.63909e-91	1e-300
Bd1	24056656	24060251	Bd1	24077512	24081126	20865.5	2.40585e+07	24079319	5230	5562	77	0.0871804	2.26471	2.48387	0.01	0.00055135	2.81571e-122	1.74373e-10	3.43738e-191	5.67146e-294
Bd1	24259184	24278007	Bd1	24577219	24590600	315314	2.42686e+07	2.45839e+07	24203	12722	83	0.0210364	2.15584	2.37143	0	3.29606e-05	3.29498e-52	3.46424e-10	1e-300	6.84198e-97
Bd1	24259640	24281146	Bd1	24901807	24923194	642108	24270393	2.49125e+07	26300	24779	100	0.019029	2.5641	4.54545	0	1.78242e-05	2.67731e-41	2.56609e-16	1e-300	1e-300
Bd1	24401002	24417791	Bd1	24909067	24933130	511702	2.44094e+07	2.49211e+07	20137	25722	85	0.0169828	2.42857	2.57576	0	0.000239269	1.97833e-37	6.61224e-13	1e-300	1e-300
Bd1	24415898	24422326	Bd1	46234929	46259472	2.18281e+07	24419112	4.62472e+07	8487	39288	147	0.0387405	147	147	0	9.27022e-221	2.94855e-120	2.14435e-257	1e-300	1e-300
Bd1	24417191	24417879	Bd1	61458715	61459439	37041542	24417535	61459077	2035	1724	323	1.86711	323	323	0	1e-300	1e-300	1e-300	1e-300	1.81166e-182
Bd1	24724051	24738226	Bd1	37928174	37941074	1.32035e+07	2.47311e+07	37934624	16230	34253	64	0.0192937	64	32	0	4.86171e-73	1.12038e-20	2.94456e-90	2.14723e-292	1e-300
Bd1	24806502	24819543	Bd1	25055392	25066402	247874	2.4813e+07	25060897	13189	13905	63	0.0213801	2.06557	2.42308	0.05	0.000173341	4.2002e-46	1.75262e-07	8.70415e-141	1.33925e-257
Bd1	24828957	24865714	Bd1	26468616	26489633	1631789	2.48473e+07	2.64791e+07	39012	24117	60	0.00847661	2.30769	2.72727	0	0.000296415	6.02237e-09	8.39856e-09	1e-300	1e-300
Bd1	24901581	24929075	Bd1	26323485	26375746	1.43429e+06	24915328	2.63496e+07	29377	53626	118	0.0120761	2.03448	1.84375	0	1.04817e-06	4.59562e-21	3.24978e-12	1e-300	1e-300
Bd1	24901900	24929436	Bd1	26173272	26216674	1279305	24915668	26194973	29776	43420	107	0.0123114	2.05769	2.60976	0	7.27218e-09	2.59576e-22	1.66855e-11	1e-300	1e-300
Bd1	25187814	25198449	Bd1	25277086	25285743	88283	2.51931e+07	2.52814e+07	14133	11177	84	0.035539	2.0241	2.15385	0.01	0.000855579	7.19382e-76	4.56096e-09	1e-300	1e-300
Bd1	25224342	25228791	Bd1	25275823	25283154	52922	2.52266e+07	2.52795e+07	5971	9387	74	0.0512731	3.08333	2.74074	0	1.09003e-06	2.01344e-95	2.28706e-16	1e-300	1e-300
Bd1	25319132	25332271	Bd1	25542206	25557610	224206	2.53257e+07	25549908	14271	19937	75	0.0214469	2.17391	1.19048	0	5.26274e-05	1.10287e-46	1.65103e-09	8.09558e-191	1e-300
Bd1	25601440	25615124	Bd1	25792946	25806471	191426	25608282	2.57997e+07	15517	16290	71	0.0212985	2	1.57778	0	0.000108319	4.69922e-46	1.02076e-07	7.30419e-219	1e-300
Bd1	25832280	25837728	Bd1	25873570	25878104	40833	25835004	25875837	6243	4543	53	0.0433373	2.65	1.60606	0	0.000330429	1.03266e-76	6.85649e-10	5.98096e-177	1.86625e-48
Bd1	26012875	26025544	Bd1	26109478	26124459	97759	2.60192e+07	2.6117e+07	13910	18502	371	0.109517	3.35747	2.3481	0	1.26671e-25	1e-300	2.83392e-84	1e-300	1e-300
Bd1	26051085	26055648	Bd1	26096131	26100927	45162.5	2.60534e+07	26098529	4210	5600	52	0.04535	3.85185	4.72727	0	0.000924664	5.21231e-79	1.36301e-15	1e-300	3.65521e-192
Bd1	26112819	26118520	Bd1	26169237	26176344	57121	2.61157e+07	2.61728e+07	7869	10833	97	0.061815	2.58667	1.44776	0	9.00035e-05	2.13363e-118	4.1657e-16	1e-300	1e-300
Bd1	26145557	26148639	Bd1	26171885	26175712	26700.5	26147098	2.61738e+07	3715	6188	64	0.075608	2.37037	1.20755	0.01	2.58213e-05	2.57472e-103	1.01837e-09	1.77523e-73	1.34319e-245
Bd1	26146991	26150498	Bd1	26168061	26170801	20686.5	2.61487e+07	26169431	4125	4632	62	0.0810071	2.43137	2.48	0	0.000917279	3.04356e-104	7.16848e-10	4.59586e-67	1.30022e-164
Bd1	26178701	26202312	Bd1	27276498	27303140	1.09931e+06	2.61905e+07	27289819	25851	26162	56	0.00909555	2.24	3.5	0	3.75986e-05	1.7783e-12	6.63564e-08	1e-300	4.95846e-235
Bd1	26244699	26258567	Bd1	26909904	26926084	666361	26251633	26917994	18481	19448	60	0.0162982	3.33333	4.28571	0	2.38586e-05	2.66269e-27	5.36473e-15	1e-300	1e-300
Bd1	26306580	26311567	Bd1	26365776	26371633	59631	2.63091e+07	2.63687e+07	6382	8134	69	0.0519353	3.28571	1.68293	0	9.97125e-05	2.78039e-89	1.08007e-16	3.11432e-158	1e-300
Bd1	26330551	26340316	Bd1	26512634	26520933	181350	2.63354e+07	2.65168e+07	10243	11398	76	0.0343402	2	2.11111	0	0.000118583	3.35716e-75	3.76225e-08	5.81169e-78	1e-300
Bd1	26402344	26406443	Bd1	26472029	26476668	69955	2.64044e+07	2.64743e+07	7665	6075	93	0.0868708	3.1	2.81818	0	0.000939365	4.97229e-136	2.79359e-20	1e-300	1.02882e-169
Bd1	26589610	26607204	Bd1	26912724	26931481	323696	26598407	2.69221e+07	23016	22990	116	0.0260462	2.54945	2.82927	0	4.09539e-05	5.67471e-63	1.78138e-18	1e-300	1e-300
Bd1	26702107	26727715	Bd1	27773523	27792701	1068201	26714911	27783112	31764	22701	50	0.00911236	2.27273	2.63158	0	0.000147187	8.29838e-09	2.11009e-07	1e-300	1e-300
Bd1	27027552	27052684	Bd1	28582113	28604961	1553419	27040118	28593537	29459	28776	53	0.0090161	2.25532	2.03846	0	0.000162502	8.08473e-08	1.18439e-07	1e-300	1e-300
Bd1	27506208	27518654	Bd1	27786688	27800481	281154	27512431	2.77936e+07	15889	16634	53	0.0164866	2	1.96296	0	0.000330127	6.38121e-28	3.79067e-06	1e-300	5.5039e-271
Bd1	27671947	27685596	Bd1	27839160	27849031	165324	2.76788e+07	2.78441e+07	15057	13583	54	0.0187396	2.16	2.7	0	0.000784598	3.97734e-34	3.36011e-07	1.85754e-185	1e-300
Bd1	27678332	27684415	Bd1	27715062	27719150	35732.5	2.76814e+07	27717106	7196	4889	62	0.0497544	2.25455	2	0.02	2.42231e-05	6.75972e-88	1.1039e-08	3.80526e-159	2.53568e-104
Bd1	27908412	27915978	Bd1	27954109	27961016	45367.5	27912195	2.79576e+07	11187	6659	117	0.0659828	2.68966	2.72093	0.01	3.2677e-06	1.24977e-158	2.57729e-20	1e-300	2.94444e-65
Bd1	28170696	28214541	Bd1	29623748	29649623	1444067	2.81926e+07	2.96367e+07	53981	28512	93	0.0108875	2.38462	1.57627	0	0.00034277	9.47083e-12	1.58064e-13	1e-300	1e-300
Bd1	28339324	28343455	Bd1	28376184	28381782	37593.5	2.83414e+07	28378983	5026	7511	64	0.0536927	3.12195	2.2069	0.01	0.000101543	1.2978e-89	1.28528e-14	1e-300	4.92691e-300
Bd1	28379602	28383546	Bd1	28428572	28434486	49955	28381574	28431529	6299	7806	60	0.0496782	3.33333	2.06897	0	0.000678824	1.1545e-75	5.36473e-15	1e-300	3.81699e-189
Bd1	28402481	28444337	Bd1	29727362	29756437	1.31849e+06	28423409	2.97419e+07	44822	32763	91	0.0104715	2.42667	6.06667	0	2.40314e-06	4.31391e-12	1.10941e-13	1e-300	1e-300
Bd1	28470353	28480706	Bd1	46234930	46266020	1.77749e+07	2.84755e+07	46250475	8954	47970	101	0.0198918	50.5	20.2	0	1.40054e-115	7.72314e-58	3.71291e-131	0.00212087	1e-300
Bd1	28939741	28963555	Bd1	30483765	30513029	1546749	28951648	30498397	27437	32834	61	0.00938034	2.03333	1.45238	0	0.000385054	5.14819e-10	4.48464e-07	1e-300	1e-300
Bd1	29094798	29099774	Bd1	29157985	29170175	66794	29097286	29164080	6545	11040	110	0.052303	2.47191	2.75	0.05	2.70259e-08	9.25603e-148	1.03133e-16	1.73631e-231	4.77497e-25
Bd1	29095399	29098782	Bd1	29116396	29121466	21840.5	2.90971e+07	29118931	5395	7312	103	0.0994557	3.49153	5.15	0.03	1.65098e-06	1.9896e-162	5.35129e-26	1e-300	1e-300
Bd1	29494311	29501909	Bd1	29618588	29624602	123485	29498110	29621595	11838	7552	99	0.0593631	2.50633	1.52308	0	4.45073e-07	1.15973e-119	1.42873e-15	1e-300	9.8962e-179
Bd1	29691928	29696413	Bd1	29730197	29738606	40231	2.96942e+07	2.97344e+07	5341	11634	98	0.0620357	4.78049	49	0	3.3569e-06	2.5012e-133	5.95588e-35	1e-300	1e-300
Bd1	29867965	29877225	Bd1	30095456	30111542	230904	29872595	30103499	10936	19054	59	0.0189997	2.18519	1.90323	0.02	0.000309074	9.45203e-39	6.88167e-08	1.90574e-188	1e-300
Bd1	29978847	29992984	Bd1	30284536	30298171	305438	2.99859e+07	3.02914e+07	16724	17037	67	0.0196911	2.23333	1.48889	0	0.000164675	6.45864e-39	4.22066e-09	1.05379e-261	1e-300
Bd1	30122667	30127420	Bd1	30157703	30162292	34954	3.0125e+07	3.016e+07	7206	5913	110	0.0961072	3.09859	1.3253	0.03	9.00506e-08	8.11643e-173	1.18381e-23	1e-300	1.3466e-181
Bd1	30689679	30690381	Bd1	71114504	71119320	40426882	30690030	71116912	784	7272	73	0.10798	73	73	0	1e-300	5.93975e-167	1e-300	2.27562e-08	1e-300
Bd1	30829323	30841450	Bd1	30948963	30961670	119930	3.08354e+07	3.09553e+07	15285	15897	132	0.0433841	2.37838	1.57143	0.02	0.000354968	2.14304e-119	2.12681e-18	1e-300	1e-300
Bd1	30866684	30870713	Bd1	30918761	30923897	52630.5	3.08687e+07	30921329	6032	6553	54	0.0480911	4.90909	6	0	0.000322455	7.20535e-71	1.55268e-20	1e-300	1e-300
Bd1	30910955	30929704	Bd1	31817892	31845768	911500	3.09203e+07	31831830	16331	32585	59	0.0103285	2.03448	2.26923	0	0.000227562	1.86991e-18	6.69871e-07	1.30201e-32	1e-300
Bd1	30987610	30994703	Bd1	31042608	31047380	53837.5	3.09912e+07	31044994	8087	5703	76	0.0522816	2.17143	1.55102	0	0.000287351	3.55859e-105	1.35843e-09	3.48628e-297	8.06132e-89
Bd1	31107313	31140642	Bd1	32117165	32145198	1007204	3.1124e+07	3.21312e+07	34049	29279	76	0.0101092	2.11111	4	0	6.76252e-05	1.53798e-14	4.35153e-09	1e-300	1e-300
Bd1	31554044	31571194	Bd1	31974338	31991109	420104	31562619	3.19827e+07	20604	17802	67	0.0161216	2.27119	4.78571	0	0.000232436	1.65012e-32	2.22847e-09	1e-300	4.59773e-197
Bd1	31565967	31571801	Bd1	31635704	31642223	70079.5	31568884	3.1639e+07	8199	8065	94	0.0621096	2.61111	94	0	3.44979e-05	1.00164e-123	6.70966e-16	1e-300	1.55219e-177
Bd1	31649737	31661763	Bd1	31921123	31930933	270278	31655750	31926028	13343	13022	51	0.0190634	2.42857	1.88889	0	0.000391621	1.89573e-34	2.20534e-08	3.21779e-186	1e-300
Bd1	31746643	31761818	Bd1	31917227	31933031	170898	3.17542e+07	31925129	17415	19412	186	0.0490059	2.03279	2.86154	0.02	3.28072e-05	1.57808e-168	3.10089e-18	1e-300	1e-300
Bd1	31890643	31900335	Bd1	31967853	31975788	76331.5	31895489	3.19718e+07	11379	9346	74	0.0342655	2.64286	2.84615	0.01	0.000469235	2.48293e-75	4.08239e-13	1e-300	3.61699e-158
Bd1	32209238	32211782	Bd1	32224978	32228302	16130	32210510	32226640	3561	5486	60	0.0834573	3.33333	3.75	0.02	0.000757341	1.64748e-99	5.36473e-15	5.34648e-157	1e-300
Bd1	32416058	32445093	Bd1	34113942	34139790	1.69629e+06	3.24306e+07	34126866	30176	32461	61	0.00907183	2.03333	1.74286	0	1.97507e-05	1.05035e-08	4.48464e-07	1e-300	1e-300
Bd1	32458295	32463346	Bd1	32518122	32524656	60568.5	3.24608e+07	32521389	5924	8184	64	0.0450907	2	1.12281	0.02	0.000367128	9.53136e-83	4.14446e-07	5.80013e-202	2.51041e-269
Bd1	32750631	32766419	Bd1	33062848	33072492	309145	32758525	33067670	17995	9555	52	0.0166888	2.08	1.2381	0.04	0.000667294	1.03746e-35	1.58537e-06	1e-300	1.72833e-63
Bd1	32862763	32890784	Bd1	33635870	33657355	769839	3.28768e+07	3.36466e+07	30025	22036	54	0.00890306	2.16	1.92857	0	1.09606e-05	7.36027e-12	3.36011e-07	1e-300	5.58667e-251
Bd1	32904359	32910000	Bd1	35098200	35101679	2192760	3.29072e+07	3.50999e+07	7766	4191	59	0.0528032	59	59	0	1e-300	1.90217e-84	1e-300	1e-300	2.96542e-132
Bd1	33288147	33291815	Bd1	33316870	33321272	29090	33289981	33319071	4003	7074	81	0.0819247	3.11538	1.65306	0	3.18105e-06	2.74092e-131	5.27838e-18	2.04609e-54	1e-300
Bd1	33289770	33298654	Bd1	33370606	33379531	80856.5	33294212	3.33751e+07	9323	8579	68	0.0311654	2.22951	4	0.03	3.26663e-07	4.29464e-75	3.48079e-09	7.53586e-131	3.30673e-63
Bd1	33306345	33329297	Bd1	33609099	33627459	300458	33317821	33618279	25661	21176	87	0.0171888	2.07143	3.34615	0	0.000741672	1.72252e-37	8.63754e-10	1e-300	1e-300
Bd1	33497273	33506293	Bd1	33582296	33592035	85382.5	33501783	3.35872e+07	11478	11202	96	0.04177	2.28571	2.13333	0	0.000611033	4.6958e-100	6.90442e-13	1e-300	1.2227e-276
Bd1	33812234	33840774	Bd1	35789998	35814954	1975972	33826504	35802476	29067	28664	56	0.00854417	2.66667	3.5	0	1.477e-07	3.25776e-09	1.85942e-10	7.10996e-171	1e-300
Bd1	33871484	33883144	Bd1	33981661	33994857	110945	33877314	33988259	15688	17251	131	0.0430173	2.1129	1.6375	0.05	0.000770758	2.93115e-112	1.66764e-14	1e-300	1e-300
Bd1	34391127	34410730	Bd1	35000380	35025138	611830	3.44009e+07	35012759	24377	30180	103	0.0189513	2.23913	2.19149	0	1.63922e-05	3.93472e-39	3.48225e-13	1e-300	1e-300
Bd1	34684811	34692173	Bd1	34757049	34764643	72354	34688492	34760846	8594	8598	119	0.0649433	2.14414	1.91935	0	6.02312e-06	1.42067e-162	9.73599e-14	1e-300	1.72305e-98
Bd1	34703111	34765007	Bd1	37924839	37944039	3200380	34734059	37934439	58453	40968	109	0.0109706	13.625	2.22449	0	2.02987e-30	5.86816e-07	6.85009e-82	1.06404e-290	1e-300
Bd1	34818827	34944471	Bd1	37912260	37944300	3046631	34881649	37928280	122213	56545	314	0.0162534	3.23711	1.70652	0	2.39134e-06	6.68763e-17	3.66633e-68	1e-300	1e-300
Bd1	34892552	34898726	Bd1	34967569	34975974	76132.5	34895639	3.49718e+07	10323	10522	107	0.0599045	3.05714	2.14	0	0.000594824	7.37372e-124	1.24596e-22	1e-300	1e-300
Bd1	34990028	35011861	Bd1	35866062	35889350	876762	3.50009e+07	35877706	23464	22374	54	0.00976828	2.51163	1.05882	0.02	0.000462541	1.04459e-15	2.90625e-09	1e-300	2.07195e-265
Bd1	34998624	35026944	Bd1	36163606	36192617	1.16533e+06	35012784	3.61781e+07	35533	23983	74	0.0105353	2.05556	1.64444	0	7.96832e-05	5.21413e-17	1.95743e-08	1e-300	2.45731e-61
Bd1	34998970	35045073	Bd1	37907947	37941523	2.90271e+06	3.5022e+07	37924735	50201	64191	149	0.0152632	4.96667	2.92157	0	6.94452e-08	2.35378e-09	3.78584e-54	1e-300	1e-300
Bd1	35085035	35120770	Bd1	35987382	36018315	899946	3.51029e+07	3.60028e+07	34928	33446	107	0.0130999	2.09804	8.91667	0	1.90506e-09	1.43784e-25	5.58243e-12	1e-300	1e-300
Bd1	35172357	35255416	Bd1	37927097	37941518	2720421	3.52139e+07	3.79343e+07	71932	36315	120	0.0100478	8.27586	2.30769	0	9.48237e-08	1.05639e-07	1.98092e-66	1e-300	1e-300
Bd1	35368217	35389859	Bd1	36974512	37001775	1.60911e+06	35379038	3.69881e+07	26562	23047	51	0.00851177	3	7.28571	0	2.11059e-06	1.34587e-11	2.23527e-11	1e-300	1e-300
Bd1	35425402	35454486	Bd1	36335300	36359902	907657	35439944	36347601	32645	21307	60	0.00912207	2.22222	3.33333	0.01	0.000221035	5.53621e-14	3.05794e-08	1e-300	2.95141e-268
Bd1	35427970	35444541	Bd1	35996048	36011267	567402	3.54363e+07	3.60037e+07	21328	16414	61	0.0156618	3.48571	2.44	0	6.49356e-06	1.09477e-28	4.59896e-16	1e-300	1e-300
Bd1	35430920	35450098	Bd1	35866242	35886117	435670	35440509	3.58762e+07	25030	19417	96	0.0200641	2.59459	2.52632	0	0.000455755	1.24363e-48	4.88753e-16	1e-300	1e-300
Bd1	35486674	35539242	Bd1	37923273	37944316	2.42084e+06	35512958	3.79338e+07	41072	43275	86	0.00953584	9.05263	1.53571	0	0.000835722	8.49865e-07	4.20993e-51	5.70224e-74	1e-300
Bd1	35552457	35745999	Bd1	37916270	37944296	2281055	35649228	37930283	153642	53059	401	0.014772	3.62896	1.29773	0	0.000321832	5.28314e-27	1.34465e-100	1e-300	1e-300
Bd1	35565336	35584362	Bd1	35986005	36003189	419748	35574849	35994597	18453	18077	72	0.0162296	2.93878	36	0.01	3.32319e-11	2.5069e-39	5.87328e-15	1e-300	1e-300
Bd1	35603415	35632065	Bd1	35982503	36018067	382545	35617740	36000285	32270	40229	195	0.0247861	2.58278	13	0	2.10832e-09	2.43316e-77	1.61147e-30	1e-300	1e-300
Bd1	35659297	35677758	Bd1	36037995	36055341	378140	3.56685e+07	36046668	14306	17008	75	0.0170961	2.08333	2.88462	0.02	4.00388e-07	2.61599e-51	9.28866e-09	4.20765e-19	2.81325e-239
Bd1	35683110	35697090	Bd1	35987183	36000725	303854	35690100	35993954	16030	14538	68	0.0201666	5.66667	13.6	0	3.81383e-11	3.33432e-45	7.26166e-29	1e-300	1e-300
Bd1	35703630	35725900	Bd1	35984268	36008773	281756	35714765	3.59965e+07	16370	26661	120	0.0209397	2.4	10.9091	0.03	3.58218e-11	1.26783e-75	3.68213e-17	1	1e-300
Bd1	35795613	35861546	Bd1	36584415	36622968	775112	3.58286e+07	3.66037e+07	71303	35391	233	0.0182012	2.49198	3.69841	0	4.10386e-08	3.62188e-54	6.71532e-34	1e-300	1e-300
Bd1	35799779	35826693	Bd1	36086863	36114734	287562	35813236	3.61008e+07	31308	26204	241	0.0359053	2.05983	1.16425	0.05	1.75716e-12	2.22787e-156	8.20973e-24	1e-300	1e-300
Bd1	35805069	35851600	Bd1	37002294	37028747	1187186	3.58283e+07	3.70155e+07	51648	26485	110	0.0123018	2.68293	1.80328	0	1.32296e-05	5.70013e-22	3.96427e-19	1e-300	1e-300
Bd1	35807974	35888700	Bd1	36671610	36726613	850774	35848337	3.66991e+07	78886	46695	359	0.0215886	2.14328	9.7027	0	4.46623e-16	1.67933e-88	8.01751e-38	1e-300	1e-300
Bd1	35843122	35865213	Bd1	36537164	36561586	695208	3.58542e+07	36549375	20560	20399	55	0.00965143	2.03704	1.96429	0.04	4.78461e-05	1.94115e-20	1.4967e-06	7.74391e-132	1e-300
Bd1	35864415	35888504	Bd1	37001685	37031100	1139933	3.58765e+07	3.70164e+07	22573	29119	68	0.0103735	3.57895	4	0	5.58551e-08	1.77569e-19	2.80671e-18	9.65434e-191	1e-300
Bd1	35865019	35884690	Bd1	36874675	36905107	1.01504e+06	3.58749e+07	36889891	19035	26282	53	0.00863406	2.94444	2.52381	0	1.33985e-06	5.92739e-16	1.80061e-11	3.7442e-276	1e-300
Bd1	35874795	35885558	Bd1	36078065	36090400	204056	3.58802e+07	3.60842e+07	11092	12304	54	0.0190819	2.84211	9	0	4.97437e-06	7.66078e-43	4.16658e-11	1.21891e-130	5.89452e-225
Bd1	35899089	35906313	Bd1	35956698	35963668	57482	35902701	35960183	33578	10737	1144	0.657846	381.333	190.667	0	1e-300	1e-300	1e-300	1e-300	1e-300
Bd1	35899530	35906319	Bd1	35980147	35984874	79586	3.59029e+07	3.59825e+07	33504	15999	1831	1.29775	1831	1831	0	1e-300	1e-300	1e-300	1e-300	1e-300
Bd1	35899532	35920543	Bd1	61718392	61735267	25816792	3.591e+07	6.17268e+07	38677	17858	79	0.0170197	79	79	0	9.79408e-82	5.89868e-25	4.16418e-118	1e-300	1e-300
Bd1	35899638	35914502	Bd1	46233640	46265262	10342381	35907070	46249451	34995	49785	120	0.0210699	60	120	0	9.78501e-81	1.17377e-18	2.73435e-164	1e-300	1e-300
Bd1	35899639	35924280	Bd1	74386828	74394863	38478886	3.5912e+07	7.43908e+07	38640	7803	489	0.122147	489	489	0	1e-300	1e-300	1e-300	1e-300	3.26534e-161
Bd1	35899642	35906297	Bd1	35947656	35950169	45943	3.5903e+07	3.59489e+07	33278	3625	388	0.34543	388	388	0	1e-300	1e-300	1e-300	1e-300	1e-300
Bd1	35899657	35914462	Bd1	54921887	54927522	19017645	3.59071e+07	5.49247e+07	34442	2198	137	0.054707	137	137	0	1e-300	7.63445e-195	1e-300	1e-300	1
Bd1	35899685	35924270	Bd1	68796053	68802302	32887200	3.5912e+07	6.87992e+07	38143	8646	143	0.0378538	143	143	0	1e-300	4.74549e-116	1e-300	1e-300	1e-300
Bd1	35899697	35914485	Bd1	45324433	45333196	9.42172e+06	35907091	4.53288e+07	34055	6896	97	0.0336175	97	97	0	1e-300	2.36473e-77	1e-300	1e-300	1
Bd1	35913238	35916119	Bd1	35980148	35984414	67602.5	3.59147e+07	35982281	2355	15770	138	0.157601	138	138	0.03	2.27525e-164	5.7784e-239	5.35641e-238	1	1e-300
Bd1	35917135	35920541	Bd1	35956719	35963076	41059.5	35918838	3.59599e+07	3047	10517	109	0.0911268	109	109	0.05	1e-300	1.71522e-184	1e-300	0.843944	1e-300
Bd1	35917984	35920546	Bd1	35980149	35984476	63047.5	35919265	3.59823e+07	3059	15864	196	0.232222	196	196	0	1e-300	1e-300	1e-300	1e-300	1e-300
Bd1	35948045	35950128	Bd1	35980152	35984380	33179.5	3.59491e+07	35982266	3540	15644	229	0.29617	229	229	0	1e-300	1e-300	1e-300	1e-300	1e-300
Bd1	35948056	35963075	Bd1	74389336	74394836	3.84365e+07	3.59556e+07	74392086	14883	5228	158	0.0628498	158	158	0	1e-300	2.50041e-231	1e-300	1e-300	2.79429e-126
Bd1	35950055	35962744	Bd1	45324278	45328285	9369882	3.59564e+07	4.53263e+07	11340	3996	57	0.0278654	57	57	0	1e-300	9.92164e-73	1e-300	2.24383e-129	4.97668e-08
Bd1	35955340	35963081	Bd1	35980147	35984840	23283	3.59592e+07	3.59825e+07	10686	15975	732	0.480511	732	732	0	1e-300	1e-300	1e-300	1e-300	1e-300
Bd1	35980147	35984472	Bd1	54918164	54933619	18943582	3.59823e+07	5.49259e+07	15865	10068	51	0.0210449	51	51	0	1e-300	3.72508e-36	1e-300	1e-300	1
Bd1	35980149	35984376	Bd1	74382227	74405917	3.84118e+07	3.59823e+07	74394072	15629	18382	199	0.0581818	199	199	0	1e-300	2.45853e-199	1e-300	1e-300	5.86344e-109
Bd1	35980149	35984473	Bd1	45326428	45334096	9347951	35982311	45330262	15843	5147	76	0.0517279	76	76	0	1e-300	1.00748e-86	1e-300	1e-300	1
Bd1	35980163	36019523	Bd1	37896844	37944097	1.92063e+06	35999843	3.79205e+07	50588	79588	180	0.0169626	13.3333	3.10345	0	9.78986e-08	6.8252e-10	2.12706e-132	1e-300	1e-300
Bd1	35980173	35990162	Bd1	46234716	46263395	10263888	3.59852e+07	4.62491e+07	19398	44237	50	0.0105541	50	50	0	5.16408e-33	1.32758e-06	1.23375e-65	1e-300	1e-300
Bd1	35980189	35989084	Bd1	68789795	68807781	3.28142e+07	3.59846e+07	68798788	17967	19001	60	0.0182183	60	60	0	1e-300	1.95965e-28	1e-300	1e-300	1e-300
Bd1	35982005	36019719	Bd1	36996678	37029079	1.01202e+06	36000862	3.70129e+07	44900	31218	103	0.0119903	3.61404	2.575	0	8.26856e-05	4.68169e-18	4.11503e-27	1e-300	1e-300
Bd1	35984325	36017553	Bd1	36838379	36867146	851824	36000939	3.68528e+07	34718	25448	91	0.0119809	3.13793	2.06818	0	8.00298e-08	2.31791e-25	3.28233e-20	1e-300	1e-300
Bd1	35988414	36018172	Bd1	37695942	37721900	1705628	36003293	37708921	32778	26813	71	0.0104012	7.88889	3.22727	0	4.26236e-11	7.18288e-15	9.34923e-39	1e-300	1e-300
Bd1	35989388	36010975	Bd1	36190764	36210917	200659	3.60002e+07	3.62008e+07	24108	18623	103	0.0201413	2.71053	1.87273	0.02	1.82492e-09	6.56357e-58	2.59965e-18	1e-300	1.4263e-148
Bd1	35990134	36017218	Bd1	36735876	36782114	755319	36003676	36758995	29793	36169	115	0.0128017	2.44681	1.69118	0	1.15912e-07	6.57787e-33	4.33724e-17	1e-300	1e-300
Bd1	35994703	36018108	Bd1	36271140	36293379	275854	3.60064e+07	3.62823e+07	25713	26380	112	0.020028	3.39394	2.8	0	4.55056e-06	5.22186e-49	3.94218e-27	1e-300	1e-300
Bd1	36037075	36066181	Bd1	38556429	38585111	2519142	36051628	38570770	25909	30575	70	0.00988698	2.25806	1.52174	0.01	3.93049e-05	1.50765e-16	1.25767e-09	1e-300	1e-300
Bd1	36043627	36064437	Bd1	38969627	39001045	2931304	36054032	38985336	18311	34910	57	0.00890789	2.59091	2.47826	0	2.94262e-06	6.1464e-14	3.63403e-10	4.90323e-98	1e-300
Bd1	36074351	36106128	Bd1	38971588	38998214	2.89466e+06	3.60902e+07	38984901	27508	29914	70	0.00978286	2.15385	1.34615	0	1.51634e-05	9.51314e-16	7.95482e-09	3.79109e-296	1e-300
Bd1	36147326	36165971	Bd1	36584798	36617175	444338	3.61566e+07	3.6601e+07	19675	31678	218	0.034874	2.90667	2.56471	0	1.27734e-09	7.89019e-157	4.97759e-41	1e-300	1e-300
Bd1	36192552	36210658	Bd1	37928361	37941508	1.73333e+06	36201605	3.79349e+07	17578	34255	59	0.0154086	2.95	2.10714	0	0.000822598	4.25593e-16	1.28008e-12	7.99246e-242	1e-300
Bd1	36226884	36261319	Bd1	38057243	38083210	1826125	3.62441e+07	3.80702e+07	28146	25289	74	0.00999962	2.27692	4.35294	0.01	8.92608e-06	3.64854e-21	3.08146e-10	1.70877e-103	1e-300
Bd1	36272960	36285342	Bd1	36588686	36605557	317970	36279151	3.65971e+07	15975	19264	174	0.0485492	3.74194	2.175	0	2.85172e-08	9.79162e-160	1.85367e-46	1e-300	1e-300
Bd1	36274783	36291149	Bd1	36392254	36408183	117252	36282966	3.64002e+07	20739	16703	219	0.0553493	2.48864	1.46	0	0.000979677	7.84703e-211	6.73804e-32	1e-300	1e-300
Bd1	36275445	36288236	Bd1	36673349	36691760	400714	3.62818e+07	3.66826e+07	17458	15013	91	0.0238047	2.42667	3.13793	0	0.00066973	3.28609e-66	1.10941e-13	1e-300	3.35368e-180
Bd1	36333158	36353853	Bd1	37935224	37940411	1594312	3.63435e+07	3.79378e+07	17873	25292	51	0.0160833	34	7.28571	0	8.35168e-34	1.81208e-16	1.41668e-58	1.40156e-149	1e-300
Bd1	36476408	36502684	Bd1	38087713	38112831	1610726	36489546	38100272	19303	24278	50	0.00794074	2.17391	1.35135	0	0.000425164	2.94315e-15	7.40931e-07	8.44939e-107	1e-300
Bd1	36542620	36560622	Bd1	37928585	37940993	1383168	36551621	37934789	14250	33392	56	0.0150305	4.14815	2.8	0	0.000108525	1.02755e-18	5.01798e-18	1.64291e-255	1e-300
Bd1	36584179	36617017	Bd1	38556212	38590916	1972966	36600598	38573564	31817	36565	104	0.0125679	2.73684	3.05882	0	0.00049526	3.96217e-24	9.44802e-19	1e-300	1e-300
Bd1	36639627	36646558	Bd1	36815906	36833191	181456	3.66431e+07	3.68245e+07	6670	12048	51	0.0171898	2.68421	1.64516	0	0.000375689	1.72896e-50	9.31344e-10	1e-300	3.04112e-20
Bd1	36738958	36767202	Bd1	37672222	37692741	929402	36753080	3.76825e+07	22569	19639	58	0.00970824	2.82927	29	0	0.000461993	2.02895e-21	9.79362e-12	1e-300	1e-300
Bd1	36760121	36786783	Bd1	38048974	38077711	1.28989e+06	36773452	3.80633e+07	22332	28392	74	0.0109027	2.90196	74	0	2.65589e-05	5.58741e-24	4.66556e-15	1e-300	1e-300
Bd1	36801415	36824734	Bd1	37928373	37940353	1.12129e+06	3.68131e+07	37934363	17504	33091	77	0.0178046	3.20833	2.40625	0	1.01546e-05	2.64387e-28	7.07826e-18	1.85658e-117	1e-300
Bd1	36841696	36861011	Bd1	37935398	37941065	1086878	3.68514e+07	3.79382e+07	18918	25812	54	0.0176429	36	10.8	0	4.3591e-30	5.54214e-17	3.20753e-63	1e-300	1e-300
Bd1	36881393	36906147	Bd1	37933232	37941511	1.0436e+06	36893770	3.79374e+07	22955	27438	68	0.0168021	11.3333	2.83333	0	9.45459e-07	2.02979e-20	8.98489e-47	1e-300	1e-300
Bd1	36917513	36937132	Bd1	37934624	37940991	1010485	3.69273e+07	3.79378e+07	13641	26561	57	0.0179035	57	7.125	0	2.83627e-10	8.53575e-25	9.23661e-78	2.26486e-42	1e-300
Bd1	36974992	36997339	Bd1	37934644	37940948	951630	3.69862e+07	37937796	19700	26361	61	0.0173777	61	3.8125	0	2.15932e-17	3.40159e-20	7.36649e-85	1e-300	1e-300
Bd1	37008312	37049617	Bd1	37932395	37941430	907948	3.7029e+07	3.79369e+07	39414	28344	125	0.0202675	19.2308	2.84091	0	3.02035e-27	1.48513e-37	3.46316e-111	1e-300	1e-300
Bd1	37078394	37111899	Bd1	38050410	38084326	972222	3.70951e+07	38067368	30257	31240	108	0.0130747	2.73418	108	0.02	0.000389927	1.95481e-33	2.23849e-19	1e-300	1e-300
Bd1	37226722	37259314	Bd1	37931626	37941508	693549	37243018	37936567	26216	29939	105	0.0201776	10.5	2.38636	0	3.61665e-05	3.4542e-38	4.63512e-68	1e-300	1e-300
Bd1	37288816	37313765	Bd1	37934481	37941528	636714	3.73013e+07	3.7938e+07	20821	27114	76	0.0193875	16.8889	4.47059	0	0.000353859	2.73657e-28	2.7576e-64	1e-300	1e-300
Bd1	37295505	37313718	Bd1	37901509	37921801	607044	3.73046e+07	37911655	15228	30070	84	0.017806	2.27027	2.70968	0.04	1.64078e-05	1.8635e-40	2.42654e-11	1e-300	1e-300
Bd1	37379139	37438226	Bd1	37932163	37944011	529404	3.74087e+07	37938087	37013	29216	187	0.0215171	7.48	1.34532	0	1.05843e-38	8.71325e-84	2.90282e-95	1e-300	1e-300
Bd1	37388037	37438250	Bd1	37670663	37695280	269828	3.74131e+07	3.7683e+07	31910	21993	272	0.0296685	2.26667	11.3333	0.05	1.09354e-09	1.48081e-206	9.57907e-33	1e-300	1e-300
Bd1	37512021	37539929	Bd1	37667196	37695313	155280	37525975	3.76813e+07	23280	22542	293	0.0426863	2.25385	29.3	0.04	0.000661915	2.24361e-266	1.00725e-34	1e-300	1e-300
Bd1	37540496	37551322	Bd1	37934365	37944028	393288	37545909	3.79392e+07	8904	27341	70	0.0278856	8.23529	5.83333	0	1.94284e-05	4.28843e-46	2.21149e-39	2.04944e-278	1e-300
Bd1	37560987	37566876	Bd1	37937037	37940451	374812	3.75639e+07	37938744	5973	23728	55	0.0482551	55	11	0	3.48158e-09	3.40502e-43	2.95017e-74	1e-300	1e-300
Bd1	37582567	37633883	Bd1	38300891	38326900	705670	37608225	3.83139e+07	26899	16421	115	0.0121389	2.07207	4.6	0.05	7.53416e-08	4.33828e-70	2.0134e-12	9.98874e-06	2.15496e-226
Bd1	37582755	37606835	Bd1	38051188	38077418	469508	37594795	38064303	15323	26646	138	0.0223887	11.04	15.3333	0	1.9304e-09	5.12373e-98	1.39903e-91	4.01394e-173	1e-300
Bd1	37585269	37611201	Bd1	38078047	38106275	493926	37598235	38092161	16099	27156	142	0.0214	3.02128	1.19328	0	3.93148e-06	1.52502e-98	5.85858e-29	7.21506e-103	1e-300
Bd1	37610826	37630584	Bd1	37930620	37944089	316650	37620705	3.79374e+07	9082	30873	250	0.0614118	250	15.625	0	2.03782e-114	5.36647e-277	1e-300	1	1e-300
Bd1	37668495	37691586	Bd1	37932133	37941118	256585	3.768e+07	3.79366e+07	19304	28769	166	0.0422407	55.3333	1.53704	0	4.77019e-06	2.10764e-109	8.96801e-221	1e-300	1e-300
Bd1	37697772	37724353	Bd1	37842298	37863105	141639	3.77111e+07	3.78527e+07	28635	16794	448	0.0771637	2.01802	1.7992	0.03	2.39668e-17	1e-300	1.30207e-40	1e-300	2.31901e-14
Bd1	37698241	37723501	Bd1	38067404	38078031	361846	37710871	3.80727e+07	27369	13135	112	0.0254732	3.39394	2.03636	0	0.000356149	3.03213e-76	3.94218e-27	1e-300	1e-300
Bd1	37709519	37719873	Bd1	37923012	37931858	212739	37714696	37927435	12840	14289	82	0.0348591	2.18667	3.56522	0.03	0.000138966	3.0869e-68	2.31866e-10	1e-300	1e-300
Bd1	37845520	37859271	Bd1	38186354	38199966	340764	3.78524e+07	38193160	12836	14073	67	0.0199855	3.19048	4.1875	0	6.86985e-05	5.45443e-51	1.16346e-15	1.3707e-117	1e-300
Bd1	37879019	37912278	Bd1	39162096	39216766	1.29378e+06	3.78956e+07	39189431	46940	48545	174	0.0161518	3.70213	1.02959	0	0.000764298	3.67073e-31	7.25744e-46	1e-300	1e-300
Bd1	37884181	37895206	Bd1	38128281	38139119	244006	3.78897e+07	38133700	16329	10598	80	0.0298664	2.66667	1.73913	0.03	0.000572071	1.00087e-67	3.05694e-14	1e-300	2.01893e-282
Bd1	37887440	37891117	Bd1	37924123	37928589	37077.5	3.78893e+07	37926356	7243	8854	93	0.0932184	3.04918	1.63158	0.02	0.000537781	3.1757e-123	7.94294e-20	1e-300	3.03103e-220
Bd1	37916146	37944297	Bd1	39241784	39342059	1361700	3.79302e+07	3.92919e+07	53341	73017	260	0.0165243	3.56164	260	0	7.58774e-06	3.01373e-36	2.0867e-64	1e-300	2.64649e-38
Bd1	37921984	37941508	Bd1	39354845	39395443	1443398	37931746	39375144	44937	36048	85	0.0115395	3.69565	42.5	0	0.00061295	3.82625e-08	2.77202e-23	1e-300	1e-300
Bd1	37922798	37944034	Bd1	39656460	39789321	1.78947e+06	37933416	3.97229e+07	43850	120822	234	0.0123944	3.5188	234	0	0.000124024	6.90367e-12	2.80809e-57	1e-300	1e-300
Bd1	37924205	37944293	Bd1	39987462	40063906	2091435	37934249	40025684	42319	68495	128	0.0108229	6.09524	128	0	1.12252e-08	3.18799e-07	4.11876e-56	1e-300	1e-300
Bd1	37926892	37944021	Bd1	39828348	39876529	1916982	3.79355e+07	3.98524e+07	37183	42768	77	0.00962308	11.8462	77	0	9.21147e-09	2.95466e-06	4.43856e-54	1e-300	1e-300
Bd1	37927261	37940996	Bd1	39171316	39199850	1.25145e+06	3.79341e+07	39185583	35357	29127	99	0.0191169	9.9	99	0	6.87907e-07	2.85312e-25	5.40451e-62	1e-300	1e-300
Bd1	37928397	37944011	Bd1	39024515	39044994	1.09855e+06	37936204	3.90348e+07	34465	14594	65	0.0146992	3.61111	65	0	3.47135e-11	1.59036e-23	9.91966e-18	1e-300	1.09973e-08
Bd1	37931603	37944213	Bd1	38455609	38542829	561311	37937908	38499219	30379	70323	396	0.032377	8.6087	396	0	1.64113e-19	9.68352e-186	1.32835e-220	1e-300	1e-300
Bd1	37931907	37941489	Bd1	38272719	38285222	342272	37936698	3.8279e+07	29365	6185	82	0.0303054	23.4286	82	0.01	6.27235e-07	1.22706e-68	2.7241e-80	1e-300	0.0859343
Bd1	37932344	37941510	Bd1	38645163	38675500	723404	37936927	3.86603e+07	28612	26058	94	0.0194223	7.23077	94	0	0.000119684	1.88948e-32	1.23671e-47	1e-300	2.57538e-131
Bd1	37932350	37941483	Bd1	38677851	38723114	763566	3.79369e+07	3.87005e+07	28524	42502	136	0.0204068	17	68	0	3.53853e-54	8.07639e-41	6.43626e-114	1e-300	1e-300
Bd1	37932396	37941527	Bd1	38739889	38760805	813386	3.7937e+07	38750347	28606	23223	56	0.0152121	7.46667	56	0	0.000216035	8.97717e-13	9.02512e-30	1e-300	1e-300
Bd1	37932421	37941113	Bd1	38557899	38605198	644782	37936767	3.85815e+07	28126	46537	156	0.022741	13.5652	78	0	1.65848e-25	1.03884e-49	4.30639e-116	1e-300	1e-300
Bd1	37934100	37940973	Bd1	38616790	38640199	690958	3.79375e+07	3.86285e+07	26639	16773	62	0.0167113	8.26667	62	0	0.000194424	4.75947e-24	3.57782e-35	1e-300	0.996109
Bd1	37934103	37941509	Bd1	38439309	38449541	506619	37937806	38444425	27163	11497	70	0.0323931	7	70	0	3.20265e-05	2.6614e-39	4.40979e-35	1e-300	1e-300
Bd1	37934900	37941526	Bd1	38080775	38106265	155307	37938213	38093520	26937	26965	544	0.138255	17.8361	136	0	1.41941e-39	1e-300	1e-300	1e-300	1e-300
Bd1	37934983	37941434	Bd1	38057181	38078011	129388	3.79382e+07	38067596	26612	24044	463	0.138524	185.2	463	0	8.90044e-97	1e-300	1e-300	1e-300	1e-300
Bd1	37935069	37941529	Bd1	38121418	38139140	191980	37938299	38130279	26724	18017	372	0.125561	19.5789	124	0	1.08783e-80	1e-300	1e-300	1e-300	1e-300
Bd1	37935599	37941071	Bd1	38219764	38226466	284780	37938335	38223115	25715	6058	77	0.0516251	19.25	77	0	7.4621e-07	2.0414e-67	3.03649e-69	1e-300	1e-300
Bd1	37936154	37940341	Bd1	38049281	38055882	114334	3.79382e+07	3.80526e+07	24655	4527	75	0.0567445	75	75	0	1.65425e-14	2.60839e-75	1.50261e-110	1e-300	1.43661e-106
Bd1	37936168	37939549	Bd1	38206282	38212844	271704	3.79379e+07	38209563	23737	6798	52	0.0426864	17.3333	52	0	0.000363551	4.9015e-37	4.22718e-45	1e-300	1e-300
Bd1	37936670	37940533	Bd1	38140081	38147367	205122	3.79386e+07	38143724	24964	5630	60	0.0439257	12	12	0	4.96098e-06	2.66186e-49	7.64961e-43	1e-300	8.49919e-37
Bd1	37936680	37940278	Bd1	38187027	38193774	251922	37938479	3.81904e+07	24119	7394	55	0.0433946	22	27.5	0	1.92666e-11	4.1237e-38	5.21316e-53	1e-300	1e-300
Bd1	37936754	37940984	Bd1	38306873	38314703	371919	37938869	38310788	25017	8057	86	0.0582042	86	86	0	4.01312e-20	7.00813e-70	1.53612e-131	1e-300	1e-300
Bd1	37936780	37939708	Bd1	38408490	38415522	473762	37938244	38412006	23367	7318	52	0.0426135	26	17.3333	0	2.28713e-13	7.82555e-36	7.85264e-54	1e-300	1.14283e-231
Bd1	37936895	37940373	Bd1	38111795	38115346	174936	37938634	3.81136e+07	23924	3686	63	0.073156	31.5	12.6	0	3.33861e-06	3.65894e-65	6.49898e-70	1e-300	3.86939e-76
Bd1	37937041	37940231	Bd1	38161924	38167566	226109	37938636	38164745	23117	6344	55	0.0508284	55	27.5	0	8.6193e-11	1.97844e-42	2.95017e-74	1e-300	1e-300
Bd1	38050499	38084059	Bd1	39252150	39300312	1208952	38067279	39276231	30707	38687	129	0.0128841	3.07143	2.30357	0.02	1.04386e-11	1.98332e-37	4.27326e-27	1e-300	1e-300
Bd1	38050519	38078061	Bd1	38302405	38322490	248158	38064290	3.83124e+07	27862	14620	176	0.0301622	4.04598	2.12048	0	1.57417e-05	4.71776e-142	2.03274e-51	1e-300	1e-300
Bd1	38055300	38064564	Bd1	38506066	38522471	454336	38059932	3.85143e+07	11262	16542	50	0.0158988	4.16667	2.27273	0	0.000891597	4.79848e-32	2.39988e-16	1e-300	1e-300
Bd1	38086933	38116746	Bd1	39173289	39212410	1091010	3.81018e+07	3.91928e+07	29355	35446	102	0.0120773	2.68421	1.88889	0	0.000391461	1.30538e-26	7.08515e-18	1e-300	1e-300
Bd1	38203648	38214009	Bd1	38331048	38351521	132456	3.82088e+07	3.83413e+07	8289	14837	98	0.0259418	2.51282	1.60656	0.01	6.64487e-05	8.36277e-105	1.69118e-15	1e-300	1e-300
Bd1	38460776	38493958	Bd1	39284966	39308147	819190	38477367	3.92966e+07	26041	20052	72	0.0104266	2.25	1.67442	0	2.76361e-06	1.71262e-27	8.58111e-10	1.16775e-243	1e-300
Bd1	38560591	38587522	Bd1	40532905	40558120	1971456	3.85741e+07	4.05455e+07	29206	28605	61	0.00954799	2.90476	2.90476	0	1.33785e-05	2.95385e-11	1.01756e-12	1e-300	1e-300
Bd1	38603907	38623315	Bd1	46235019	46265709	7636753	38613611	46250364	13920	47277	73	0.0118934	14.6	14.6	0	5.45678e-53	1.87042e-22	1.71148e-57	0.999983	1e-300
Bd1	38964417	39010346	Bd1	39350973	39393651	384930	3.89874e+07	39372312	47554	36342	682	0.0628231	2.61303	1.85831	0.02	2.85899e-76	1e-300	5.47887e-104	1e-300	1.32947e-266
Bd1	38968371	38995581	Bd1	40240838	40273833	1.27536e+06	38981976	4.02573e+07	32473	34288	89	0.0120659	2.28205	3.86957	0	0.000257314	6.05895e-18	4.93833e-12	1e-300	1e-300
Bd1	38968914	38998194	Bd1	39393831	39415045	420884	38983554	39404438	33224	21292	186	0.030066	2.07821	1.53719	0.05	1.26648e-06	5.59444e-113	3.68129e-19	1e-300	1e-300
Bd1	38974697	38995502	Bd1	39501164	39532413	531689	3.89851e+07	3.95168e+07	25642	33029	142	0.0222658	2.20155	2.1194	0.01	1.68381e-05	1.88881e-62	5.93423e-17	1e-300	1e-300
Bd1	38980425	38991472	Bd1	39434355	39444610	453534	3.89859e+07	3.94395e+07	14003	13093	50	0.0191581	2.63158	3.33333	0	0.000164595	2.33745e-32	2.52726e-09	1e-300	1e-300
Bd1	39261834	39274440	Bd1	39433069	39443857	170326	39268137	39438463	11414	13261	54	0.0188405	2.7	2.34783	0	7.85662e-06	1.39405e-40	2.51363e-10	1e-300	1e-300
Bd1	39270832	39311025	Bd1	40190970	40212345	910729	3.92909e+07	4.02017e+07	34002	21009	75	0.00994282	2.14286	2.27273	0.02	0.000203655	1.14662e-21	2.98093e-09	1e-300	1.77848e-176
Bd1	39473985	39478784	Bd1	39505818	39510643	31846	3.94764e+07	3.95082e+07	5806	4926	50	0.042405	2	1.92308	0.03	0.000700829	4.9807e-71	6.95331e-06	2.5968e-162	3.90489e-34
Bd1	39547196	39558354	Bd1	40005426	40017872	458874	39552775	40011649	10792	16986	50	0.0172897	2.04082	1.6129	0	0.000850742	2.31254e-32	4.10077e-06	2.94892e-24	1e-300
Bd1	39563310	39570221	Bd1	39635147	39641362	71489	3.95668e+07	3.96383e+07	9546	8086	93	0.0578301	2.54795	3.875	0	7.06847e-05	7.55526e-116	3.88975e-15	1e-300	9.31468e-197
Bd1	39745997	39757877	Bd1	40133669	40151031	390413	39751937	40142350	12974	17252	54	0.0150727	2.34783	2	0	2.00412e-05	3.11965e-32	2.5863e-08	6.37587e-284	9.62063e-132
Bd1	39778654	39786077	Bd1	39829743	39836700	50856	3.97824e+07	3.98332e+07	8873	8285	98	0.055625	2.41975	2.39024	0.01	0.000902922	3.18133e-126	1.56233e-14	1.91206e-287	7.59605e-277
Bd1	39851444	39863083	Bd1	39934168	39943643	81642	3.98573e+07	3.99389e+07	10139	10638	94	0.036338	2.13636	4.08696	0.05	1.80093e-06	3.89215e-104	4.03807e-11	7.44749e-17	9.13441e-250
Bd1	40091560	40118849	Bd1	41340103	41361147	1.24542e+06	4.01052e+07	41350625	29034	19713	55	0.009288	2.55814	1.96429	0	1.06951e-06	8.87355e-15	1.12376e-09	1e-300	1e-300
Bd1	40155490	40162126	Bd1	40199655	40204897	43468	40158808	40202276	7988	6892	66	0.0453528	2.35714	1.83333	0	0.000526937	1.45711e-82	7.05032e-10	6.77224e-191	1.01527e-281
Bd1	40297458	40302987	Bd1	40328843	40334455	31426.5	4.03002e+07	40331649	6364	6647	68	0.0498182	2.38596	1.44681	0.04	0.000152585	1.50072e-93	2.43266e-10	1e-300	2.19587e-205
Bd1	40323943	40335197	Bd1	40584546	40596915	261160	40329570	4.05907e+07	12199	12073	51	0.0176213	2.125	1.30769	0	0.000351595	8.25142e-38	1.09747e-06	1e-300	1.80665e-101
Bd1	40336541	40345987	Bd1	40505271	40515092	168918	40341264	4.05102e+07	11001	11175	79	0.033467	2.39394	2.54839	0	0.000178321	1.12792e-77	8.08565e-12	1e-300	8.49573e-161
Bd1	40636281	40653019	Bd1	40940206	40967115	309010	40644650	4.09537e+07	18474	27277	164	0.0306685	2.14379	2.44776	0	2.28378e-08	1.16099e-113	2.81037e-18	1e-300	1e-300
Bd1	40855891	40875748	Bd1	41173593	41183701	312828	4.08658e+07	41178647	21389	13299	70	0.0190672	2.69231	4.375	0	0.000251748	8.15728e-42	7.4849e-13	1e-300	1e-300
Bd1	40905926	40924953	Bd1	41277670	41292211	369501	4.09154e+07	4.12849e+07	21304	14041	72	0.0175069	2.66667	4.8	0	2.52728e-05	2.42261e-42	5.54457e-13	1e-300	8.58104e-236
Bd1	41208370	41213333	Bd1	41281571	41285808	72838	4.12109e+07	4.12837e+07	5524	6388	53	0.0470209	3.53333	4.81818	0	0.00019573	9.73398e-72	2.12664e-14	4.17577e-73	1e-300
Bd1	41225630	41232778	Bd1	41280306	41288097	54997.5	41229204	4.12842e+07	6511	9200	104	0.0568218	2.08	1.70492	0	5.88694e-05	1.17684e-145	1.74971e-11	3.77201e-15	1e-300
Bd1	41349302	41358817	Bd1	41500550	41509922	151176	4.13541e+07	41505236	11790	8990	79	0.0341403	2.82143	2.46875	0	6.62576e-07	1.38332e-82	2.50718e-15	1e-300	2.81135e-14
Bd1	41848263	41857268	Bd1	41980478	41993289	134118	4.18528e+07	4.19869e+07	10348	13473	88	0.0329239	2.2	1.57143	0	4.46777e-06	1.13922e-85	3.95671e-11	1.55506e-159	1.91482e-285
Bd1	41920591	41926208	Bd1	41956831	41962990	36511	4.19234e+07	4.19599e+07	7078	6557	72	0.0499043	2.71698	6	0	0.000137597	7.40696e-98	2.35473e-13	7.30968e-167	8.27702e-158
Bd1	41941401	41948274	Bd1	41984057	41989967	42174.5	4.19448e+07	41987012	7904	7420	86	0.0549122	2.86667	2.26316	0.01	3.64877e-06	1.75531e-114	6.33301e-17	8.17435e-214	1e-300
Bd1	41984346	41994268	Bd1	42153224	42162071	168340	41989307	4.21576e+07	12417	8723	74	0.0321806	2.34921	1.6087	0	0.000609093	9.12818e-75	8.10736e-11	1e-300	1.19255e-89
Bd1	42167684	42175488	Bd1	42233906	42239864	65299	42171586	42236885	8854	6182	88	0.052192	2.14634	1.95556	0	0.000723944	1.37288e-120	1.30441e-10	9.19523e-217	3.81112e-216
Bd1	42457480	42488187	Bd1	43821521	43842825	1.35934e+06	4.24728e+07	43832173	32165	24874	54	0.00847426	2	2.45455	0	0.000179487	5.33012e-09	3.09764e-06	1.11791e-269	1e-300
Bd1	42487396	42496840	Bd1	42763981	42777750	278748	42492118	4.27709e+07	11045	14777	50	0.0175809	2.27273	1.72414	0.01	0.000106013	1.17908e-34	2.11009e-07	9.93484e-254	1.26103e-141
Bd1	42740516	42754230	Bd1	42984356	42995847	242728	42747373	4.29901e+07	16367	13544	52	0.0168391	2.16667	2.88889	0	0.000668317	1.54731e-30	4.9897e-07	1e-300	3.24286e-254
Bd1	43042327	43046701	Bd1	43077875	43083013	35930	43044514	43080444	5388	5707	56	0.0480529	2.03636	1.16667	0.04	0.000315358	2.44759e-80	1.22396e-06	7.97645e-146	3.69557e-43
Bd1	43088923	43094111	Bd1	43130545	43138266	42888.5	43091517	4.31344e+07	6601	9971	91	0.0575376	2.3038	1.59649	0.03	0.000120647	9.35163e-119	1.76127e-12	1.37954e-203	1e-300
Bd1	43143181	43149383	Bd1	43182760	43193030	41613	43146282	43187895	8067	10035	128	0.0634259	2.8764	1.52381	0.05	3.11145e-07	9.60111e-174	1.82239e-24	1e-300	9.99449e-261
Bd1	43228505	43233812	Bd1	43286739	43294973	59697.5	4.32312e+07	43290856	6634	9479	100	0.0602771	3.38983	1.33333	0.03	2.84163e-07	2.43999e-136	2.23777e-24	1e-300	1e-300
Bd1	43234830	43241748	Bd1	43288249	43293762	52716.5	43238289	4.3291e+07	8254	6417	99	0.0650028	2.27586	1.47761	0.01	0.000302793	7.13726e-142	3.92764e-13	1e-300	9.2184e-256
Bd1	43292035	43296216	Bd1	43323452	43330583	32892	4.32941e+07	4.3327e+07	5381	7463	66	0.047622	2.53846	1.94118	0.01	0.000133499	1.76845e-91	3.72867e-11	1e-300	5.72085e-84
Bd1	43334775	43350315	Bd1	43557655	43575096	223830	43342545	4.35664e+07	19006	21886	91	0.0225206	2.275	1.54237	0	0.000495916	1.03531e-49	3.38725e-12	1e-300	1e-300
Bd1	43742502	43771374	Bd1	44631339	44650608	884036	43756938	4.4641e+07	33111	18151	52	0.0088164	2.36364	1.33333	0	0.000354752	2.2105e-12	3.7496e-08	1e-300	1e-300
Bd1	43749589	43757322	Bd1	43866097	43873679	116432	4.37535e+07	43869888	9648	10481	56	0.0298452	2.33333	2.15385	0	8.49509e-05	4.29608e-52	1.78052e-08	2.75743e-116	1.38852e-259
Bd1	43873367	43880607	Bd1	43922560	43930197	49391.5	43876987	4.39264e+07	7593	11072	130	0.0713233	2.2807	1.75676	0.04	1.70592e-07	3.37376e-175	8.79839e-17	4.72869e-22	1e-300
Bd1	43891894	43896091	Bd1	43924401	43928608	32512	4.3894e+07	4.39265e+07	5536	6830	94	0.0912946	3.13333	1.67857	0	1.24518e-05	2.27059e-146	8.87272e-21	1.96348e-267	1e-300
Bd1	44083327	44109410	Bd1	45993208	46013667	1907069	4.40964e+07	4.60034e+07	27247	25585	50	0.00876856	2.5	3.125	0	3.37055e-06	2.89017e-09	1.24589e-08	1e-300	1e-300
Bd1	44412747	44417389	Bd1	44465629	44471020	53256.5	44415068	4.44683e+07	6206	8142	58	0.0471846	2.32	2.9	0	0.000979159	1.09721e-71	1.22375e-08	2.87558e-203	1e-300
Bd1	44413214	44419388	Bd1	44451940	44457764	38551	44416301	44454852	8664	7321	86	0.058505	2.09756	3.18519	0.02	0.000838923	1.35164e-111	6.05478e-10	1e-300	7.41219e-143
Bd1	44462141	44490957	Bd1	45950102	45979240	1488122	44476549	45964671	33635	37684	84	0.0118304	2.15385	1.95349	0	0.000257356	1.03214e-12	2.84961e-10	1e-300	1e-300
Bd1	44635677	44645185	Bd1	44879398	44891289	244912	44640431	4.48853e+07	9852	14611	99	0.0377611	2.75	2.35714	0	3.79748e-09	1.01544e-99	4.5903e-18	1e-300	1e-300
Bd1	44644105	44664019	Bd1	44962276	44992094	323123	44654062	44977185	19606	34361	210	0.0344657	2.23404	1.66667	0.01	0.000113964	1.86893e-141	5.79947e-25	1e-300	1e-300
Bd1	44646056	44658725	Bd1	44876549	44888881	230324	4.46524e+07	44882715	14907	14461	144	0.0470119	3.06383	2.44068	0	2.46487e-08	1.67679e-142	6.24315e-30	1e-300	1e-300
Bd1	44660624	44671442	Bd1	44877075	44885618	215314	44666033	4.48813e+07	8569	10361	71	0.0299319	2.36667	2.29032	0.02	0.000380522	1.69081e-76	1.40706e-10	7.11558e-61	1e-300
Bd1	44725830	44743985	Bd1	44872610	44890308	146552	4.47349e+07	44881459	17663	19075	292	0.0664753	3.04167	2.83495	0	7.12481e-06	1e-300	3.91989e-58	1e-300	1e-300
Bd1	44742105	44752670	Bd1	44803746	44812356	60663.5	4.47474e+07	44808051	9156	5653	92	0.0391612	2.21687	46	0.02	0.000204985	5.65612e-130	9.91415e-12	1e-300	1.64002e-42
Bd1	44790317	44795324	Bd1	44860585	44870708	72826	4.47928e+07	4.48656e+07	5413	7174	58	0.031289	4.64	58	0	0.000364525	3.27327e-78	8.39102e-21	1e-300	0.999944
[truncated: 1,513 more rows]
