# Supplementary material for: High-resolution Hi-C maps highlight multiscale chromatin architecture reorganization during cold stress in Brachypodium distachyon
Source: BMC Plant Biol. 2023 May 16;23:260. doi: 10.1186/s12870-023-04269-w (PMC10186695; doi:10.1186/s12870-023-04269-w)
Supplement: Supplementary file 6 — Additional file 6: Table S5. Differential loops were identified between normal and cold-treated plants. [file 12870_2023_4269_MOESM6_ESM.xlsx]

## Sheet: cold lost loops
Table S5. Differential loops were identified between normal and cold-treated plants.
chrA	startA	endA	chrB	startB	endB	distance(bp)	centerA	centerB	rawTargetAnchorAReads	rawTargetAnchorBReads	rawControlAnchorAReads	rawControlAnchorBReads	scaledTargetAnchorAReads	scaledTargetAnchorBReads	rawTargetCounts	scaledTargetCounts	rawControlCounts	rawTargetNearbyMedianCounts	scaledTargetNearbyMedianCounts	rawControlNearbyMedianCounts	rawTargetES	rawControlES	targetDensity	controlDensity	rawFc	scaledFc	poissonPvalue
Bd1	1479727	1493018	Bd1	1686978	1698777	206505	1.48637e+06	1.69288e+06	12490	12208	12495	12361	11577.6	11321.1	30	31.1671	61	30.25	31.4219	38	0.991736	1.60526	0.00975941	0.0198441	-1.02385	-0.968786	0.00714949
Bd1	2818886	2824628	Bd1	2857078	2861279	37421.5	2821757	2.85918e+06	5818	4875	5683	4968	5471.46	4599.98	22	22.9903	51	23	24.0151	22.5	0.956522	2.26667	0.0180596	0.0418655	-1.21299	-1.14947	0.00419364
Bd1	5212206	5227454	Bd1	5475750	5485144	260617	5219830	5480447	16250	8504	16874	8725	14988.2	7940.29	14	14.7557	53	18.25	19.139	24	0.767123	2.20833	0.00463719	0.0175551	-1.92057	-1.84472	5.77039e-07
Bd1	7437553	7462876	Bd1	8610418	8644639	1177314	7.45021e+06	8.62753e+06	22683	31403	22690	32221	20790.2	28606.1	41	42.3442	76	28.25	29.3824	40	1.45133	1.9	0.00562016	0.0104179	-0.890376	-0.843834	0.00767101
Bd1	7730254	7747882	Bd1	7935083	7946214	201580	7739068	7.94065e+06	17628	9733	17741	9863	16234.2	9064.66	31	32.186	67	31.5	32.6953	37	0.984127	1.81081	0.00879814	0.0190153	-1.11189	-1.05773	0.000365975
Bd1	14087139	14096761	Bd1	64874783	64883234	5.07871e+07	14091950	6.4879e+07	12116	9007	13504	9267	11237.4	8400.81	57	58.5033	110	15.5	16.3053	30	3.67742	3.66667	0.0257423	0.0496782	-0.94847	-0.910914	4.74823e-06
Bd1	17051341	17056528	Bd1	17094765	17099924	43410	1.70539e+07	1.70973e+07	5614	7190	5723	7008	5283.17	6734.72	26	27.0846	61	24	25.0391	34.5	1.08333	1.76812	0.0205118	0.0481239	-1.2303	-1.17133	5.59758e-05
Bd1	19894547	19911084	Bd1	20077239	20085878	178743	1.99028e+07	2.00816e+07	15255	11414	15377	11424	14087.3	10598.3	27	28.1063	57	21.5	22.4775	25.5	1.25581	2.23529	0.00875347	0.0184795	-1.078	-1.02007	0.00420886
Bd1	21327684	21337502	Bd1	21422305	21431032	94075.5	21332593	2.14267e+07	11420	9244	11449	9563	10603.7	8617.63	35	36.2558	71	30.25	31.4219	48	1.15702	1.47917	0.0154044	0.0312489	-1.02046	-0.969607	0.000819477
Bd1	21521590	21533940	Bd1	21775206	21789231	254454	21527765	2.17822e+07	14380	13878	14447	14309	13294.1	12838.6	27	28.1063	58	22.25	23.2466	28	1.21348	2.07143	0.00835554	0.0179489	-1.10309	-1.04516	0.00200964
Bd1	26913623	26940444	Bd1	28255619	28278003	1.33978e+06	2.6927e+07	28266811	30987	23361	30701	23871	28234.3	21399.7	25	26.0622	55	19.25	20.1673	26.75	1.2987	2.05607	0.004147	0.0091234	-1.1375	-1.07747	0.00199319
Bd1	28797875	28812173	Bd1	29188717	29206166	392418	28805024	2.91974e+07	17630	20751	17473	21364	16236	19051.5	27	28.1063	67	21.5	22.4775	37	1.25581	1.81081	0.00694167	0.0172256	-1.3112	-1.25327	1.27275e-06
Bd1	29319587	29337699	Bd1	29876951	29897106	558386	29328643	2.9887e+07	20216	18354	21265	18337	18569.4	16889.9	44	45.382	82	39.25	40.5703	51	1.12102	1.60784	0.00938494	0.0174901	-0.89812	-0.853505	0.00245289
Bd1	30983266	30993499	Bd1	31193181	31206125	211270	3.09884e+07	31199653	11784	10255	12021	10245	10935.2	9541.38	25	26.0622	56	25.5	26.5735	35.75	0.980392	1.56643	0.00880412	0.0197212	-1.1635	-1.10347	0.00165399
Bd1	32887365	32900969	Bd1	33123186	33135003	234928	32894167	3.31291e+07	13957	13906	13978	13977	12910.3	12864	27	28.1063	59	28	29.1272	31.25	0.964286	1.888	0.00866911	0.0189436	-1.12776	-1.06982	0.00287884
Bd1	33656694	33661107	Bd1	33717849	33724141	62094.5	3.36589e+07	33720995	5800	9054	5512	9309	5454.85	8443.82	32	33.2044	65	25.25	26.3179	31.25	1.26733	2.08	0.0243987	0.0495598	-1.02237	-0.969067	0.00258899
Bd1	34875203	34943613	Bd1	36976519	37049095	2103399	34909408	37012807	68179	64348	65776	63242	61203.1	57827.3	210	210.29	421	156	157.096	297.25	1.34615	1.41632	0.0121576	0.024373	-1.00343	-1.00144	5.70055e-34
Bd1	34983729	35021713	Bd1	36831501	36867668	1.84686e+06	35002721	3.68496e+07	42783	29837	41960	28721	38745.4	27205.9	59	60.5166	116	53	54.4727	81	1.11321	1.4321	0.00649439	0.0127686	-0.975338	-0.938723	5.91139e-07
Bd1	35235354	35300810	Bd1	38086525	38114106	2.83223e+06	35268082	3.81003e+07	59874	28250	59976	27195	53880	25785.5	77	78.5827	163	59	60.5166	102.25	1.30508	1.59413	0.0067552	0.0143	-1.08194	-1.05259	2.31223e-13
Bd1	35261020	35304758	Bd1	36984419	37028588	1.72361e+06	35282889	3.70065e+07	42931	41325	42349	40127	38876.9	37449.5	84	85.5857	168	75	76.5797	134.75	1.12	1.24675	0.00779936	0.0155987	-1	-0.97302	8.91711e-12
Bd1	35279346	35308281	Bd1	37932445	37941121	2.64297e+06	3.52938e+07	37936783	31077	28086	30742	26760	28314.7	25638.6	35	36.2558	86	10	10.607	14.25	3.5	6.03509	0.0075955	0.0186632	-1.29698	-1.24612	6.06457e-09
Bd1	35485598	35511683	Bd1	37078803	37104928	1593225	3.54986e+07	3.70919e+07	18640	26115	18606	24769	17148.1	23872.2	26	27.0846	61	25.25	26.3179	39.75	1.0297	1.53459	0.00406465	0.00953629	-1.2303	-1.17133	5.59758e-05
Bd1	35537474	35563035	Bd1	38084961	38108519	2.54649e+06	3.55503e+07	38096740	22113	23608	21700	22683	20277.5	21621.7	25	26.0622	54	16.25	17.079	33.75	1.53846	1.6	0.00415426	0.0089732	-1.11103	-1.051	0.00426956
Bd1	35605123	35629538	Bd1	37326144	37354096	1.72279e+06	3.56173e+07	37340120	29052	23319	28306	23065	26503.5	21362	23	24.0151	59	20	20.9379	30.75	1.15	1.9187	0.00358487	0.00919597	-1.35908	-1.29677	4.68349e-06
Bd1	35822675	35853318	Bd1	37733134	37759442	1.90829e+06	3.5838e+07	37746288	32796	22163	32285	22644	29850.5	20322.5	33	34.2221	71	28.75	29.8925	49.25	1.14783	1.44162	0.00472951	0.0101756	-1.10535	-1.05289	9.85794e-05
Bd1	35865332	35882143	Bd1	36280837	36297039	415200	3.58737e+07	36288938	16931	18816	16420	18535	15604.2	17306.9	33	34.2221	72	30	31.1671	40	1.1	1.8	0.00815891	0.0178013	-1.12553	-1.07307	4.63106e-05
Bd1	35871521	35889355	Bd1	37925050	37939702	2051938	35880438	37932376	16672	38318	16024	37430	15370	34774.2	31	32.186	79	18	18.8817	32.75	1.72222	2.41221	0.00778876	0.0198488	-1.34958	-1.29542	9.36907e-09
Bd1	36171308	36203551	Bd1	38303061	38327179	2.12769e+06	3.61874e+07	38315120	28261	15731	27160	14854	25795.3	14518.4	31	32.186	65	26.5	27.5956	48	1.16981	1.35417	0.00448938	0.00941321	-1.06817	-1.014	0.000919347
Bd1	36221429	36255159	Bd1	37608379	37625669	1378730	36238294	37617024	27451	8738	27130	8344	25069.8	8154.59	23	24.0151	51	19.75	20.6811	23.25	1.16456	2.19355	0.00367951	0.00815892	-1.14886	-1.08656	0.00419364
Bd1	36412253	36505644	Bd1	37931645	37944020	1478884	3.64589e+07	3.79378e+07	65215	30177	63321	28875	58591.6	27510	176	176.832	375	48.5	49.9313	93.75	3.62887	4	0.0135822	0.0289393	-1.09132	-1.08451	6.31785e-35
Bd1	36449710	36477397	Bd1	37896270	37914252	1.44171e+06	3.64636e+07	37905261	19405	27999	19234	26972	17838.3	25560.7	51	52.4552	116	35.25	36.5099	94.25	1.44681	1.23077	0.0091149	0.0207319	-1.18556	-1.14497	1.0339e-10
Bd1	36510385	36567858	Bd1	37928585	37944301	1.39732e+06	3.65391e+07	37936443	38067	34186	36988	33014	34550.7	31091.3	123	124.422	265	37.75	39.0486	69	3.25828	3.84058	0.0137171	0.0295531	-1.10733	-1.09075	1.88841e-24
Bd1	36531261	36569331	Bd1	37587672	37611240	1049160	36550296	37599456	26388	15289	25586	14327	24117	14118.1	41	42.3442	85	30	31.1671	43	1.36667	1.97674	0.00542923	0.0112557	-1.05184	-1.0053	2.00683e-05
Bd1	36580746	36609402	Bd1	39354934	39393705	2.77925e+06	36595074	3.93743e+07	28254	34897	27010	35176	25789	31725.6	49	50.4363	88	31.75	32.9498	40	1.54331	2.2	0.00593151	0.0106525	-0.844722	-0.803041	0.00397364
Bd1	36640465	36742628	Bd1	37932100	37944279	1246643	3.66915e+07	3.79382e+07	72361	29473	70070	28194	64884.2	26880.2	197	197.51	360	66	67.5532	110.25	2.98485	3.26531	0.0140625	0.025698	-0.869801	-0.866068	8.94176e-22
Bd1	36743634	36793050	Bd1	37931386	37944084	1169393	36768342	37937735	37813	30560	35427	29302	34324.5	27852.5	122	123.429	242	33	34.2221	58.25	3.69697	4.15451	0.0160315	0.0318001	-0.988126	-0.971324	1.05692e-17
Bd1	36797588	36833270	Bd1	37928373	37941526	1.11952e+06	36815429	3.79349e+07	24004	34338	23347	33130	21977.4	31226.9	99	100.556	181	29.75	30.9123	47.25	3.32773	3.83069	0.0165465	0.0302518	-0.870489	-0.84799	1.33248e-09
Bd1	36966401	37117333	Bd1	39125398	39220173	2.13092e+06	37041867	3.91728e+07	115413	76475	113075	73104	102578	68501.5	696	681.351	1372	417.5	412.681	820.75	1.66707	1.67164	0.0231204	0.0455764	-0.979121	-1.00981	6.08789e-116
Bd1	36974992	36997339	Bd1	37934644	37941511	951912	3.69862e+07	3.79381e+07	19700	26976	19142	25646	18104.3	24644.1	61	62.5286	115	7.5	7.99867	20.75	8.13333	5.54217	0.0170428	0.0321299	-0.914753	-0.879047	6.81167e-06
Bd1	37008312	37049617	Bd1	37932395	37941430	907948	3.7029e+07	3.79369e+07	39414	28344	38620	27005	35749.7	25869.6	125	126.406	234	31	32.186	61.25	4.03226	3.82041	0.0202675	0.0379407	-0.90458	-0.888441	2.93971e-14
Bd1	37012008	37018156	Bd1	37935771	37939549	922578	37015082	37937660	9407	23887	9210	22611	8766.69	21872.3	21	21.9646	54	5.5	5.90018	14.75	3.81818	3.66102	0.0172682	0.0444041	-1.36257	-1.29778	2.20485e-05
Bd1	37083630	37098226	Bd1	37934650	37941101	846948	37090928	3.79379e+07	16296	26656	15576	25317	15029.8	24357.2	36	37.2718	90	7	7.47517	16.5	5.14286	5.45455	0.013961	0.0349024	-1.32193	-1.27184	7.35602e-10
Bd1	37125054	37144201	Bd1	37935389	37942518	804326	3.71346e+07	3.7939e+07	11009	26348	10376	25010	10229.2	24081.1	29	30.1475	61	3.75	4.05208	8.25	7.73333	7.39394	0.00900828	0.0189485	-1.07276	-1.01677	0.00196842
Bd1	37773788	37804710	Bd1	39098045	39121802	1.32067e+06	37789249	3.91099e+07	25028	17650	25143	16631	22896.9	16254.1	30	31.1671	68	18.75	19.6533	31.5	1.6	2.15873	0.0044782	0.0101506	-1.18057	-1.12551	2.97054e-05
Bd1	37879019	37912278	Bd1	39162096	39216766	1.29378e+06	3.78956e+07	39189431	46940	48545	45874	46073	42435.6	43858.7	174	174.861	313	110.5	112.004	223.25	1.57466	1.40202	0.0161518	0.0290546	-0.847075	-0.839956	1.34722e-17
Bd1	37927261	37944293	Bd1	39125897	39220144	1.23724e+06	37935777	3.9173e+07	36117	76358	35089	72968	32813.4	68398.6	236	235.805	470	61.25	62.78	122.5	3.85306	3.83673	0.0173102	0.0344737	-0.993874	-0.995067	1.15765e-37
Bd1	38045595	38158102	Bd1	39124749	39220201	1.07063e+06	3.81018e+07	39172475	89743	76553	87157	73191	80143.4	68570	563	553.364	1038	355	351.979	571	1.58592	1.81786	0.022097	0.0407402	-0.8826	-0.907505	8.02658e-72
Bd1	38502948	38530043	Bd1	39767943	39788691	1.26182e+06	3.85165e+07	39778317	25180	21679	24897	21360	23033.3	19887	21	21.9646	52	19	19.9103	28.75	1.10526	1.8087	0.00358265	0.00887132	-1.30812	-1.24333	0.000133999
Bd1	38677627	38687513	Bd1	38965510	38981112	290741	38682570	38973311	11179	18159	11180	17733	10384.1	16713.9	28	29.1272	63	24.75	25.8065	34.25	1.13131	1.83942	0.00896655	0.0201747	-1.16993	-1.11298	0.000137336
Bd1	39181668	39203706	Bd1	40848297	40872382	1.66765e+06	39192687	4.08603e+07	23520	22798	22116	22247	21542.6	20893.6	25	26.0622	54	20.75	21.708	25.75	1.20482	2.09709	0.00442411	0.00955607	-1.11103	-1.051	0.00426956
Bd1	39427174	39447413	Bd1	40767153	40794013	1.34329e+06	3.94373e+07	40780583	23099	29553	22984	28604	21164.2	26951.8	18	18.8817	50	22.75	23.759	30.5	0.791209	1.63934	0.00311935	0.00866486	-1.47393	-1.40494	0.0067775
Bd1	39662588	39667553	Bd1	39749091	39753865	86407.5	3.96651e+07	39751478	5858	6082	5797	5890	5508.36	5714.93	23	24.0151	50	22	22.9903	28.5	1.04545	1.75439	0.019276	0.0419043	-1.12029	-1.05799	0.00904792
Bd1	40799002	40812144	Bd1	41147147	41161600	348800	40805573	4.11544e+07	15111	18483	14628	17969	13956.8	17006.4	30	31.1671	69	33	34.2221	41.75	0.909091	1.65269	0.00887348	0.020409	-1.20163	-1.14657	0.000428833
Bd1	41533991	41541171	Bd1	41577424	41582340	42301	41537581	41579882	10422	6239	10248	6043	9693.8	5859.64	38	39.3023	73	33	34.2221	40.75	1.15152	1.79141	0.0256416	0.0492588	-0.941897	-0.893283	0.00371685
Bd1	42564269	42591045	Bd1	44022382	44043577	1.45532e+06	42577657	4.4033e+07	31791	22561	32131	23007	28952.8	20680.5	23	24.0151	51	22.75	23.759	30.75	1.01099	1.65854	0.00391338	0.0086775	-1.14886	-1.08656	0.00419364
Bd1	43557063	43574579	Bd1	43853666	43872507	297266	43565821	4.38631e+07	22230	25327	22383	25352	20382.8	23165.2	62	63.5341	111	57.5	59.0067	75.25	1.07826	1.47508	0.013919	0.0249194	-0.84022	-0.804957	0.000168765
Bd1	43949998	43961952	Bd1	44174033	44186114	224098	43955975	4.41801e+07	15141	12828	14936	13105	13984	11884.9	29	30.1475	59	20.25	21.1947	29.25	1.4321	2.01709	0.0098482	0.020036	-1.02466	-0.968677	0.00816744
Bd1	44242626	44267247	Bd1	45918226	45946625	1677489	4.42549e+07	4.59324e+07	26770	26358	26857	26045	24459.4	24090.1	24	25.0391	57	26	27.0846	29	0.923077	1.96552	0.00369466	0.00877482	-1.24793	-1.18678	0.00137222
Bd1	45810674	45836548	Bd1	48390256	48412904	2577969	45823611	48401580	32781	26117	33066	26056	29837.1	23873.9	23	24.0151	53	21.25	22.2211	24.75	1.08235	2.14141	0.00386894	0.00891539	-1.20436	-1.14205	0.000852186
Bd1	47934280	47957597	Bd1	50121776	50134024	2.18196e+06	4.79459e+07	50127900	21517	67157	21638	67436	19741.2	60302.9	39	40.3168	73	8.75	9.30462	14.75	4.45714	4.94915	0.00895045	0.0167534	-0.904422	-0.856517	0.00890611
Bd1	49430000	49444576	Bd1	49782792	49799758	353987	49437288	49791275	13463	19968	13439	19408	12461.9	18345.9	36	37.2718	71	30	31.1671	45.5	1.2	1.56044	0.00931572	0.0183727	-0.979822	-0.929734	0.00216967
Bd1	50125445	50132277	Bd1	54697262	54707731	4.57364e+06	50128861	5.47025e+07	62078	10826	62259	10655	55825.2	10062.3	29	30.1475	68	12.25	12.9439	17.75	2.36735	3.83099	0.0136814	0.0320805	-1.22948	-1.1735	8.36106e-06
Bd1	51318352	51361812	Bd1	53284987	53310271	1957547	51340082	53297629	29034	47975	28197	46744	26487.4	43353.4	52	53.4641	96	28.75	29.8925	31	1.8087	3.09677	0.00617407	0.0113983	-0.884523	-0.844463	0.000393382
Bd1	53375512	53379392	Bd1	53395909	53399642	20323.5	53377452	5.33978e+07	5155	5294	5229	5299	4859.05	4987.56	44	45.382	80	38.75	40.0632	44	1.13548	1.81818	0.0471737	0.0857704	-0.862496	-0.817881	0.00813631
Bd1	55016799	55029503	Bd1	55302220	55316956	286437	55023151	55309588	15045	14892	14800	14669	13897	13758.3	36	37.2718	75	39.5	40.8238	46.25	0.911392	1.62162	0.0107083	0.022309	-1.05889	-1.00881	0.00394994
Bd1	56306159	56350021	Bd1	58183995	58210320	1.86907e+06	56328090	5.81972e+07	38965	23898	38043	23741	35350.1	21882.2	50	51.4459	93	49.25	50.6887	66.25	1.01523	1.40377	0.00581455	0.0108151	-0.895303	-0.854173	0.000459567
Bd1	60344040	60349861	Bd1	60390264	60398307	47335	6.0347e+07	6.03943e+07	7313	8679	7362	9049	6847.74	8100.57	56	57.4962	102	51	52.4552	58.75	1.09804	1.73617	0.0329688	0.0600502	-0.86507	-0.827032	0.000283923
Bd1	64739375	64743200	Bd1	64798601	64806262	61144	6.47413e+07	6.48024e+07	5224	8533	5273	8808	4922.85	7966.85	33	34.2221	67	24.25	25.2949	27	1.36082	2.48148	0.0234503	0.0476112	-1.0217	-0.969234	0.00176471
Bd1	65063347	65093716	Bd1	66310034	66345530	1.24925e+06	6.50785e+07	66327782	26337	33455	27113	34188	24071.2	30438.9	40	41.3307	83	43.75	45.129	51.25	0.914286	1.61951	0.00495688	0.0102855	-1.05311	-1.0059	0.00106504
Bd1	65063349	65086932	Bd1	65943711	65970311	881870	6.50751e+07	65957011	21627	29311	22207	30179	19840.2	26735.3	28	29.1272	59	26.75	27.851	36.25	1.04673	1.62759	0.00455412	0.00959618	-1.07529	-1.01835	0.00287884
Bd1	65469557	65495167	Bd1	66142647	66162865	670394	65482362	66152756	25249	17909	25592	18092	23095.2	16488.1	28	29.1272	59	23.75	24.7832	31	1.17895	1.90323	0.0049869	0.0105081	-1.07529	-1.01835	0.00287884
Bd1	66204610	66214947	Bd1	66372316	66381611	167185	6.62098e+07	6.6377e+07	11909	11110	12151	11131	11049	10321.3	48	49.4262	87	35.75	37.0179	50.25	1.34266	1.73134	0.0199563	0.0361708	-0.857981	-0.815738	0.00323917
Bd2	4586140	4589372	Bd2	4601097	4603706	14645.5	4587756	4.6024e+06	3461	2816	3451	2866	3286.96	2684.85	24	25.0391	59	17.5	18.367	22.25	1.37143	2.65169	0.0335372	0.0824457	-1.29768	-1.23653	2.03173e-05
Bd2	7835785	7846072	Bd2	7943460	7951128	106366	7.84093e+06	7947294	9451	6615	9413	7042	8806.91	6205.9	36	37.2718	77	35.25	36.5099	33.75	1.02128	2.28148	0.0163652	0.0350033	-1.09686	-1.04677	3.16189e-05
Bd2	8101445	8113616	Bd2	8334939	8350872	235375	8.10753e+06	8.34291e+06	11880	16111	12194	16015	11022.6	14862.4	32	33.2044	66	30.5	31.6766	43.5	1.04918	1.51724	0.00929362	0.0191681	-1.04439	-0.991093	0.00128435
Bd2	9588792	9605219	Bd2	10187872	10200818	597340	9.59701e+06	10194345	19684	14696	19921	15160	18089.9	13580.7	30	31.1671	65	29.25	30.4025	34	1.02564	1.91176	0.00833635	0.0180621	-1.11548	-1.06042	0.0003059
Bd2	10186971	10196845	Bd2	10469754	10483339	284638	10191908	1.04765e+07	12659	12865	12938	12763	11731.3	11918.6	16	16.8212	50	17.75	18.6244	27	0.901408	1.85185	0.0055669	0.0173966	-1.64386	-1.57165	5.03388e-06
Bd2	10412140	10420554	Bd2	10491392	10499379	79038.5	10416347	1.04954e+07	8945	8848	9003	9042	8344.07	8255.29	34	35.2392	68	29.75	30.9123	35.5	1.14286	1.91549	0.0169204	0.0338409	-1	-0.948353	0.00238772
Bd2	10743173	10754871	Bd2	11011128	11024989	269036	10749022	1.10181e+07	13691	13075	13945	13639	12668.9	12109.4	26	27.0846	60	20.25	21.1947	30	1.28395	2	0.00830295	0.0191607	-1.20645	-1.14749	0.000127609
Bd2	11012868	11031235	Bd2	11477569	11496094	464780	1.10221e+07	1.14868e+07	16896	16865	17746	17630	15572.6	15544.5	29	30.1475	62	28.25	29.3824	39.25	1.02655	1.57962	0.00641607	0.0137171	-1.09622	-1.04023	0.000943847
Bd2	11014858	11032895	Bd2	11519124	11539597	505484	1.10239e+07	1.15294e+07	16815	20223	17642	20419	15499.3	18575.7	31	32.186	73	28.75	29.8925	39.5	1.07826	1.8481	0.00657039	0.0154722	-1.23563	-1.18146	1.78019e-06
Bd2	13470947	13502729	Bd2	14241122	14263211	765328	13486838	1.42522e+07	24146	21020	23987	21010	22105	19293.7	26	27.0846	59	22.5	23.5028	32	1.15556	1.84375	0.00393932	0.00893923	-1.1822	-1.12324	0.000286296
Bd2	21918793	21930206	Bd2	22162371	22175864	244618	2.19245e+07	2.21691e+07	14570	12317	14305	12001	13466.4	11420.3	19	19.9103	53	24.5	25.5508	37.5	0.77551	1.41333	0.00622663	0.017369	-1.47999	-1.41247	0.00515269
Bd2	22327528	22348145	Bd2	23290240	23317488	966028	2.23378e+07	23303864	17538	22484	17361	22925	16152.9	20611.2	22	22.9903	55	22.75	23.759	25.5	0.967033	2.15686	0.00375152	0.00937881	-1.32193	-1.25841	0.000114543
Bd2	23560823	23576286	Bd2	23882653	23900915	323230	2.35686e+07	23891784	17621	18183	17582	17549	16227.9	16735.5	48	49.4262	92	50.5	51.9506	55.25	0.950495	1.66516	0.011617	0.0222658	-0.938599	-0.896357	0.001261
Bd2	23827896	23847787	Bd2	25184472	25215148	1.36197e+06	2.38378e+07	25199810	19301	31201	19773	31540	17744.5	28425.6	28	29.1272	60	29.25	30.4025	35.5	0.957265	1.69014	0.00451954	0.00968472	-1.09954	-1.04259	0.00523202
Bd2	24518415	24522364	Bd2	24592909	24598663	75396.5	2.45204e+07	24595786	5549	6711	5325	6595	5223.15	6294.25	25	26.0622	53	20.25	21.1947	25.25	1.23457	2.09901	0.0210299	0.0445834	-1.08406	-1.02403	0.0089861
Bd2	26297255	26331731	Bd2	27580799	27603177	1277495	26314493	27591988	32856	17058	32619	17223	29904.1	15719	20	20.9379	65	30	31.1671	46.25	0.666667	1.40541	0.00287126	0.00933159	-1.70044	-1.63432	0.0003059
Bd2	27473699	27499079	Bd2	29171773	29192199	1695597	27486389	29181986	24751	16463	24821	16244	22648.3	15180.9	19	19.9103	51	11.75	12.4253	24.75	1.61702	2.06061	0.00338559	0.00908764	-1.4245	-1.35698	1.57285e-05
Bd2	27705465	27744995	Bd2	30516285	30542402	2.80411e+06	27725230	3.05293e+07	33677	22948	32873	22210	30637.1	21028.5	26	27.0846	79	24.75	25.8065	42.25	1.05051	1.86982	0.00323267	0.00982235	-1.60334	-1.54438	1.67316e-12
Bd2	27815377	27876799	Bd2	29052063	29070260	1.21507e+06	27846088	2.90612e+07	48029	11038	46602	10875	43401.3	10255.6	57	58.5033	120	37.5	38.7949	69.25	1.52	1.73285	0.00584334	0.0123018	-1.074	-1.03644	4.86567e-09
Bd2	27979573	28003120	Bd2	30463780	30502054	2.49157e+06	2.79913e+07	30482917	20666	28463	19443	27057	18974.9	25976.2	24	25.0391	78	24	25.0391	43.75	1	1.78286	0.00316868	0.0102982	-1.70044	-1.63929	7.99653e-14
Bd2	28201709	28237618	Bd2	29947799	29991434	1749953	2.82197e+07	2.99696e+07	31946	33537	31738	32878	29091.3	30512.1	76	77.5813	137	50.75	52.2029	81.25	1.49754	1.68615	0.00779847	0.0140578	-0.850105	-0.820395	2.70382e-06
Bd2	28445729	28464760	Bd2	30456529	30491228	2018634	2.84552e+07	3.04739e+07	11932	24539	11684	23363	11069.9	22457.9	25	26.0622	70	13.25	13.9798	33.5	1.88679	2.08955	0.00379775	0.0106337	-1.48543	-1.42539	3.1264e-09
Bd2	28579710	28607370	Bd2	30479472	30502042	1897217	28593540	30490757	15870	17066	16109	15956	14644.3	15726.3	12	12.6847	56	13.75	14.4972	41.5	0.872727	1.3494	0.00194994	0.00909972	-2.22239	-2.14234	3.84724e-13
Bd2	28664257	28699922	Bd2	29526951	29634379	898576	2.86821e+07	29580665	20659	65162	21075	61291	18968.6	58544.9	175	175.847	348	92.75	94.324	134.25	1.88679	2.59218	0.00998212	0.0198502	-0.991732	-0.984769	6.45819e-27
Bd2	28670088	28696196	Bd2	30451417	30501473	1793303	28683142	30476445	17353	33863	17761	32270	15985.7	30803.1	45	46.3937	109	22.75	23.759	45	1.97802	2.42222	0.00482243	0.011681	-1.27633	-1.23233	1.40105e-11
Bd2	28768311	28796598	Bd2	29533590	29572413	770547	2.87825e+07	2.9553e+07	14257	23132	14711	22004	13182.5	21193.9	52	53.4641	99	27.5	28.6169	54.75	1.89091	1.80822	0.0063244	0.0120407	-0.928917	-0.888857	6.17365e-05
Bd2	28768337	28782312	Bd2	29572480	29609982	815906	2.87753e+07	29591231	7385	23672	7614	22389	6913.88	21679.2	21	21.9646	60	20	20.9379	36.5	1.05	1.64384	0.00332973	0.00951352	-1.51457	-1.44978	6.46327e-08
Bd2	28925847	28954369	Bd2	30475115	30503108	1.549e+06	28940108	3.04891e+07	18970	20824	19772	19592	17445.9	19117.2	28	29.1272	73	25.25	26.3179	57	1.10891	1.2807	0.00404387	0.010543	-1.38247	-1.32553	2.41694e-08
Bd2	28927052	28959545	Bd2	30209529	30239721	1.28133e+06	2.89433e+07	30224625	21238	24917	22226	24154	19490	22797.3	42	43.3573	83	35.25	36.5099	68.25	1.19149	1.21612	0.00546876	0.0108073	-0.982722	-0.936838	0.000216134
Bd2	29051509	29064417	Bd2	29551617	29568518	502104	29057963	2.95601e+07	8932	10233	8785	9850	8332.18	9521.3	18	18.8817	58	16.25	17.079	26.25	1.10769	2.20952	0.00492865	0.0158812	-1.68806	-1.61906	1.51209e-09
Bd2	29051846	29074131	Bd2	30467673	30499699	1.4207e+06	2.9063e+07	30483686	11544	24102	11266	22846	10716.7	22065.5	18	18.8817	61	12.75	13.462	29.75	1.41176	2.05042	0.00270513	0.00916738	-1.76081	-1.69182	4.61164e-11
Bd2	29488161	29519835	Bd2	30028878	30048147	534514	29503998	3.00385e+07	18754	12388	18011	12016	17251	11484.9	23	24.0151	57	23.5	24.5272	36.25	0.978723	1.57241	0.00368508	0.00913258	-1.30933	-1.24702	5.75173e-05
Bd2	29804976	29816918	Bd2	29970119	29991484	169854	29810947	2.99808e+07	10776	18251	10723	18100	10016.7	16796.9	41	42.3442	87	23.25	24.2712	39	1.76344	2.23077	0.0100473	0.02132	-1.08539	-1.03885	4.71042e-06
Bd2	30117236	30129575	Bd2	30506348	30517108	388322	3.01234e+07	30511728	9717	11281	9560	11061	9050.04	10477.1	22	22.9903	57	20.25	21.1947	26.5	1.08642	2.15094	0.00777379	0.0201412	-1.37346	-1.30994	6.40577e-06
Bd2	32122165	32145327	Bd2	33603292	33632559	1.48418e+06	32133746	3.36179e+07	18960	25769	19199	25732	17436.9	23561.8	27	28.1063	59	25.25	26.3179	35.5	1.06931	1.66197	0.00420335	0.00918509	-1.12776	-1.06982	0.000943924
Bd2	33051016	33055460	Bd2	33109004	33114222	58375	33053238	33111613	5460	4917	5442	4745	5140.95	4638.85	24	25.0391	54	25.5	26.5735	36.5	0.941176	1.47945	0.0202744	0.0456173	-1.16993	-1.10878	0.00743502
Bd2	35141686	35197951	Bd2	38697583	38767044	3562495	3.51698e+07	3.87323e+07	54517	73088	52165	73216	49146.3	65523.7	163	164.009	333	147.5	148.693	243.25	1.10508	1.36896	0.0105819	0.0216183	-1.03065	-1.02175	1.49643e-27
Bd2	35174972	35188485	Bd2	36909792	36925416	1.73588e+06	3.51817e+07	36917604	14210	16020	13380	16315	13139.9	14780.1	21	21.9646	63	20.25	21.1947	34.75	1.03704	1.81295	0.00588271	0.0176481	-1.58496	-1.52017	2.80296e-09
Bd2	35457687	35564269	Bd2	38691787	38775076	3.22245e+06	35510978	3.87334e+07	100925	85904	99203	85960	89929.4	76778.4	451	445.144	784	366.5	363.163	562.5	1.23056	1.39378	0.0193875	0.0337024	-0.797726	-0.816582	3.42643e-44
Bd2	35461907	35498630	Bd2	36903308	36931792	1.43728e+06	3.54803e+07	36917550	40844	27657	39655	27687	37021.8	25254.3	118	119.458	218	90.5	92.0786	141	1.30387	1.5461	0.0147704	0.0272876	-0.885541	-0.86783	1.55351e-12
Bd2	35520513	35540332	Bd2	36331765	36346826	808873	3.55304e+07	3.63393e+07	20112	10906	19237	10979	18475.7	10135.3	14	14.7557	65	21.5	22.4775	41.75	0.651163	1.55689	0.00327608	0.0152104	-2.21501	-2.13917	8.6943e-10
Bd2	35798795	35822367	Bd2	38732730	38760462	2936015	35810581	38746596	23323	30234	23724	30145	21365.6	27561	28	29.1272	64	24	25.0391	32.75	1.16667	1.9542	0.00445461	0.010182	-1.19265	-1.1357	6.17515e-05
Bd2	36270318	36288760	Bd2	38734106	38754059	2.46454e+06	36279539	3.87441e+07	22252	21785	21589	21656	20402.6	19982.4	36	37.2718	72	28.75	29.8925	46.75	1.25217	1.54011	0.00765299	0.015306	-1	-0.949911	0.00110792
Bd2	36270647	36283581	Bd2	36761410	36777009	492096	36277114	3.67692e+07	17440	11854	16789	12162	16064.3	10998.9	39	40.3168	74	25	26.0622	37.75	1.56	1.96026	0.0111563	0.0211684	-0.924051	-0.876146	0.00478139
Bd2	36273609	36286351	Bd2	36743053	36754100	468596	36279980	3.67486e+07	16330	11812	15832	11988	15060.6	10960.7	24	25.0391	54	22.75	23.759	26.75	1.05495	2.01869	0.00823452	0.0185277	-1.16993	-1.10878	0.00132177
Bd2	36645396	36665717	Bd2	37761085	37783278	1116625	3.66556e+07	3.77722e+07	20932	24288	21127	24352	19214.5	22232.5	44	45.382	92	39.25	40.5703	67	1.12102	1.37313	0.00844742	0.0176628	-1.06413	-1.01951	3.0955e-06
Bd2	36740382	36754755	Bd2	37213512	37226171	472273	3.67476e+07	3.72198e+07	14252	16283	14465	16052	13178	15018.1	25	26.0622	66	24.75	25.8065	36.5	1.0101	1.80822	0.00754858	0.0199282	-1.40054	-1.3405	1.54281e-07
Bd2	37104879	37128111	Bd2	38526949	38552016	1.42299e+06	37116495	3.85395e+07	22022	23854	21771	23722	20195.7	21842.7	22	22.9903	60	26.5	27.5956	33	0.830189	1.81818	0.00371781	0.0101395	-1.44746	-1.38394	0.000238382
Bd2	39926302	39957967	Bd2	40647086	40673712	718264	3.99421e+07	40660399	21990	29406	21607	29194	20166.9	26820.3	86	87.5845	170	84	85.5857	133.75	1.02381	1.27103	0.012042	0.023804	-0.983126	-0.956788	1.57783e-11
Bd2	40020918	40040845	Bd2	40653105	40675092	633217	4.00309e+07	4.06641e+07	12181	24857	12462	24633	11296.5	22743.4	50	51.4459	96	36.25	37.5257	69.25	1.37931	1.38628	0.00973675	0.0186946	-0.941106	-0.899977	7.05085e-05
Bd2	40264651	40282504	Bd2	40584051	40600929	318912	4.02736e+07	40592490	17525	14282	17039	14436	16141.1	13205.2	59	60.5166	109	44	45.382	69.75	1.34091	1.56272	0.0138656	0.0256161	-0.885541	-0.848926	4.99864e-05
Bd2	41306090	41317855	Bd2	41575486	41586981	269261	4.1312e+07	4.15812e+07	13342	10373	13749	10096	12352	9649.09	26	27.0846	56	25.25	26.3179	28.75	1.0297	1.94783	0.00912361	0.0196509	-1.10692	-1.04795	0.00293007
Bd2	45946523	45985349	Bd2	46965833	46991294	1.01263e+06	45965936	4.69786e+07	39144	28262	39010	27878	35509.4	25796.2	39	40.3168	86	40.25	41.5842	50.75	0.968944	1.69458	0.00495159	0.0109189	-1.14086	-1.09296	4.33264e-06
Bd2	46519677	46528497	Bd2	46671622	46687213	155330	46524087	4.66794e+07	7481	19415	7634	18865	7002.04	17847.3	25	26.0622	59	26.75	27.851	24	0.934579	2.45833	0.00835906	0.0197274	-1.23879	-1.17875	0.000705797
Bd3	1782930	1801091	Bd3	2766147	2792853	987490	1.79201e+06	2779500	16028	23684	16028	24100	14787.3	21690	22	22.9903	50	19.5	20.4243	23.75	1.12821	2.10526	0.0040022	0.00909591	-1.18442	-1.1209	0.00274967
Bd3	3207846	3219266	Bd3	3471830	3485057	264888	3213556	3.47844e+06	11578	13027	11375	13076	10747.6	12065.8	26	27.0846	55	21	21.9646	36.25	1.2381	1.51724	0.00861018	0.0182139	-1.08092	-1.02196	0.00615108
Bd3	3606079	3622755	Bd3	3855578	3869515	248130	3614417	3.86255e+06	13887	11842	13669	12074	12846.8	10988	42	43.3573	78	39.5	40.8238	51.25	1.06329	1.52195	0.0111982	0.0207966	-0.893085	-0.8472	0.00524746
Bd3	6483035	6487287	Bd3	6515512	6523417	34303.5	6485161	6.51946e+06	4205	8243	4295	8407	3978.88	7701.12	38	39.3023	76	34.5	35.7476	43.5	1.10145	1.74713	0.0255129	0.0510259	-1	-0.951386	0.000513757
Bd3	7713321	7745686	Bd3	8708836	8729387	989608	7.7295e+06	8.71911e+06	28407	19835	28276	20025	25926	18226	28	29.1272	71	24.25	25.2949	31.75	1.15464	2.23622	0.00431891	0.0109515	-1.34239	-1.28545	1.52385e-07
Bd3	9305039	9313831	Bd3	9416270	9424251	110826	9309435	9.42026e+06	8681	6951	8700	6986	8102.4	6515.02	31	32.186	67	27.75	28.8721	34.25	1.11712	1.9562	0.0150853	0.0326037	-1.11189	-1.05773	0.000209844
Bd3	9993150	10007939	Bd3	10725233	10737538	730841	1.00005e+07	1.07314e+07	15386	10301	15066	10043	14206	9583.37	29	30.1475	62	26.75	27.851	43.75	1.08411	1.41714	0.00873631	0.0186776	-1.09622	-1.04023	0.000943847
Bd3	10029753	10040196	Bd3	10781224	10799824	755550	1.0035e+07	10790524	9486	13574	9188	12801	8838.91	12562.7	32	33.2044	69	27.25	28.3616	36.25	1.17431	1.90345	0.00899315	0.0193915	-1.10852	-1.05522	0.000143867
Bd3	10043869	10065660	Bd3	10574915	10592694	529040	1.00548e+07	1.05838e+07	19001	12063	18476	12486	17473.9	11189.2	52	53.4641	129	52.5	53.9684	85	0.990476	1.51765	0.0107261	0.0266089	-1.31079	-1.27073	1.3093e-14
Bd3	10238731	10252172	Bd3	10789549	10799858	549252	1.02455e+07	1.07947e+07	11059	8761	11070	8085	10274.8	8175.65	25	26.0622	55	18.5	19.3962	28.25	1.35135	1.9469	0.00859171	0.0189018	-1.1375	-1.07747	0.00199319
Bd3	10649432	10665643	Bd3	11271106	11287411	621721	1.06575e+07	1.12793e+07	14755	18040	14232	17755	13634.1	16606.4	27	28.1063	63	21.25	22.2211	31.75	1.27059	1.98425	0.0067775	0.0158142	-1.22239	-1.16446	3.9167e-05
Bd3	10716656	10724568	Bd3	10806457	10813616	89424.5	10720612	1.081e+07	7931	6619	7941	6195	7415.04	6209.59	24	25.0391	55	17.75	18.6244	23	1.35211	2.3913	0.0129979	0.0297868	-1.1964	-1.13525	0.000593415
Bd3	14779625	14786010	Bd3	14832746	14837908	52509.5	1.47828e+07	14835327	7248	5767	7213	5828	6788.02	5424.4	38	39.3023	74	39.25	40.5703	46.5	0.968153	1.5914	0.0268607	0.0523077	-0.961526	-0.912912	0.00594182
Bd3	15312381	15322535	Bd3	15695430	15709599	385056	15317458	1.57025e+07	8093	13647	8028	13402	7563.61	12628.9	23	24.0151	57	26.5	27.5956	27	0.867925	2.11111	0.00771816	0.0191276	-1.30933	-1.24702	0.00242677
Bd3	15485408	15497236	Bd3	15907946	15920800	423051	15491322	15914373	13468	14825	13715	14519	12466.4	13697.6	20	20.9379	64	19.75	20.6811	26.75	1.01266	2.39252	0.00661383	0.0211642	-1.67807	-1.61195	1.21658e-10
Bd3	16277346	16281768	Bd3	16324500	16330950	48168	16279557	16327725	4316	6812	4207	6435	4081.9	6387.18	27	28.1063	56	18.25	19.139	29.5	1.47945	1.89831	0.0202702	0.0420418	-1.05247	-0.994533	0.00866889
Bd3	16380867	16385667	Bd3	16441832	16447317	61307.5	16383267	1.64446e+07	5576	5958	5729	6243	5248.08	5600.6	23	24.0151	59	17.75	18.6244	28.5	1.29577	2.07018	0.0182527	0.0468221	-1.35908	-1.29677	4.68349e-06
Bd3	18484238	18494852	Bd3	18803489	18817151	320775	18489545	18810320	12899	12901	12868	13323	11949.5	11951.3	24	25.0391	53	21.75	22.7339	26	1.10345	2.03846	0.00806933	0.0178198	-1.14296	-1.08181	0.00289257
Bd3	18618898	18645481	Bd3	19973356	19997796	1.35339e+06	1.86322e+07	19985576	25074	24196	25255	23914	22938.2	22149.9	23	24.0151	57	24	25.0391	32.25	0.958333	1.76744	0.0036793	0.00911826	-1.30933	-1.24702	0.000113563
Bd3	22602592	22635106	Bd3	24126467	24147162	1.51797e+06	22618849	2.41368e+07	30110	15652	30150	15617	27450.1	14446.9	29	30.1475	59	22.75	23.759	24.5	1.27473	2.40816	0.00444853	0.00905045	-1.02466	-0.968677	0.00816744
Bd3	23239576	23265889	Bd3	24994360	25023356	1.75613e+06	2.32527e+07	25008858	21154	18635	20892	19065	19414.4	17143.6	28	29.1272	73	21	21.9646	42	1.33333	1.7381	0.00413205	0.0107728	-1.38247	-1.32553	2.41694e-08
Bd3	23243712	23273617	Bd3	25242759	25256312	1990871	2.32587e+07	2.52495e+07	23429	12663	22901	11085	21460.8	11734.9	15	15.7891	50	5.75	6.16319	11	2.6087	4.54545	0.00281725	0.00939082	-1.73697	-1.663	2.04904e-08
Bd3	23274493	23322247	Bd3	26954775	26989909	3673972	23298370	26972342	41591	31436	39507	30548	37686	28635.6	51	52.4552	144	51.75	53.2119	120.75	0.985507	1.19255	0.00502206	0.0141799	-1.4975	-1.45691	2.90772e-21
Bd3	23275622	23360212	Bd3	25366613	25383016	2.0569e+06	23317917	2.53748e+07	68764	18449	66788	18341	61718.3	16975.7	115	116.477	216	27.25	28.3616	57.5	4.22018	3.75652	0.00929415	0.0174568	-0.909397	-0.890984	4.24587e-13
Bd3	23283976	23348179	Bd3	25234706	25256327	1929439	2.33161e+07	2.52455e+07	54593	14682	53105	12965	49213.5	13568	61	62.5286	134	15.75	16.5633	33	3.87302	4.06061	0.00580129	0.0127438	-1.13535	-1.09965	1.15264e-11
Bd3	23393816	23436211	Bd3	25366722	25381377	1959036	2.3415e+07	2.5374e+07	36742	16885	35336	16751	33370.4	15562.6	50	51.4459	96	10.75	11.387	22	4.65116	4.36364	0.00715348	0.0137347	-0.941106	-0.899977	7.05085e-05
Bd3	23416742	23481163	Bd3	25366722	25386278	1.92755e+06	2.3449e+07	25376500	51139	17764	48521	17617	46156.9	16357.1	90	91.5794	171	26	27.0846	51.5	3.46154	3.32039	0.00874753	0.0166203	-0.925999	-0.900901	3.18334e-10
Bd3	23468109	23494885	Bd3	25375783	25377693	1895241	23481497	25376738	19729	14520	18651	14366	18130.5	13421.1	21	21.9646	65	0.5	0.561254	1	21	65	0.0059752	0.0184947	-1.63005	-1.56526	3.20143e-10
Bd3	23498908	23553957	Bd3	25235054	25256331	1719260	2.35264e+07	2.52457e+07	39463	14538	37349	12843	35793.3	13437.4	45	46.3937	100	15.25	16.0472	31	2.95082	3.22581	0.00481219	0.0106938	-1.152	-1.108	2.32332e-08
Bd3	23682733	23748145	Bd3	25234844	25256493	1.53023e+06	23715439	2.52457e+07	53890	14741	53386	13018	48591.7	13621.5	62	63.5341	127	19.25	20.1673	31	3.22078	4.09677	0.00581261	0.0119065	-1.03449	-0.999226	6.02251e-09
Bd3	23685312	23737527	Bd3	25366477	25379746	1661692	2.37114e+07	2.53731e+07	46040	18123	45533	17994	41637.2	16681.3	68	69.561	135	8.25	8.78269	15.25	8.24242	8.85246	0.00847573	0.0168268	-0.989353	-0.956609	9.16217e-09
Bd3	23809909	23847593	Bd3	25468292	25492600	1651695	23828751	25480446	31156	14153	30625	13832	28385.3	13088.2	33	34.2221	76	20.5	21.4514	37.75	1.60976	2.01325	0.00434492	0.0100065	-1.20353	-1.15107	1.97659e-06
Bd3	23811419	23864152	Bd3	25236617	25256318	1408682	2.38378e+07	2.52465e+07	42397	14036	41857	12336	38402.4	12982	45	46.3937	93	16.25	17.079	28	2.76923	3.32143	0.00507076	0.0104796	-1.04731	-1.0033	4.31403e-06
Bd3	23837307	23889215	Bd3	25389114	25427156	1544874	23863261	25408135	39065	24352	37531	24657	35439.1	22290	66	67.5532	169	79.25	80.8349	157.5	0.832808	1.07302	0.00598888	0.0153352	-1.35649	-1.32293	3.16656e-14
Bd3	23909459	23937503	Bd3	25471255	25490333	1557313	23923481	25480794	23505	12475	21877	12260	21529.1	11564	18	18.8817	64	12.5	13.203	28.25	1.44	2.26549	0.00311783	0.0110856	-1.83007	-1.76108	1.21782e-12
Bd3	23949144	23993513	Bd3	25234836	25256333	1274256	2.39713e+07	2.52456e+07	29737	14685	28665	12983	27116.4	13570.7	54	55.4808	100	13.5	14.2385	35	4	2.85714	0.00669169	0.012392	-0.888969	-0.849938	0.000183718
Bd3	23951820	23990401	Bd3	25366501	25382056	1403168	2.39711e+07	2.53743e+07	27754	18320	26793	18195	25341.2	16859.2	57	58.5033	104	13.25	13.9798	21.25	4.30189	4.89412	0.00859393	0.0156802	-0.86755	-0.829994	0.000194386
Bd3	23951955	23990658	Bd3	25388755	25427757	1.43695e+06	2.39713e+07	25408256	27862	24714	26861	25060	25438	22615	59	60.5166	137	45.25	46.6465	90	1.30387	1.52222	0.00619735	0.0143905	-1.21539	-1.17877	9.08059e-14
Bd3	23960083	23979066	Bd3	25960326	25991081	2006129	2.39696e+07	2.59757e+07	17680	25631	17190	25146	16281.2	23438	17	17.852	52	13.5	14.2385	26.25	1.25926	1.98095	0.00278974	0.00853332	-1.61298	-1.54243	1.51026e-07
Bd3	24048048	24075556	Bd3	26796557	26831021	2751987	24061802	26813789	30301	28945	28875	28508	27620.9	26407.7	37	38.2873	82	28.25	29.3824	48.75	1.30973	1.68205	0.00487315	0.0107999	-1.1481	-1.09876	2.21404e-06
Bd3	24095075	24120282	Bd3	25375922	25381377	1270971	2.41077e+07	2.53786e+07	19536	14861	18790	14705	17956.4	13730.2	26	27.0846	55	0.5	0.561254	1.75	26	31.4286	0.00692111	0.0146408	-1.08092	-1.02196	0.00615108
Bd3	24155154	24191873	Bd3	25235067	25256522	1072281	2.41735e+07	2.52458e+07	32295	14599	31649	12885	29403.1	13492.7	38	39.3023	85	12	12.6847	27.75	3.16667	3.06306	0.0053316	0.011926	-1.16146	-1.11285	6.97287e-07
Bd3	25137115	25169431	Bd3	26857813	26885136	1.7182e+06	25153273	2.68715e+07	26050	24711	27470	23942	23813.9	22612.3	43	44.3698	89	31.75	32.9498	46.5	1.35433	1.91398	0.00588493	0.0121804	-1.04947	-1.00423	9.3092e-06
Bd3	25235796	25256479	Bd3	26931267	26988903	1.71395e+06	2.52461e+07	26960085	14425	49003	12708	47415	13334.9	44264.7	58	59.5101	111	17.25	18.1095	32.25	3.36232	3.44186	0.00604455	0.011568	-0.936435	-0.899353	6.13095e-06
Bd3	25236287	25256536	Bd3	26612865	26687068	1403555	2.52464e+07	2.665e+07	14321	57763	12588	56930	13240.6	52015.6	61	62.5286	127	17	17.852	25.75	3.58824	4.93204	0.00527135	0.0109748	-1.05795	-1.02224	2.13813e-09
Bd3	25372042	25379205	Bd3	26467663	26507145	1.11178e+06	2.53756e+07	26487404	14914	40101	14714	37949	13778.3	36361	61	62.5286	111	8.75	9.30462	16.5	6.97143	6.72727	0.010674	0.0194232	-0.863679	-0.827972	7.69875e-05
Bd3	25375924	25379753	Bd3	26200543	26221726	833296	2.53778e+07	2.62111e+07	14772	15701	14613	15267	13649.6	14491.3	29	30.1475	60	1.5	1.64915	2	19.3333	30	0.00946352	0.0195797	-1.04891	-0.992924	0.00404152
Bd3	25375940	25379157	Bd3	26662029	26690793	1.29886e+06	2.53775e+07	26676411	14623	24661	14482	24208	13514.5	22567.5	25	26.0622	69	0.5	0.561254	0.5	25	69	0.00638045	0.01761	-1.46467	-1.40463	8.46503e-09
Bd3	25388731	25432444	Bd3	26655653	26707779	1.27113e+06	2.54106e+07	26681716	27077	42617	27470	41593	24734.6	38597.9	100	101.552	188	105.5	107.029	167	0.947867	1.12575	0.00851649	0.016011	-0.910733	-0.888507	3.69273e-09
Bd3	29207830	29228774	Bd3	30236364	30267864	1033812	29218302	30252114	21923	24072	21605	23730	20106.6	22038.5	26	27.0846	56	23.25	24.2712	27.75	1.11828	2.01802	0.00404651	0.00871556	-1.10692	-1.04795	0.00293007
Bd3	30305037	30322211	Bd3	30678755	30695002	373254	30313624	3.06869e+07	14976	16235	14670	16391	13834.5	14974.6	22	22.9903	69	26.25	27.3401	37	0.838095	1.86486	0.00537287	0.0168513	-1.64909	-1.58557	6.60019e-08
Bd3	31316421	31345919	Bd3	34357834	34381903	3.0387e+06	31331170	3.43699e+07	32378	23085	32276	22112	29477.2	21151.6	34	35.2392	69	32	33.2044	43	1.0625	1.60465	0.00518066	0.0105137	-1.02106	-0.969414	0.00120266
Bd3	32169397	32179014	Bd3	32427649	32443069	261154	3.21742e+07	32435359	9464	17687	9387	17741	8818.8	16287.5	28	29.1272	58	27.5	28.6169	32.5	1.01818	1.78462	0.00912807	0.0189081	-1.05063	-0.993684	0.00591975
Bd3	32868442	32884303	Bd3	34268560	34301304	1.40856e+06	3.28764e+07	34284932	16742	31962	16553	31215	15433.3	29105.6	23	24.0151	52	18.5	19.3962	27	1.24324	1.92593	0.00386234	0.00873224	-1.17688	-1.11457	0.00190784
Bd3	35550482	35567706	Bd3	35952088	35968138	401019	35559094	35960113	19671	14329	19101	14838	18078.2	13247.8	24	25.0391	68	26.75	27.851	41.25	0.897196	1.64848	0.00588721	0.0166804	-1.5025	-1.44135	3.59379e-07
Bd3	37141090	37153736	Bd3	37499338	37510524	357518	37147413	37504931	13912	13371	14186	13843	12869.5	12378.3	17	17.852	52	16.5	17.3367	27.25	1.0303	1.90826	0.00582226	0.0178093	-1.61298	-1.54243	1.51026e-07
Bd3	39200011	39220839	Bd3	39721646	39734969	517882	39210425	3.97283e+07	26030	15120	26589	15324	23795.9	13965	45	46.3937	90	50.5	51.9506	52	0.891089	1.73077	0.010755	0.0215101	-1	-0.955997	0.004016
Bd3	59000519	59015232	Bd3	59223519	59234978	221373	5.90079e+07	5.92292e+07	12066	9272	12256	9156	11191.9	8643.24	27	28.1063	64	25.25	26.3179	33.25	1.06931	1.92481	0.00842035	0.0199593	-1.24511	-1.18718	1.70056e-05
Bd4	694536	718422	Bd4	2504163	2529410	1.81031e+06	706479	2.51679e+06	18573	24224	19172	23926	17087.6	22175	24	25.0391	52	20.75	21.708	25.5	1.15663	2.03922	0.00398695	0.0086384	-1.11548	-1.05433	0.00621747
Bd4	2410897	2437113	Bd4	4255235	4278845	1843035	2424005	4267040	23836	23040	23272	22548	21826.5	21111.2	18	18.8817	50	21.5	22.4775	28	0.837209	1.78571	0.00294863	0.00819063	-1.47393	-1.40494	0.00146114
Bd4	3399637	3416814	Bd4	3717631	3735510	318345	3.40823e+06	3.72657e+06	13730	16042	14224	16266	12704.3	14800	38	39.3023	72	33.75	34.985	48	1.12593	1.5	0.00884758	0.0167638	-0.921997	-0.873384	0.00700485
Bd4	4341353	4351313	Bd4	10651184	10664903	6.31171e+06	4346333	1.0658e+07	142003	10536	142117	10166	125718	9797.82	70	71.5677	127	33.5	34.7307	56.25	2.08955	2.25778	0.0241289	0.0437767	-0.859402	-0.827449	8.20087e-06
Bd4	4341553	4352943	Bd4	10599877	10617559	6261470	4347248	10608718	142030	14670	142432	14290	125741	13557.1	99	100.556	184	40	41.3307	63.75	2.475	2.88627	0.0277948	0.051659	-0.894205	-0.871706	2.1688e-10
Bd4	4761523	4774016	Bd4	4971439	4982586	209243	4.76777e+06	4.97701e+06	12107	9454	11850	8901	11229.2	8809.66	22	22.9903	53	21	21.9646	28.5	1.04762	1.85965	0.00759588	0.0182992	-1.26849	-1.20497	0.000227943
Bd4	6821468	6840225	Bd4	8553387	8583201	1.73745e+06	6.83085e+06	8568294	20546	28432	20779	27898	18866.8	25948.4	22	22.9903	53	20.25	21.1947	26.75	1.08642	1.98131	0.00369699	0.0089064	-1.26849	-1.20497	0.000227943
Bd4	11032878	11047353	Bd4	12959154	12970550	1.92474e+06	1.10401e+07	12964852	20350	13277	19136	12749	18690.2	12292.9	23	24.0151	58	22	22.9903	34	1.04545	1.70588	0.00725634	0.0182986	-1.33442	-1.27211	1.16322e-05
Bd4	11077648	11090997	Bd4	11526355	11541560	449635	1.10843e+07	1.1534e+07	11275	16999	11244	16826	10471.6	15665.7	25	26.0622	55	21.75	22.7339	27.75	1.14943	1.98198	0.00714622	0.0157217	-1.1375	-1.07747	0.00199319
Bd4	11127959	11145466	Bd4	12423375	12445969	1.29796e+06	1.11367e+07	12434672	17181	24479	16050	23814	15830.2	22404	48	49.4262	88	47.75	49.1737	57.5	1.00524	1.53043	0.00976988	0.0179114	-0.874469	-0.832226	0.00179521
Bd4	11528563	11553130	Bd4	12034687	12062625	507810	1.15408e+07	12048656	25606	26775	25190	26490	23415.6	24463.9	75	76.5797	134	84.25	85.8356	101.5	0.890208	1.3202	0.0116591	0.0208309	-0.83727	-0.807199	0.00345503
Bd4	11569207	11588770	Bd4	12015008	12035774	446402	1.1579e+07	12025391	20992	23468	20599	23057	19268.5	21495.9	48	49.4262	89	41.75	43.104	52.25	1.1497	1.70335	0.00971464	0.0180126	-0.890771	-0.848528	0.000984196
Bd4	12465000	12482267	Bd4	13248893	13267902	784764	1.24736e+07	1.32584e+07	18719	18668	17998	18350	17219.4	17173.4	54	55.4808	110	56	57.4962	86.25	0.964286	1.27536	0.01215	0.0247501	-1.02647	-0.987442	1.88979e-06
Bd4	16617546	16650329	Bd4	17547615	17571994	925867	1.66339e+07	1.75598e+07	31625	20538	30876	20976	28804.5	18859.6	34	35.2392	71	36.25	37.5257	44.5	0.937931	1.59551	0.00485484	0.010138	-1.06228	-1.01064	0.00274468
Bd4	17176469	17197822	Bd4	17530630	17547432	351886	1.71871e+07	17539031	21218	16292	20813	16692	19472	15026.2	38	39.3023	83	40.25	41.5842	54.75	0.944099	1.51598	0.00812897	0.0177554	-1.12711	-1.0785	3.81866e-05
Bd4	18052661	18056004	Bd4	21425606	21428276	3.37261e+06	1.80543e+07	21426941	3936	3745	4121	3710	3729	3551.38	22	22.9903	60	6	6.42598	15.25	3.66667	3.93443	0.0298631	0.0814448	-1.44746	-1.38394	3.67728e-07
Bd4	18139571	18169989	Bd4	18990514	19013212	847083	18154780	19001863	28457	18600	28658	18940	25970.8	17112	24	25.0391	59	22.25	23.2466	31.75	1.07865	1.85827	0.00368798	0.00906629	-1.29768	-1.23653	2.03173e-05
Bd4	18764770	18796518	Bd4	21395331	21415639	2624841	18780644	21405485	25865	15865	25806	15697	23647.9	14639.7	24	25.0391	52	23	24.0151	31.25	1.04348	1.664	0.00376308	0.00815334	-1.11548	-1.05433	0.00621747
Bd4	18844139	18877029	Bd4	20707527	20725602	1.85598e+06	18860584	2.07166e+07	21403	12906	21593	12391	19638.6	11955.8	23	24.0151	54	5	5.37347	15.5	4.6	3.48387	0.00368349	0.00864818	-1.23133	-1.16902	0.000373856
Bd4	19027193	19054514	Bd4	23338396	23342688	4.29969e+06	1.90409e+07	23340542	18129	53233	17373	50114	16686.8	48010.4	39	40.3168	77	0.25	0.284328	2	39	38.5	0.0100694	0.0198805	-0.981384	-0.933479	0.000685302
Bd4	19028895	19044668	Bd4	20896554	20908056	1.86552e+06	1.90368e+07	20902305	12115	14999	11674	14434	11236.5	13855.3	23	24.0151	51	10.5	11.1271	18.75	2.19048	2.72	0.00688282	0.0152619	-1.14886	-1.08656	0.00419364
Bd4	19144751	19208703	Bd4	20856140	20888643	1.69566e+06	19176727	2.08724e+07	42647	17622	41201	16887	38624.6	16228.8	67	68.5572	175	60	61.5227	131.25	1.11667	1.33333	0.00566961	0.0148087	-1.38512	-1.35197	1.87202e-23
Bd4	19201115	19231201	Bd4	23338250	23342696	4124315	19216158	23340473	21457	53989	20537	50813	19687.2	48679.3	49	50.4363	103	1.25	1.37904	1.75	39.2	58.8571	0.0115818	0.0243455	-1.07179	-1.03011	2.1972e-07
Bd4	19235607	19267035	Bd4	23336499	23342697	4088277	19251321	23339598	18145	55480	17669	52454	16701.2	49997.9	42	43.3573	84	1.25	1.37904	3	33.6	28	0.00911097	0.0182219	-1	-0.954116	0.000110253
Bd4	19239409	19267426	Bd4	21056689	21074979	1.81242e+06	1.92534e+07	21065834	17014	12741	16692	12546	15679.3	11805.8	16	16.8212	56	9.5	10.0865	26.25	1.68421	2.13333	0.00282018	0.00987062	-1.80735	-1.73515	1.64415e-10
Bd4	19267529	19306214	Bd4	23337819	23345536	4054806	1.92869e+07	2.33417e+07	19940	54721	19773	51717	18320.7	49326.7	62	63.5341	116	2	2.18694	3	31	38.6667	0.0109058	0.0204044	-0.903785	-0.868522	8.6205e-06
Bd4	19280962	19307165	Bd4	20848180	20882585	1571319	1.92941e+07	2.08654e+07	15473	17927	15439	17201	14284.8	16504.3	29	30.1475	80	15	15.7891	34.75	1.93333	2.30216	0.00390545	0.0107737	-1.46395	-1.40796	1.47053e-10
Bd4	19357022	19458844	Bd4	23336459	23345537	3933065	19407933	23340998	61175	55946	58998	53020	55028.4	50409.9	190	190.623	345	9.25	9.82599	19	20.5405	18.1579	0.0139838	0.0253916	-0.860597	-0.855877	2.57161e-20
Bd4	19358349	19391807	Bd4	20855803	20887625	1496636	19375078	20871714	20927	17244	20382	16585	19210	15887.2	32	33.2044	101	27.25	28.3616	65.75	1.17431	1.53612	0.00400104	0.0126283	-1.65821	-1.60491	9.7859e-18
Bd4	19384263	19415699	Bd4	20713169	20722559	1317883	19399981	20717864	20058	10547	19850	10135	18427	9807.86	29	30.1475	93	6.25	6.68857	12.75	4.64	7.29412	0.00579781	0.018593	-1.68118	-1.62519	1.43152e-16
Bd4	19393418	19444930	Bd4	20848152	20889371	1.44959e+06	19419174	2.08688e+07	31274	20783	30103	19828	28490.8	19080.3	78	79.5838	179	58.25	59.7617	125	1.33906	1.432	0.00686551	0.0157555	-1.19841	-1.16941	2.90902e-18
Bd4	19438073	19457650	Bd4	21379240	21411761	1947639	1.94479e+07	2.13955e+07	12992	26532	11995	26200	12034	24246.1	15	15.7891	52	10.75	11.387	26.75	1.39535	1.94393	0.00235003	0.00814677	-1.79355	-1.71958	1.89505e-09
Bd4	19467592	19553414	Bd4	23336153	23343989	3829568	19510503	23340071	53896	55992	51433	53015	48597	50450.5	166	166.97	297	6.5	6.95096	15	25.5385	19.8	0.0144666	0.025883	-0.83928	-0.830877	3.01811e-16
Bd4	19556467	19695012	Bd4	23335365	23345539	3.71471e+06	1.96257e+07	23340452	102175	56992	98035	53974	91022	51334.4	276	274.957	503	21	21.9646	34.75	13.1429	14.4748	0.0151477	0.0276061	-0.86589	-0.871353	1.84173e-31
Bd4	19581988	19642687	Bd4	20894784	20914051	1292080	1.96123e+07	2.09044e+07	50748	18300	48716	17481	45810.6	16841.2	105	106.532	190	33.5	34.7307	47.25	3.13433	4.02116	0.0107173	0.0193933	-0.85561	-0.834715	7.84335e-10
Bd4	19589235	19620162	Bd4	21488674	21510813	1895045	1.96047e+07	2.14997e+07	30947	22018	30104	22097	28198.5	20192.1	27	28.1063	65	20.75	21.708	25.25	1.3012	2.57426	0.00415289	0.0099977	-1.26748	-1.20955	7.27323e-06
Bd4	19853164	19880631	Bd4	21304868	21326442	1.44876e+06	1.98669e+07	21315655	21467	16773	20841	17054	19696.2	15461.3	16	16.8212	50	11	11.6467	20.25	1.45455	2.46914	0.00266295	0.00832173	-1.64386	-1.57165	1.78185e-07
Bd4	19884326	19917527	Bd4	20894812	20914186	1.00357e+06	1.99009e+07	20904499	21300	18271	20930	17444	19545.8	16815	35	36.2558	70	8.75	9.30462	21	4	3.33333	0.00543365	0.0108673	-1	-0.949143	0.00162659
Bd4	19890348	19919547	Bd4	23337938	23342691	3435367	1.99049e+07	2.33403e+07	19875	54042	19392	50882	18262.1	48726.2	49	50.4363	91	0.25	0.284328	2.25	49	40.4444	0.0117797	0.0218766	-0.893085	-0.851404	0.000672655
Bd4	19959596	19993391	Bd4	20710656	20726026	741848	1.99765e+07	20718341	20634	12236	20894	11767	18946.1	11346.6	46	47.4049	91	18.5	19.3962	29.5	2.48649	3.08475	0.00763669	0.0151074	-0.984233	-0.940829	4.62861e-05
Bd4	19967237	20052128	Bd4	23337449	23345557	3.33182e+06	2.00097e+07	23341503	50779	55214	51036	52208	45838.1	49762.7	131	132.356	275	8.25	8.78269	10	15.8788	27.5	0.0114973	0.0241356	-1.06986	-1.055	7.09135e-24
Bd4	19987509	20022882	Bd4	20854487	20877097	860596	2.00052e+07	20865792	20699	11853	20819	11420	19004.6	10998	27	28.1063	68	27	28.1063	41.75	1	1.62874	0.00380072	0.00957219	-1.33258	-1.27464	5.2096e-07
Bd4	20029596	20050710	Bd4	21001824	21033364	977441	20040153	21017594	14806	20480	14570	20365	13680.4	18807.3	31	32.186	72	17	17.852	30.25	1.82353	2.38017	0.00480544	0.011161	-1.21573	-1.16156	4.07875e-06
Bd4	20384074	20406990	Bd4	23337251	23342693	2944440	20395532	23339972	13720	54778	13816	51661	12695.2	49377.1	31	32.186	71	0.75	0.835452	1	31	71	0.00892256	0.0204355	-1.19555	-1.14138	9.22061e-06
Bd4	20710564	20725767	Bd4	23337151	23342692	2621756	2.07182e+07	2.33399e+07	12131	54796	11613	51662	11251.1	49393.1	60	61.5227	111	15.25	16.0472	19.5	3.93443	5.69231	0.0236081	0.0436751	-0.887525	-0.851368	3.41296e-05
Bd4	20970835	20996853	Bd4	21777385	21807687	808692	20983844	21792536	15275	24952	15186	25236	14105.4	22828.7	31	32.186	66	28.5	29.6375	37.75	1.08772	1.74834	0.00449265	0.00956499	-1.0902	-1.03603	0.000442424
Bd4	21092468	21122118	Bd4	22041142	22065028	945792	21107293	22053085	20309	15553	20394	15376	18653.2	14357.2	25	26.0622	72	24.25	25.2949	45.25	1.03093	1.59116	0.00381151	0.0109772	-1.52607	-1.46604	4.09106e-10
Bd4	21177843	21196064	Bd4	22364519	22390780	1190696	2.1187e+07	2.23776e+07	17697	23727	17805	23189	16296.6	21728.6	24	25.0391	52	19.25	20.1673	26.25	1.24675	1.98095	0.00440383	0.00954162	-1.11548	-1.05433	0.00621747
Bd4	21996914	22012714	Bd4	23338250	23342686	1335654	22004814	23340468	10241	52940	10053	49775	9528.6	47751.2	48	49.4262	93	1.75	1.91841	1.25	27.4286	74.4	0.0193606	0.0375112	-0.954196	-0.911954	7.99258e-05
Bd4	22057120	22066805	Bd4	23339410	23342710	1.2791e+06	2.2062e+07	23341060	7196	52348	7140	49188	6740.24	47227.2	20	20.9379	54	2.5	2.72217	6	8	9	0.0125716	0.0339434	-1.43296	-1.36684	4.50619e-06
Bd4	22911610	22939789	Bd4	24061926	24088420	1.14947e+06	2.29257e+07	24075173	26816	27776	26380	27850	24500.7	25360.9	34	35.2392	68	28.25	29.3824	35.25	1.20354	1.92908	0.00507585	0.0101517	-1	-0.948353	0.00238772
Bd4	23014028	23054608	Bd4	24403440	24425379	1.38009e+06	23034318	2.44144e+07	27138	21228	26734	20685	24789.3	19481	33	34.2221	75	32	33.2044	41	1.03125	1.82927	0.00430829	0.00979157	-1.18442	-1.13196	4.43424e-06
Bd4	23337369	23345553	Bd4	24682125	24703063	1351133	23341461	24692594	55241	11879	52252	12260	49786.6	11021.7	56	57.4962	104	3.75	4.05208	5	14.9333	20.8	0.0156953	0.0291484	-0.893085	-0.855046	8.56769e-05
Bd4	23339178	23343998	Bd4	25493845	25521924	2.1663e+06	23341588	2.55079e+07	52863	17814	49721	18166	47683	16402.3	41	42.3442	80	1	1.10789	2.25	41	35.5556	0.010172	0.0198477	-0.964376	-0.917834	0.000615126
Bd4	23339208	23342686	Bd4	24645817	24659004	1.31146e+06	23340947	2.46524e+07	51462	10251	48220	10173	46442.9	9537.73	39	40.3168	78	1.25	1.37904	1.25	31.2	62.4	0.0191013	0.0382026	-1	-0.952094	0.000349765
Bd4	24905578	24912778	Bd4	25033574	25052053	133636	24909178	2.50428e+07	5908	19181	5795	19418	5554.48	17636.3	28	29.1272	64	22	22.9903	19	1.27273	3.36842	0.00889986	0.0203425	-1.19265	-1.1357	6.17515e-05
Bd4	25276557	25292761	Bd4	25480113	25495797	203296	25284659	25487955	12814	9224	13099	9531	11872.2	8599.34	35	36.2558	71	19.75	20.6811	29.75	1.77215	2.38655	0.00895868	0.0181733	-1.02046	-0.969607	0.000819477
Bd4	25767751	25787749	Bd4	27571585	27599923	1808004	25777750	27585754	18899	30432	18514	29091	17381.8	27738.1	26	27.0846	55	24.75	25.8065	27	1.05051	2.03704	0.00439042	0.00928742	-1.08092	-1.02196	0.00615108
Bd4	26401687	26432050	Bd4	28107898	28130962	1.70256e+06	2.64169e+07	28119430	25876	21521	24861	22004	23657.8	19744.8	31	32.186	62	31.25	32.4407	38.25	0.992	1.62092	0.00473592	0.00947183	-1	-0.945833	0.00961021
Bd4	27344296	27387094	Bd4	28743528	28776792	1394465	27365695	28760160	45249	25886	44363	26517	40935.3	23666.8	53	54.4727	111	63.25	64.7906	93	0.837945	1.19355	0.00568737	0.0119113	-1.0665	-1.02696	0.000433015
Bd4	27421585	27451907	Bd4	30038160	30063715	2.61419e+06	27436746	3.00509e+07	28823	24241	28602	24497	26298.5	22190.3	29	30.1475	66	29	30.1475	39.25	1	1.68153	0.00423612	0.00964082	-1.18641	-1.13043	4.28584e-05
Bd4	30164110	30169376	Bd4	30231315	30235817	66823	30166743	30233566	6278	4506	6215	4605	5895.57	4258.12	22	22.9903	50	21	21.9646	32.75	1.04762	1.52672	0.0183832	0.0417799	-1.18442	-1.1209	0.00274967
Bd4	30434659	30449644	Bd4	31291776	31312530	860002	3.04422e+07	31302153	17975	20722	18085	20162	16547.7	19025.3	34	35.2392	73	17.5	18.367	29	1.94286	2.51724	0.00776497	0.0166718	-1.10236	-1.05071	6.75126e-05
Bd4	30645369	30668394	Bd4	31292464	31322472	650586	3.06569e+07	31307468	26061	28921	25595	28059	23823.7	26386.2	75	76.5797	137	75.25	76.8301	105.5	0.996678	1.29858	0.011543	0.0210852	-0.869213	-0.839142	1.49327e-06
Bd4	30670640	30687224	Bd4	31203846	31221839	533910	30678932	3.12128e+07	13006	20357	13010	19880	12046.7	18696.5	22	22.9903	62	23	24.0151	34.5	0.956522	1.7971	0.00519324	0.0146355	-1.49476	-1.43125	2.77401e-07
Bd4	30769197	30784470	Bd4	31211278	31229469	443540	3.07768e+07	3.12204e+07	13962	20876	13614	20627	12914.9	19164	26	27.0846	66	25.75	26.8291	38.5	1.00971	1.71429	0.0063416	0.0160979	-1.34395	-1.28499	7.20937e-07
Bd4	30911160	30933517	Bd4	31301543	31318288	387577	3.09223e+07	3.13099e+07	22784	17562	22396	16971	20881	16174.6	47	48.4158	87	48.5	49.9313	62.5	0.969072	1.392	0.00981075	0.0181603	-0.888355	-0.845538	0.00479314
Bd4	32544850	32549720	Bd4	32616521	32620791	71371	32547285	32618656	5820	4768	6114	5126	5473.3	4500.9	20	20.9379	52	18.25	19.139	32	1.09589	1.625	0.0178602	0.0464366	-1.37851	-1.31239	3.00851e-05
Bd4	32668741	32682193	Bd4	33051305	33064947	382659	32675467	33058126	13100	13637	13491	13716	12132.1	12619.9	21	21.9646	62	26.5	27.5956	38.5	0.792453	1.61039	0.00632629	0.0186776	-1.56188	-1.49709	4.68352e-05
Bd4	33300403	33311278	Bd4	33480537	33492052	180454	3.33058e+07	3.34863e+07	11359	11556	11443	11728	10548.2	10727.6	22	22.9903	57	21	21.9646	35	1.04762	1.62857	0.00801995	0.020779	-1.37346	-1.30994	6.40577e-06
Bd4	33445536	33457720	Bd4	33553811	33563606	107080	33451628	3.35587e+07	13927	9931	14041	10169	12883.1	9245.54	56	57.4962	103	50.5	51.9506	58.5	1.10891	1.76068	0.0207962	0.0382501	-0.879146	-0.841107	0.000156697
Bd4	33895933	33906108	Bd4	34118522	34132202	224342	3.3901e+07	34125362	11262	12954	11342	13341	10459.8	11999.5	24	25.0391	54	20	20.9379	22.75	1.2	2.37363	0.00821174	0.0184764	-1.16993	-1.10878	0.00132177
Bd4	34030904	34063676	Bd4	35229923	35253292	1.19432e+06	34047290	3.52416e+07	29570	23451	30799	22662	26967	21480.6	29	30.1475	62	28.25	29.3824	34.25	1.02655	1.81022	0.0042162	0.00901394	-1.09622	-1.04023	0.000943847
Bd4	36761441	36772287	Bd4	37040990	37056749	282006	36766864	3.70489e+07	12732	15742	12838	16012	11797.7	14528.4	31	32.186	68	25	26.0622	34.5	1.24	1.97101	0.00951046	0.0208617	-1.13327	-1.0791	9.81155e-05
Bd4	37399262	37412171	Bd4	37778229	37789322	378059	3.74057e+07	3.77838e+07	13812	11676	13831	11927	12778.7	10836.9	21	21.9646	55	21.5	22.4775	37	0.976744	1.48649	0.00714126	0.0187033	-1.38904	-1.32425	1.88305e-05
Bd4	38050438	38072728	Bd4	39452936	39478166	1403968	38061583	39465551	20309	22965	20254	23139	18653.2	21043.8	23	24.0151	54	22.25	23.2466	32.75	1.03371	1.64885	0.00395052	0.00927514	-1.23133	-1.16902	0.000373856
Bd4	40029822	40053342	Bd4	42666752	42696762	2640175	40041582	42681757	18210	26671	18423	27080	16759.9	24370.7	27	28.1063	63	26	27.0846	39	1.03846	1.61538	0.00411689	0.00960609	-1.22239	-1.16446	3.9167e-05
Bd4	40805298	40816071	Bd4	41001778	41015572	197990	4.08107e+07	41008675	8951	10331	8834	10466	8349.56	9610.75	25	26.0622	57	22.25	23.2466	29.25	1.1236	1.94872	0.00830598	0.0189376	-1.18903	-1.129	0.000412503
Bd4	41753594	41770072	Bd4	42080319	42097016	326834	41761833	4.20887e+07	9929	13877	10407	14051	9243.71	12837.7	36	37.2718	72	21.75	22.7339	39.25	1.65517	1.83439	0.00885716	0.0177143	-1	-0.949911	0.00110792
Bd4	43102126	43110342	Bd4	43183572	43191886	81495	43106234	43187729	5693	8241	5904	8360	5356.1	7699.29	35	36.2558	70	29	30.1475	39.25	1.2069	1.78344	0.0172822	0.0345643	-1	-0.949143	0.00162659
Bd4	43992157	44006390	Bd4	44316095	44327472	322510	4.39993e+07	4.43218e+07	10924	8719	11442	8555	10151.7	8137.19	26	27.0846	55	21.5	22.4775	34.5	1.2093	1.5942	0.00828642	0.017529	-1.08092	-1.02196	0.00615108
Bd4	44140607	44145245	Bd4	44193345	44199425	53459	44142926	44196385	4320	5679	4390	5889	4085.61	5343.18	24	25.0391	54	25.75	26.8291	34	0.932039	1.58824	0.0182768	0.0411228	-1.16993	-1.10878	0.00973788
Bd4	44817539	44838663	Bd4	46518424	46542076	1702149	44828101	46530250	17048	21774	17285	22056	15710	19972.5	21	21.9646	52	19.25	20.1673	26	1.09091	2	0.00382805	0.00947897	-1.30812	-1.24333	0.000133999
Bd4	45560549	45570909	Bd4	45736228	45751330	178050	45565729	45743779	8154	11151	8434	11485	7619.54	10358.6	29	30.1475	68	33	34.2221	43	0.878788	1.5814	0.00929627	0.0217981	-1.22948	-1.1735	0.00087606
Bd5	1587836	1611086	Bd5	3064141	3090887	1478053	1599461	3077514	13242	21311	12885	21046	12261.1	19555.7	19	19.9103	56	18.25	19.139	27.5	1.0411	2.03636	0.00310185	0.00914231	-1.55943	-1.49191	1.02036e-07
Bd5	2584795	2619168	Bd5	3850241	3889280	1267779	2.60198e+06	3.86976e+06	30371	31466	30135	30152	27683.5	28662.4	71	72.5706	130	57.5	59.0067	69	1.23478	1.88406	0.00789395	0.0144537	-0.872621	-0.841055	3.10214e-06
Bd5	5466427	5490354	Bd5	6408153	6433219	942296	5.47839e+06	6420686	14468	16649	13989	15938	13373.9	15349.2	24	25.0391	56	17.75	18.6244	31	1.35211	1.80645	0.00399835	0.00932947	-1.22239	-1.16125	0.000261825
Bd5	6399601	6419975	Bd5	9340871	9366710	2.944e+06	6409788	9.35379e+06	14630	17083	14277	16718	13520.8	15741.6	10	10.607	53	11.25	11.9064	30	0.888889	1.76667	0.0017662	0.00936084	-2.40599	-2.32097	7.88331e-15
Bd5	7138643	7156443	Bd5	9173699	9209411	2044012	7147543	9191555	9967	23935	9758	22619	9278.42	21915.5	19	19.9103	53	13.5	14.2385	21.25	1.40741	2.49412	0.00289805	0.00808403	-1.47999	-1.41247	2.21369e-06
Bd5	7473787	7501144	Bd5	8852891	8878707	1.37833e+06	7.48747e+06	8865799	20304	18065	19878	17920	18648.7	16629	21	21.9646	65	26.75	27.851	42.5	0.785047	1.52941	0.00322353	0.00997758	-1.63005	-1.56526	5.15433e-06
Bd5	7607462	7631012	Bd5	9177139	9216663	1577664	7619237	9196901	14471	26104	14748	24299	13376.6	23862.3	29	30.1475	86	21.75	22.7339	55.25	1.33333	1.55656	0.00375276	0.0111289	-1.56828	-1.5123	3.13655e-13
Bd5	7832928	7861585	Bd5	9567746	9589786	1.73151e+06	7.84726e+06	9578766	14552	13920	14223	13827	13450.1	12876.8	15	15.7891	52	12.5	13.203	32	1.2	1.625	0.00241497	0.0083719	-1.79355	-1.71958	1.89505e-09
Bd5	7852616	7863466	Bd5	8136113	8150769	285400	7858041	8143441	4749	8674	4734	8634	4483.3	8095.99	24	25.0391	53	24.75	25.8065	23.5	0.969697	2.25532	0.00768019	0.0169604	-1.14296	-1.08181	0.00682229
Bd5	7896096	7928699	Bd5	9537810	9563211	1638113	7.9124e+06	9.55051e+06	20767	15989	20121	15390	19065.9	14752	19	19.9103	78	21	21.9646	47.75	0.904762	1.63351	0.00267361	0.0109759	-2.03747	-1.96996	5.97813e-17
Bd5	7906024	7924453	Bd5	8926797	8955604	1025962	7.91524e+06	8.9412e+06	11957	17924	11563	17934	11092.7	16501.6	23	24.0151	55	14.5	15.2726	32.75	1.58621	1.67939	0.00397427	0.0095037	-1.2578	-1.19549	0.000161131
Bd5	8052695	8082895	Bd5	9157011	9180088	1.10075e+06	8067795	9.16855e+06	19572	13751	19335	13142	17988.9	12723.4	24	25.0391	67	15	15.7891	30.5	1.6	2.19672	0.00367684	0.0102645	-1.48113	-1.41998	1.10443e-08
Bd5	8052834	8090306	Bd5	9502126	9533911	1.44645e+06	8071570	9.51802e+06	22648	21975	22211	20864	20758.7	20153.4	40	41.3307	102	42.75	44.1167	72.75	0.935673	1.40206	0.00471411	0.012021	-1.3505	-1.30328	2.64343e-10
Bd5	10201127	10214066	Bd5	10671383	10684037	470114	1.02076e+07	10677710	11389	10419	11838	9899	10575.5	9691.07	18	18.8817	50	19	19.9103	34.25	0.947368	1.45985	0.00574056	0.015946	-1.47393	-1.40494	4.07616e-05
Bd5	10414549	10429571	Bd5	10821027	10832925	404916	10422060	10826976	14863	10029	15224	10178	13732.1	9335.04	23	24.0151	53	19.75	20.6811	29	1.16456	1.82759	0.00697358	0.0160696	-1.20436	-1.14205	0.000852186
Bd5	13120304	13130438	Bd5	13394271	13408944	276236	13125371	1.34016e+07	9989	14155	9781	14116	9298.51	13090	28	29.1272	58	26.75	27.851	30.25	1.04673	1.91736	0.0092127	0.0190835	-1.05063	-0.993684	0.00591975
Bd5	14459027	14476237	Bd5	14879203	14888652	416296	14467632	1.48839e+07	17803	7992	17536	8018	16392.3	7470.99	27	28.1063	59	24	25.0391	26.25	1.125	2.24762	0.00826653	0.0180639	-1.12776	-1.06982	0.000943924
Bd5	16683521	16696480	Bd5	16994441	17004564	309502	1.669e+07	1.69995e+07	11677	7461	11795	7740	10837.8	6983.68	15	15.7891	53	20	20.9379	24.25	0.75	2.18557	0.00530421	0.0187416	-1.82103	-1.74706	1.17497e-05
Bd5	18527152	18542606	Bd5	18927443	18945023	401354	18534879	18936233	14533	16066	14334	16268	13432.9	14821.7	30	31.1671	65	32.5	33.7133	35	0.923077	1.85714	0.00741247	0.0160604	-1.11548	-1.06042	0.00424547
Bd5	22944341	22958358	Bd5	23249945	23261317	304282	2.29513e+07	23255631	10706	8865	10676	9145	9952.9	8270.85	24	25.0391	52	23	24.0151	29.5	1.04348	1.76271	0.00771558	0.0167171	-1.11548	-1.05433	0.00621747
Bd5	23035847	23038610	Bd5	23062661	23065641	26922.5	2.30372e+07	23064151	3241	3565	3083	3516	3081.85	3383.84	26	27.0846	55	19	19.9103	28.5	1.36842	1.92982	0.036952	0.0781676	-1.08092	-1.02196	0.00615108
Bd5	25509242	25517608	Bd5	25616925	25625515	107795	25513425	25621220	6531	5365	6629	5818	6128.58	5053.18	30	31.1671	61	25	26.0622	36	1.2	1.69444	0.0144411	0.0293636	-1.02385	-0.968786	0.00556973
Bd5	26866929	26885468	Bd5	27086282	27097075	215480	2.68762e+07	2.70917e+07	14163	7134	14398	7571	13097.3	6683.26	38	39.3023	73	37	38.2873	45.75	1.02703	1.59563	0.0105741	0.0203135	-0.941897	-0.893283	0.00371685

## Sheet: cold gained loops
chrA	startA	endA	chrB	startB	endB	distance(bp)	centerA	centerB	rawTargetAnchorAReads	rawTargetAnchorBReads	rawControlAnchorAReads	rawControlAnchorBReads	scaledTargetAnchorAReads	scaledTargetAnchorBReads	rawTargetCounts	scaledTargetCounts	rawControlCounts	rawTargetNearbyMedianCounts	scaledTargetNearbyMedianCounts	rawControlNearbyMedianCounts	rawTargetES	rawControlES	targetDensity	controlDensity	rawFc	scaledFc	poissonPvalue
Bd1	68713	78446	Bd1	177166	185462	107734	73579.5	181314	8362	6933	8201	6728	7810.18	6498.47	72	73.5733	35	42	43.3573	29	1.71429	1.2069	0.032596	0.0158453	1.04064	1.07183	5.18514e-05
Bd1	1507044	1530171	Bd1	2429934	2456833	924776	1.51861e+06	2.44338e+06	19627	22993	19904	23083	18038.5	21068.9	51	52.4552	21	34.75	36.0017	25	1.46763	0.84	0.00832104	0.00342631	1.28011	1.3207	0.00595308
Bd1	3599341	3622809	Bd1	4773563	4797658	1.17454e+06	3611075	4.78561e+06	23973	24182	24211	24365	21949.6	22137.3	53	54.4727	24	30.75	31.9314	23.25	1.72358	1.03226	0.00909515	0.00411856	1.14296	1.1825	0.000366703
Bd1	4185530	4204767	Bd1	5059046	5088875	878812	4.19515e+06	5.07396e+06	17476	30758	17635	30902	16096.9	28029.6	59	60.5166	24	30	31.1671	30.75	1.96667	0.780488	0.00981464	0.0039924	1.29768	1.3343	0.00738929
Bd1	5917187	5946279	Bd1	6958229	6975792	1.03528e+06	5931733	6.96701e+06	27312	18159	27694	18246	24945.2	16713.9	53	54.4727	20	22.75	23.759	15.75	2.32967	1.26984	0.00927216	0.00349893	1.40599	1.44553	9.43867e-07
Bd1	6389823	6395293	Bd1	6447039	6456716	59319.5	6392558	6.45188e+06	5241	11443	5192	11390	4938.57	10624.7	110	111.507	60	58	59.5101	54.75	1.89655	1.09589	0.0592747	0.0323316	0.874469	0.894095	9.41685e-06
Bd1	7902587	7913914	Bd1	8134800	8148093	233196	7.90825e+06	8.14145e+06	9624	13621	9762	13614	8965.05	12605.3	54	55.4808	22	27.75	28.8721	20	1.94595	1.1	0.0179023	0.00729353	1.29546	1.33449	9.19175e-06
Bd1	10431303	10434263	Bd1	10450080	10453835	19174.5	10432783	1.0452e+07	4287	4635	4344	4613	4054.99	4377.69	63	64.5393	30	35.5	36.7639	31.5	1.77465	0.952381	0.0765769	0.0364652	1.07039	1.10522	0.000923196
Bd1	13179904	13185296	Bd1	13335518	13339852	155085	13182600	13337685	5624	6294	5660	6194	5292.4	5910.31	57	58.5033	25	35.25	36.5099	21.5	1.61702	1.16279	0.0478348	0.0209802	1.18903	1.22659	4.59518e-05
Bd1	13552300	13558363	Bd1	13697338	13702266	144470	1.35553e+07	13699802	8624	4886	8317	4725	8050.2	4610.16	68	69.561	31	42	43.3573	28.5	1.61905	1.08772	0.0504981	0.0230212	1.13327	1.16601	1.07778e-05
Bd1	14458934	14462785	Bd1	14480118	14484326	21362.5	1.44609e+07	14482222	5956	6733	5782	6717	5598.75	6314.49	100	101.552	53	53	54.4727	38	1.88679	1.39474	0.10128	0.0536782	0.915936	0.938161	1.11768e-05
Bd1	15888057	15892507	Bd1	15917202	15921603	29120.5	15890282	1.59194e+07	5249	4494	5247	4575	4945.96	4247	53	54.4727	23	33	34.2221	24.75	1.60606	0.929293	0.048875	0.0212099	1.20436	1.2439	0.000934122
Bd1	16521793	16539687	Bd1	16898576	16912925	375010	16530740	1.69058e+07	20697	14090	20981	13699	19002.8	13031	86	87.5845	50	54.75	56.2367	49	1.57078	1.02041	0.0217704	0.0126572	0.782409	0.808747	0.00505208
Bd1	18167083	18171855	Bd1	18211242	18217362	44833	18169469	18214302	4795	7554	4922	7736	4525.91	7069.07	73	74.5757	38	30.25	31.4219	28.25	2.41322	1.34513	0.0547039	0.028476	0.941897	0.972705	0.000571673
Bd1	19598030	19602067	Bd1	19646465	19652707	49537.5	1.96e+07	19649586	5154	5756	5213	5650	4858.12	5414.25	63	64.5393	25	33.25	34.4764	23.75	1.89474	1.05263	0.0500257	0.0198515	1.33342	1.36825	1.95163e-07
Bd1	21888781	21895714	Bd1	21971704	21980148	83678.5	2.18922e+07	21975926	9309	8898	9332	8700	8677.07	8301.06	61	62.5286	29	34.75	36.0017	24.25	1.7554	1.19588	0.0323788	0.0153932	1.07276	1.10846	0.000259492
Bd1	22976265	22983567	Bd1	23026907	23033038	50056.5	22979916	2.303e+07	9330	7091	9064	6970	8696.28	6643.73	89	90.581	50	55.75	57.2443	33.5	1.59641	1.49254	0.0540779	0.0303809	0.831877	0.857281	0.00086109
Bd1	24401002	24417791	Bd1	24909067	24933130	511702	2.44094e+07	2.49211e+07	20137	25722	20321	24871	18498.2	23519.6	85	86.5852	46	44.25	45.6349	39	1.9209	1.17949	0.0169828	0.00919068	0.885829	0.912487	0.000339566
Bd1	26306580	26311567	Bd1	26365776	26371633	59631	2.63091e+07	2.63687e+07	6382	8134	6209	7871	5991.37	7601.2	69	70.5645	35	30.75	31.9314	21.5	2.2439	1.62791	0.0519353	0.026344	0.979241	1.01159	0.000468104
Bd1	27678332	27684415	Bd1	27715062	27719150	35732.5	2.76814e+07	27717106	7196	4889	6970	5085	6740.24	4612.94	62	63.5341	25	28	29.1272	17.75	2.21429	1.40845	0.0497544	0.0200622	1.31034	1.3456	5.04357e-07
Bd1	28939741	28963555	Bd1	30483765	30513029	1546749	28951648	30498397	27437	32834	27450	32884	25057.2	29884.5	61	62.5286	27	39	40.3168	32	1.5641	0.84375	0.00938034	0.00415195	1.17585	1.21156	0.00630929
Bd1	29494311	29501909	Bd1	29618588	29624602	123485	29498110	29621595	11838	7552	11953	7724	10984.4	7067.24	99	100.556	52	55.25	56.7406	46	1.79186	1.13043	0.0593631	0.0311806	0.928917	0.951416	8.53595e-06
Bd1	32209238	32211782	Bd1	32224978	32228302	16130	32210510	32226640	3561	5486	3724	5218	3380.12	5164.96	60	61.5227	31	28.25	29.3824	27.75	2.12389	1.11712	0.0834573	0.0431196	0.952694	0.988851	0.00471818
Bd1	32416058	32445093	Bd1	34113942	34139790	1.69629e+06	3.24306e+07	34126866	30176	32461	29839	32563	27509.1	29551.4	61	62.5286	27	40.5	41.8375	27	1.50617	1	0.00907183	0.0040154	1.17585	1.21156	2.16157e-05
Bd1	34391127	34410730	Bd1	35000380	35025138	611830	3.44009e+07	35012759	24377	30180	23521	29456	22312.4	27512.7	103	104.541	50	61.75	63.2827	45.5	1.66802	1.0989	0.0189513	0.00919966	1.04264	1.06406	6.57017e-08
Bd1	35950055	35962744	Bd1	45324278	45328285	9369882	3.59564e+07	4.53263e+07	11340	3996	13742	4047	10530.8	3784.76	57	58.5033	26	0	0	1.25	57	20.8	0.0278654	0.0127105	1.13245	1.17001	0.000169195
Bd1	36639627	36646558	Bd1	36815906	36833191	181456	3.66431e+07	3.68245e+07	6670	12048	6275	12033	6256.52	11175.5	51	52.4552	16	18	18.8817	10.25	2.83333	1.56098	0.0171898	0.00539288	1.67243	1.71301	3.07691e-09
Bd1	37698241	37723501	Bd1	38067404	38078031	361846	37710871	3.80727e+07	27369	13135	26629	12796	24996.3	12163.9	112	113.495	53	52.25	53.7163	33.25	2.14354	1.59398	0.0254732	0.0120543	1.07943	1.09857	2.09163e-09
Bd1	37709519	37719873	Bd1	37923012	37931858	212739	37714696	37927435	12840	14289	12532	14702	11895.8	13211.6	82	83.586	36	48.25	49.6788	39.5	1.69948	0.911392	0.0348591	0.015304	1.18763	1.21526	4.10732e-06
Bd1	37932344	37941510	Bd1	38645163	38675500	723404	37936927	3.86603e+07	28612	26058	27237	25140	26109.6	23821	94	95.571	53	25.25	26.3179	11.25	3.72277	4.71111	0.0194223	0.0109509	0.826668	0.850581	0.000491629
Bd1	37932350	37941483	Bd1	38677851	38723114	763566	3.79369e+07	3.87005e+07	28524	42502	27157	42138	26030.8	38495.7	136	137.311	66	32	33.2044	14.75	4.25	4.47458	0.0204068	0.0099033	1.04307	1.05691	5.86986e-11
Bd1	37932421	37941113	Bd1	38557899	38605198	644782	37936767	3.85815e+07	28126	46537	26802	45112	25674.4	42078.2	156	157.096	86	33.5	34.7307	19.5	4.65672	4.41026	0.022741	0.0125367	0.859137	0.869235	1.62134e-08
Bd1	37936680	37940278	Bd1	38187027	38193774	251922	37938479	3.81904e+07	24119	7394	22809	7232	22080.7	6922.14	55	56.4887	21	9.25	9.82599	6	5.94595	3.5	0.0433946	0.0165688	1.38904	1.42757	6.98213e-07
Bd1	39261834	39274440	Bd1	39433069	39443857	170326	39268137	39438463	11414	13261	11078	12983	10598.3	12278.4	54	55.4808	24	23.75	24.7832	19.75	2.27368	1.21519	0.0188405	0.00837356	1.16993	1.20896	0.000157951
Bd1	39745997	39757877	Bd1	40133669	40151031	390413	39751937	40142350	12974	17252	12848	17179	12017.6	15894.4	54	55.4808	23	20	20.9379	19.25	2.7	1.19481	0.0150727	0.00641984	1.23133	1.27036	4.01226e-05
Bd1	39778654	39786077	Bd1	39829743	39836700	50856	3.97824e+07	3.98332e+07	8873	8285	8744	7966	8278.18	7739.62	98	99.5594	51	56.75	58.2515	33.75	1.72687	1.51111	0.055625	0.0289477	0.942285	0.965061	6.46342e-06
Bd1	39851444	39863083	Bd1	39934168	39943643	81642	3.98573e+07	3.99389e+07	10139	10638	10017	10616	9435.49	9890.87	94	95.571	48	56	57.4962	52.75	1.67857	0.909953	0.036338	0.0185556	0.969626	0.993539	0.000400631
Bd1	40336541	40345987	Bd1	40505271	40515092	168918	40341264	4.05102e+07	11001	11175	10952	10726	10221.9	10380.5	79	80.5847	29	47.75	49.1737	32	1.65445	0.90625	0.033467	0.0122853	1.4458	1.47445	2.82215e-09
Bd1	40905926	40924953	Bd1	41277670	41292211	369501	4.09154e+07	4.12849e+07	21304	14041	20520	13770	19549.4	12986.6	72	73.5733	38	33.75	34.985	24.25	2.13333	1.56701	0.0175069	0.00923977	0.921997	0.953182	0.00112797
Bd1	41349302	41358817	Bd1	41500550	41509922	151176	4.13541e+07	41505236	11790	8990	11044	8712	10940.7	8385.26	79	80.5847	37	47.5	48.9211	27.5	1.66316	1.34545	0.0341403	0.0159898	1.09433	1.12298	2.3368e-06
Bd1	41920591	41926208	Bd1	41956831	41962990	36511	4.19234e+07	4.19599e+07	7078	6557	7058	6434	6631.78	6152.51	72	73.5733	39	37.5	38.7949	29.5	1.92	1.32203	0.0499043	0.0270315	0.884523	0.915707	0.00283864
Bd1	44412747	44417389	Bd1	44465629	44471020	53256.5	44415068	4.44683e+07	6206	8142	6023	8194	5829.23	7608.54	58	59.5101	29	38.5	39.8096	26.5	1.50649	1.09434	0.0471846	0.0235923	1	1.03708	0.00251537
Bd1	44790317	44795324	Bd1	44860585	44870708	72826	4.47928e+07	4.48656e+07	5413	7174	5601	7022	5097.53	6720.02	58	59.5101	30	14	14.7557	9.75	4.14286	3.07692	0.031289	0.016184	0.95109	0.988172	0.00705427
Bd1	44962393	44986617	Bd1	46500225	46521023	1536119	44974505	46510624	28628	18589	28495	19266	26123.9	17102.1	50	51.4459	23	23.75	24.7832	21	2.10526	1.09524	0.00906459	0.00416971	1.12029	1.16142	0.0012364
Bd1	45033732	45041831	Bd1	45095894	45101649	60990	4.50378e+07	4.50988e+07	9813	8846	9844	8755	9137.75	8253.46	99	100.556	57	46	47.4049	37.5	2.15217	1.52	0.0583261	0.0335817	0.796467	0.818966	0.000618861
Bd1	47254513	47263894	Bd1	47524709	47538328	272315	4.72592e+07	4.75315e+07	11318	13329	11436	13119	10510.8	12340.2	53	54.4727	26	28	29.1272	20.75	1.89286	1.25301	0.0188084	0.00922675	1.02748	1.06702	0.00398523
Bd1	47565417	47581861	Bd1	47982967	48001428	418558	47573639	4.79922e+07	19319	19411	18946	19114	17760.7	17843.7	73	74.5757	39	49.25	50.6887	38.5	1.48223	1.01299	0.0170702	0.00911969	0.904422	0.935231	0.00147555
Bd1	47608837	47624988	Bd1	47895695	47907863	284866	4.76169e+07	47901779	20153	15993	19650	15881	18512.7	14755.6	80	81.5854	45	37.25	38.5411	37.25	2.14765	1.20805	0.0230577	0.0129699	0.830075	0.858386	0.0032878
Bd1	48079286	48089681	Bd1	48398494	48410751	320139	4.80845e+07	4.84046e+07	16265	15165	15992	15060	15001.8	14005.7	51	52.4552	25	25.75	26.8291	21.75	1.98058	1.14943	0.0183767	0.00900817	1.02857	1.06916	0.00595308
Bd1	48166703	48198993	Bd1	48968955	48997330	800294	48182848	4.89831e+07	34676	29249	34679	29253	31528.5	26679.8	83	84.586	45	54.25	55.7328	47	1.52995	0.957447	0.0111672	0.00605449	0.883186	0.910493	0.00276173
Bd1	54193762	54199567	Bd1	54235245	54240042	40979	5.41967e+07	5.42376e+07	6160	7205	6126	7008	5786.83	6748.51	68	69.561	36	37.25	38.5411	28.75	1.8255	1.25217	0.0523509	0.0277152	0.917538	0.950281	0.0025056
Bd1	54396373	54417338	Bd1	55695439	55718437	1.30008e+06	5.44069e+07	55706938	22182	21740	22129	21364	20339.6	19941.9	50	51.4459	18	27	28.1063	20.25	1.85185	0.888889	0.00928295	0.00334186	1.47393	1.51506	2.68104e-05
Bd1	54513765	54518969	Bd1	54638118	54643910	124647	54516367	54641014	7572	6169	7327	6291	7085.6	5795.13	52	53.4641	17	24	25.0391	11.75	2.16667	1.44681	0.0385986	0.0126188	1.61298	1.65304	8.65094e-09
Bd1	54887964	54904325	Bd1	55078374	55090456	188270	5.48961e+07	55084415	19965	11620	19491	11419	18343.2	10785.9	71	72.5706	32	46.5	47.9104	33.25	1.52688	0.962406	0.0203745	0.00918285	1.14975	1.18131	1.50124e-05
Bd1	55506915	55513411	Bd1	55565398	55570890	57981	55510163	55568144	8193	5984	7999	5893	7655.29	5624.58	81	82.5858	47	45.5	46.8994	39.75	1.78022	1.18239	0.0551495	0.0320003	0.785261	0.813233	0.00896517
Bd1	55943392	55946480	Bd1	55960089	55963408	16812.5	55944936	5.59617e+07	4296	4939	4251	4695	4063.34	4659.22	60	61.5227	24	33.75	34.985	25.75	1.77778	0.932039	0.0764363	0.0305745	1.32193	1.35809	9.40243e-06
Bd1	56094464	56106963	Bd1	56486201	56499023	391898	5.61007e+07	56492612	12211	17584	11950	17188	11323.8	16194.5	69	70.5645	31	33.25	34.4764	33	2.07519	0.939394	0.0222419	0.00999273	1.15433	1.18667	5.34178e-05
Bd1	56788379	56795325	Bd1	56872390	56876525	82605.5	56791852	5.68745e+07	7595	5249	7469	5260	7106.71	4945.96	57	58.5033	28	29.5	30.6574	22.25	1.9322	1.25843	0.0419855	0.0206244	1.02554	1.06309	0.00178821
Bd1	57529984	57546394	Bd1	58022854	58039282	492879	57538189	58031068	19294	14375	19004	14061	17738.2	13289.6	62	63.5341	29	40.5	41.8375	27	1.53086	1.07407	0.0154105	0.00720816	1.09622	1.13148	0.000117962
Bd1	58790252	58795454	Bd1	58850903	58855948	60572.5	58792853	5.88534e+07	6148	6262	6172	6429	5775.77	5880.83	62	63.5341	31	35.75	37.0179	25.75	1.73427	1.20388	0.0493853	0.0246927	1	1.03526	0.00112788
Bd1	58799554	58804625	Bd1	58824260	58828872	24476.5	5.88021e+07	58826566	3447	4257	3615	4203	3273.92	4027.15	58	59.5101	25	28.25	29.3824	22.75	2.0531	1.0989	0.0488901	0.0210733	1.21412	1.25121	1.92466e-05
Bd1	60665223	60671479	Bd1	60716445	60721181	50462	60668351	60718813	7043	6455	7087	6362	6599.61	6058.6	72	73.5733	40	44.25	45.6349	36.75	1.62712	1.08844	0.0534637	0.029702	0.847997	0.879181	0.00681333
Bd1	64918624	64923052	Bd1	64960688	64966197	42604.5	64920838	6.49634e+07	5953	5651	6128	5674	5595.99	5317.33	51	52.4552	23	29	30.1475	22.5	1.75862	1.02222	0.0418907	0.0188919	1.14886	1.18945	0.00053927
Bd1	65194473	65201998	Bd1	65291147	65299585	97130.5	6.51982e+07	65295366	7857	9357	7991	9394	7347.16	8720.97	66	67.5532	21	38.75	40.0632	28.5	1.70323	0.736842	0.0337468	0.0107376	1.65208	1.68563	2.20134e-06
Bd1	65264159	65275203	Bd1	65370886	65382625	107074	65269681	6.53768e+07	10962	13528	11120	13799	10186.3	12520.9	112	113.495	64	69	70.5645	53.75	1.62319	1.1907	0.0401246	0.0229283	0.807355	0.826489	7.61629e-05
Bd1	66635174	66639782	Bd1	66685464	66690687	50597.5	66637478	6.66881e+07	5359	6528	5292	6475	5047.63	6125.82	56	57.4962	28	33	34.2221	27	1.69697	1.03704	0.0464936	0.0232468	1	1.03804	0.00375894
Bd1	68045384	68056987	Bd1	68179751	68190250	133815	6.80512e+07	6.8185e+07	10797	6983	10568	7050	10035.9	6544.44	104	105.536	47	75.75	77.3309	45	1.37294	1.04444	0.0384065	0.0173568	1.14585	1.16701	8.93395e-10
Bd1	69972451	69977734	Bd1	70008617	70013150	35791	6.99751e+07	7.00109e+07	5491	5441	5452	5091	5169.58	5123.4	57	58.5033	21	29.5	30.6574	23	1.9322	0.913043	0.0473962	0.0174618	1.44057	1.47813	2.55054e-06
Bd1	70466185	70471870	Bd1	70538768	70544944	72828.5	7.0469e+07	70541856	6415	8153	6534	8074	6021.77	7618.62	65	66.5488	29	38	39.3023	20	1.71053	1.45	0.0447296	0.0199563	1.16439	1.19836	1.01217e-05
Bd1	70585588	70595634	Bd1	70676812	70682368	88979	70590611	70679590	11289	6189	11667	5961	10484.4	5813.56	103	104.541	57	66.25	67.8042	50.25	1.55472	1.13433	0.053884	0.0298193	0.853611	0.87503	5.65691e-05
Bd1	70913114	70924084	Bd1	71069828	71084432	158531	70918599	71077130	9319	13085	9568	12626	8686.22	12118.5	62	63.5341	33	29	30.1475	20.5	2.13793	1.60976	0.0197877	0.0105322	0.909802	0.945065	0.00831707
Bd1	71013839	71019409	Bd1	71071791	71077434	57988.5	71016624	7.10746e+07	6455	5664	6367	5450	6058.6	5329.33	70	71.5677	37	38.5	39.8096	30.5	1.81818	1.21311	0.0509541	0.0269329	0.91983	0.951782	0.00168087
Bd1	71599948	71606832	Bd1	71630683	71634652	29277.5	71603390	7.16327e+07	6867	3287	6683	3256	6437.77	3124.76	57	58.5033	25	25.75	26.8291	20.75	2.21359	1.20482	0.0428675	0.0188015	1.18903	1.22659	4.59518e-05
Bd1	73378212	73388025	Bd1	73554142	73566228	177066	7.33831e+07	73560185	9353	11012	9543	11302	8717.31	10231.9	51	52.4552	23	28	29.1272	22.75	1.82143	1.01099	0.0190086	0.00857248	1.14886	1.18945	0.00053927
Bd1	74652879	74665729	Bd1	74799059	74811171	145811	74659304	74805115	7850	9717	8127	9766	7340.73	9050.04	53	54.4727	26	28.75	29.8925	26.75	1.84348	0.971963	0.01733	0.00850153	1.02748	1.06702	0.00896221
Bd2	815131	837518	Bd2	2084968	2112889	1272604	826324	2.09893e+06	22206	20864	21807	20970	20361.2	19153.2	54	55.4808	25	33	34.2221	27	1.63636	0.925926	0.00876112	0.00405608	1.11103	1.15006	0.00562011
Bd2	3828417	3833581	Bd2	3860875	3865574	32225.5	3830999	3.86322e+06	5629	4827	5576	4815	5297.02	4555.54	60	61.5227	28	28.5	29.6375	25.5	2.10526	1.09804	0.049653	0.0231714	1.09954	1.13569	0.000174606
Bd2	6506262	6516056	Bd2	6605380	6615055	99058.5	6511159	6.61022e+06	9847	10475	9926	10545	9168.81	9742.17	97	98.5626	52	65	66.5488	57	1.49231	0.912281	0.040666	0.0218003	0.899473	0.922529	0.00193312
Bd2	7643721	7648003	Bd2	7677080	7681124	33240	7645862	7679102	4605	4217	4589	4162	4349.89	3990.02	60	61.5227	27	29.75	30.9123	18.25	2.01681	1.47945	0.058819	0.0264686	1.152	1.18816	5.02142e-05
Bd2	11967750	11971181	Bd2	11987126	11990043	19119	1.19695e+07	1.19886e+07	4543	4116	4484	3874	4292.43	3896.24	59	60.5166	31	27	28.1063	19.25	2.18519	1.61039	0.0758609	0.0398591	0.928447	0.965062	0.00942804
Bd2	12115777	12130139	Bd2	12438070	12453837	322996	12122958	1.2446e+07	12925	13516	12993	13474	11973.1	12510	59	60.5166	31	35.5	36.7639	27.5	1.66197	1.12727	0.0159834	0.00839808	0.928447	0.965062	0.00942804
Bd2	13457374	13463196	Bd2	13626167	13630908	168252	13460285	1.36285e+07	6882	6404	6633	6111	6451.56	6011.64	72	73.5733	38	36.25	37.5257	24	1.98621	1.58333	0.055635	0.0293629	0.921997	0.953182	0.00112797
Bd2	14799489	14808588	Bd2	14988316	14993708	186974	1.4804e+07	14991012	11122	6991	10660	6870	10332.2	6551.8	57	58.5033	24	19.25	20.1673	17.25	2.96104	1.3913	0.0321055	0.0135181	1.24793	1.28548	1.13815e-05
Bd2	15767204	15783675	Bd2	15933348	15944530	163500	1.57754e+07	15938939	16818	11326	16753	11140	15502	10518.1	75	76.5797	38	32.5	33.7133	26.75	2.30769	1.42056	0.0221372	0.0112162	0.980891	1.01096	0.000141273
Bd2	17319085	17323666	Bd2	17376958	17384019	59113	1.73214e+07	1.73805e+07	4550	6734	4507	6589	4298.91	6315.42	61	62.5286	29	31	32.186	30	1.96774	0.966667	0.0427667	0.0203317	1.07276	1.10846	0.000803608
Bd2	18680546	18700499	Bd2	19191851	19203042	506924	1.86905e+07	1.91974e+07	25407	11271	24806	10940	23237	10468	66	67.5532	20	31.75	32.9498	26.75	2.07874	0.747664	0.0172971	0.00524154	1.72247	1.75602	1.73997e-07
Bd2	21268425	21273287	Bd2	21292233	21295910	23215.5	21270856	2.12941e+07	6868	4989	6738	4844	6438.69	4705.49	95	96.5684	52	54.5	55.9848	34.5	1.74312	1.50725	0.0908071	0.0497049	0.869416	0.89304	0.000114632
Bd2	21870615	21878069	Bd2	21986193	21994294	115902	21874342	2.19902e+07	8977	8322	8976	8144	8373.36	7773.53	56	57.4962	27	30.5	31.6766	26	1.83607	1.03846	0.0293847	0.0141676	1.05247	1.09051	0.00124614
Bd2	22557535	22563534	Bd2	22605835	22613542	49154	2.25605e+07	2.26097e+07	6841	8566	6492	8665	6413.85	7997.08	91	92.5777	52	56	57.4962	50	1.625	1.04	0.0541918	0.0309668	0.807355	0.832152	0.00131135
Bd2	23191264	23196765	Bd2	23238730	23244428	47564.5	2.3194e+07	23241579	7902	7502	7959	7092	7388.44	7021.33	66	67.5532	35	30.5	31.6766	24.25	2.16393	1.4433	0.0481025	0.0255089	0.915111	0.948669	0.00373627
Bd2	24388024	24398030	Bd2	24577580	24586899	189212	24393027	2.45822e+07	9189	12422	8852	12483	8567.32	11515.8	80	81.5854	43	51	52.4552	38.25	1.56863	1.12418	0.0337889	0.0181615	0.895663	0.923974	0.000581512
Bd2	26703440	26707687	Bd2	26742447	26751879	41599.5	2.67056e+07	26747163	5542	11411	5472	11269	5216.69	10595.5	84	85.5857	43	46.5	47.9104	40.5	1.80645	1.06173	0.050122	0.0256577	0.966053	0.993033	3.90237e-05
Bd2	26938697	26943291	Bd2	26998396	27002811	59609.5	26940994	2.70006e+07	6710	4843	6386	4692	6293.33	4570.35	50	51.4459	24	26.75	27.851	22.75	1.86916	1.05495	0.0452998	0.0217439	1.05889	1.10002	0.00412098
Bd2	31038256	31051917	Bd2	31288660	31299672	249080	3.10451e+07	31294166	11226	11545	11160	11420	10427	10717.6	58	59.5101	28	26.75	27.851	22.25	2.16822	1.25843	0.0191871	0.00926273	1.05063	1.08771	0.000836817
Bd2	31683242	31691622	Bd2	31761704	31770910	78875	31687432	31766307	8871	8675	8897	8410	8276.34	8096.9	81	82.5858	47	45.25	46.6465	36.25	1.79006	1.29655	0.0375942	0.0218139	0.785261	0.813233	0.00896517
Bd2	31868658	31875678	Bd2	31928307	31934085	59028	31872168	31931196	6424	7872	6510	7474	6030.05	7360.92	74	75.5778	31	30.75	31.9314	23	2.4065	1.34783	0.0471946	0.0197707	1.25526	1.28569	6.22365e-08
Bd2	32259776	32267155	Bd2	32431885	32440071	172512	3.22635e+07	32435978	9756	8967	9324	9105	9085.67	8364.21	59	60.5166	22	35.25	36.5099	26.75	1.67376	0.82243	0.030939	0.0115366	1.42321	1.45983	8.37841e-05
Bd2	32444305	32453457	Bd2	32618361	32627630	174114	32448881	3.2623e+07	8666	9888	8730	9683	8088.66	9206.26	74	75.5778	36	40.5	41.8375	24.5	1.82716	1.46939	0.0327885	0.0159512	1.03953	1.06997	3.48789e-05
Bd2	32466296	32474145	Bd2	32686799	32695723	221040	3.24702e+07	32691261	9532	9339	9150	8949	8880.96	8704.51	62	63.5341	32	36.5	37.7796	24.75	1.69863	1.29293	0.0301706	0.0155719	0.954196	0.989459	0.00315727
Bd2	32482067	32488283	Bd2	32535192	32541168	53005	32485175	32538180	8636	5090	8302	5091	8061.19	4798.93	72	73.5733	27	45.25	46.6465	35.25	1.59116	0.765957	0.0482015	0.0180756	1.41504	1.44622	6.83147e-05
Bd2	32578583	32595664	Bd2	33321069	33351771	749296	3.25871e+07	33336420	15903	31324	15142	31551	14674.1	28535.5	56	57.4962	24	28	29.1272	23.25	2	1.03226	0.00956572	0.0040996	1.22239	1.26043	2.78192e-05
Bd2	35329994	35344374	Bd2	35639166	35648765	306782	35337184	3.5644e+07	15768	8561	15166	8427	14551.9	7992.5	55	56.4887	26	26.25	27.3401	21	2.09524	1.2381	0.0187212	0.00885004	1.08092	1.11945	0.000849644
Bd2	36511612	36525070	Bd2	36712487	36727458	201632	36518341	3.672e+07	12535	14799	12611	15053	11618.5	13674	69	70.5645	21	46.5	47.9104	25.75	1.48387	0.815534	0.0198103	0.00602922	1.71621	1.74855	1.82512e-09
Bd2	37071049	37083202	Bd2	37279615	37291441	208402	3.70771e+07	37285528	13110	14031	12976	13907	12141.2	12977.5	57	58.5033	28	30	31.1671	25.5	1.9	1.09804	0.019402	0.00953082	1.02554	1.06309	0.00178821
Bd2	37143053	37156722	Bd2	37375940	37392836	234500	3.71499e+07	37384388	14407	18623	14624	18454	13318.6	17132.8	70	71.5677	31	47.75	49.1737	30	1.46597	1.03333	0.0186929	0.00827829	1.17509	1.20704	2.04094e-06
Bd2	38431963	38447575	Bd2	38592299	38604449	158605	38439769	38598374	12826	13013	13234	12800	11883.1	12053.1	73	74.5757	40	33.75	34.985	28.75	2.16296	1.3913	0.0214623	0.0117601	0.867896	0.898705	0.00362993
Bd2	38737580	38764701	Bd2	40988167	41026946	2256416	3.87511e+07	4.10076e+07	29989	40189	29786	40023	27341.9	36439.3	92	93.5757	53	54.75	56.2367	52.25	1.68037	1.01435	0.0113948	0.00656438	0.795642	0.820141	0.00160234
Bd2	39026232	39048172	Bd2	40971530	40998813	1.94797e+06	39037202	4.09852e+07	19686	27659	19229	27846	18091.7	25256.1	50	51.4459	22	32.5	33.7133	22.75	1.53846	0.967033	0.00829096	0.00364802	1.18442	1.22555	0.000901797
Bd2	39159861	39174563	Bd2	39388022	39398169	225884	39167212	3.93931e+07	17363	10504	16955	10228	15994.7	9768.63	51	52.4552	11	28.5	29.6375	18	1.78947	0.611111	0.0167519	0.00361316	2.21299	2.25358	2.00913e-07
Bd2	39273372	39281240	Bd2	39344689	39352767	71422	39277306	39348728	9829	5315	9377	5102	9152.37	5006.97	64	65.5442	19	28	29.1272	15.25	2.28571	1.2459	0.0327591	0.00972534	1.75207	1.78647	4.69987e-13
Bd2	39605010	39640375	Bd2	42416924	42437333	2804436	3.96227e+07	4.24271e+07	37421	23534	35956	23557	33975.3	21555.2	63	64.5393	32	33.5	34.7307	16	1.8806	2	0.0092196	0.00468297	0.97728	1.01211	0.00155625
Bd2	42564232	42570098	Bd2	42631343	42637169	67091	42567165	42634256	5872	6894	5691	6765	5521.28	6462.6	61	62.5286	30	40.5	41.8375	26	1.50617	1.15385	0.0425838	0.0209428	1.02385	1.05955	0.000803608
Bd2	43582182	43590687	Bd2	43684755	43693532	102709	4.35864e+07	4.36891e+07	7583	8860	7955	8992	7095.7	8266.28	64	65.5442	32	36.5	37.7796	32	1.75342	1	0.0302266	0.0151133	1	1.0344	0.000755732
Bd2	45477444	45513042	Bd2	46441333	46471314	961080	45495243	4.64563e+07	37613	26897	38325	26995	34146.3	24573.3	93	94.5734	51	57	58.5033	53.5	1.63158	0.953271	0.011575	0.00634759	0.866733	0.890938	0.00132286
Bd2	46144600	46152297	Bd2	46207656	46211806	61282.5	4.61484e+07	46209731	8027	4972	8134	5061	7503.09	4689.76	72	73.5733	40	29.5	30.6574	22.25	2.44068	1.79775	0.0496052	0.0275584	0.847997	0.879181	0.00681333
Bd2	46700302	46715766	Bd2	46978595	46992005	277266	46708034	46985300	16949	14612	16391	14301	15620.5	13504.5	73	74.5757	40	43.5	44.876	37.25	1.67816	1.07383	0.0206357	0.0113072	0.867896	0.898705	0.00362993
Bd2	47411172	47415517	Bd2	47446796	47451516	35811.5	4.74133e+07	47449156	4764	5344	4905	5441	4497.2	5033.77	51	52.4552	23	28.75	29.8925	20	1.77391	1.15	0.0459204	0.0207092	1.14886	1.18945	0.00053927
Bd2	52821251	52825514	Bd2	52864414	52870100	43874.5	5.28234e+07	52867257	3934	5230	3884	4991	3727.14	4928.4	52	53.4641	17	23.5	24.5272	19	2.21277	0.894737	0.0426606	0.0139467	1.61298	1.65304	4.48891e-07
Bd3	856	18838	Bd3	200281	214004	197296	9847	207142	7599	13315	7483	12530	7110.38	12327.4	60	61.5227	29	18.75	19.6533	9.75	3.2	2.97436	0.0154464	0.00746575	1.04891	1.08507	0.000562074
Bd3	665001	669930	Bd3	702740	707171	37490	667466	704956	4333	4123	4308	4269	4097.67	3902.74	50	51.4459	21	25.75	26.8291	20.25	1.94175	1.03704	0.0436011	0.0183125	1.25154	1.29267	8.28106e-05
Bd3	2113237	2141444	Bd3	3052524	3072641	935242	2.12734e+06	3.06258e+06	22735	16078	22922	16331	20837	14832.6	51	52.4552	22	29.25	30.4025	25	1.74359	0.88	0.00861411	0.00371589	1.21299	1.25358	0.00595308
Bd3	4642528	4647948	Bd3	4721847	4725649	78510	4645238	4723748	5505	5099	5598	4890	5182.51	4807.26	53	54.4727	22	21	21.9646	16.25	2.52381	1.35385	0.0469088	0.0194716	1.26849	1.30803	2.32405e-05
Bd3	6681938	6699131	Bd3	7960821	7987833	1.28379e+06	6.69053e+06	7974327	17890	28861	17899	28406	16470.9	26332.5	50	51.4459	20	25.25	26.3179	18.25	1.9802	1.09589	0.00923213	0.00369285	1.32193	1.36306	1.81319e-05
Bd3	7422187	7428163	Bd3	7519736	7527517	98451.5	7425175	7.52363e+06	7108	7912	7101	8072	6659.36	7397.61	55	56.4887	25	28	29.1272	26	1.96429	0.961538	0.0326319	0.0148327	1.1375	1.17603	0.000849644
Bd3	8477570	8483858	Bd3	8518794	8523933	40649.5	8480714	8.52136e+06	5944	6374	5816	6167	5587.69	5984	61	62.5286	29	35.5	36.7639	27.5	1.71831	1.05455	0.0435713	0.0207142	1.07276	1.10846	0.000259492
Bd3	10099267	10111475	Bd3	10465977	10483733	369484	10105371	10474855	9734	16096	9520	16406	9065.57	14848.8	81	82.5858	29	30.25	31.4219	28.5	2.67769	1.01754	0.0220642	0.00789953	1.48187	1.50984	2.5405e-12
Bd3	11243473	11250244	Bd3	11321124	11327005	77206	1.12469e+07	1.13241e+07	9384	7353	8950	7267	8745.66	6884.48	85	86.5852	41	50.75	52.2029	32.25	1.67488	1.27132	0.0548356	0.0264501	1.05184	1.0785	2.27357e-06
Bd3	16012875	16019063	Bd3	16059426	16065243	46365.5	16015969	1.60623e+07	6612	8569	6290	8057	6203.14	7999.83	78	79.5838	38	42.5	43.8636	29.25	1.83529	1.29915	0.0530317	0.025836	1.03747	1.06648	1.5791e-05
Bd3	16202185	16218812	Bd3	16500546	16511428	295488	1.62105e+07	16505987	16203	9852	16100	9637	14945.7	9173.38	71	72.5706	38	35.75	37.0179	37.5	1.98601	1.01333	0.0210662	0.0112749	0.90182	0.933386	0.00219663
Bd3	16762201	16766036	Bd3	16784283	16787674	21860	1.67641e+07	1.6786e+07	5342	3901	5222	3683	5031.92	3696.47	74	75.5778	40	39.5	40.8238	31.25	1.87342	1.28	0.0835866	0.045182	0.887525	0.917963	0.00190917
Bd3	16912238	16917257	Bd3	16961210	16966221	48968	1.69147e+07	1.69637e+07	4795	7526	4929	7143	4525.91	7043.36	57	58.5033	29	31	32.186	22.25	1.83871	1.30337	0.0463849	0.0235994	0.974909	1.01246	0.00519442
Bd3	17393687	17403462	Bd3	17467542	17475271	72832	1.73986e+07	1.74714e+07	10826	8081	10648	8032	10062.3	7552.61	64	65.5442	34	34.25	35.4934	24.75	1.86861	1.37374	0.0298432	0.0158542	0.912537	0.946934	0.00557342
Bd3	17612347	17637595	Bd3	18837055	18858070	1.22259e+06	17624971	1.88476e+07	23260	21876	22941	21785	21308.9	20064.3	51	52.4552	24	29	30.1475	23	1.75862	1.04348	0.00899787	0.00423429	1.08746	1.12805	0.00187363
Bd3	18109977	18119232	Bd3	18250404	18259811	140503	1.81146e+07	1.82551e+07	9068	10320	8631	9992	8456.63	9600.71	76	77.5813	34	59.5	61.0197	34.25	1.27731	0.992701	0.0332398	0.0148704	1.16046	1.19017	9.0136e-07
Bd3	19699322	19704700	Bd3	19750912	19755510	51200	19702011	19753211	5418	6035	5249	5516	5102.15	5671.6	50	51.4459	21	27.75	28.8721	22.25	1.8018	0.94382	0.0409088	0.0171817	1.25154	1.29267	0.000470982
Bd3	20059094	20067281	Bd3	20170305	20179388	111659	2.00632e+07	2.01748e+07	8967	10418	8782	10387	8364.21	9690.15	68	69.561	33	39.5	40.8238	30.25	1.72152	1.09091	0.0321381	0.0155964	1.04307	1.07581	0.000114659
Bd3	21050530	21056430	Bd3	21099981	21106464	49742.5	21053480	2.11032e+07	5017	9956	4771	9735	4731.4	9268.37	77	78.5827	36	43.5	44.876	28.75	1.77011	1.25217	0.0507537	0.023729	1.09686	1.12621	3.45273e-06
Bd3	22787070	22790581	Bd3	22805698	22808677	18362	2.27888e+07	2.28072e+07	5088	3712	4862	3546	4797.08	3520.68	62	63.5341	33	34	35.2392	26.75	1.82353	1.23364	0.0779741	0.0415023	0.909802	0.945065	0.00831707
Bd3	25242734	25252679	Bd3	25533830	25561922	300170	2.52477e+07	25547876	10671	22843	9211	23000	9920.98	20934.1	98	99.5594	53	21.25	22.2211	14.75	4.61176	3.59322	0.0210292	0.0113729	0.886789	0.909566	4.10307e-05
Bd3	25587465	25597961	Bd3	25816187	25829053	229907	25592713	25822620	10097	12061	10688	11695	9397.14	11187.4	52	53.4641	22	24.75	25.8065	20	2.10101	1.1	0.0181676	0.00768627	1.24101	1.28107	5.77238e-05
Bd3	26087164	26091546	Bd3	26125278	26129718	38143	26089355	26127498	5051	4206	4597	3536	4762.85	3979.81	51	52.4552	16	22	22.9903	10	2.31818	1.6	0.0471853	0.0148032	1.67243	1.71301	3.07691e-09
Bd3	27022500	27026734	Bd3	27058705	27064531	37001	27024617	27061618	5468	8050	5490	7590	5148.34	7524.18	65	66.5488	30	26.75	27.851	23.5	2.42991	1.2766	0.0527374	0.0243403	1.11548	1.14945	3.57968e-05
Bd3	27041909	27058248	Bd3	27304450	27324349	264321	2.70501e+07	2.73144e+07	19779	23319	18906	23151	18175.5	21362	109	110.512	58	66	67.5532	47	1.65152	1.23404	0.0245508	0.0130637	0.910203	0.930078	3.00862e-06
Bd3	27042191	27055782	Bd3	27381340	27394040	338704	2.7049e+07	27387690	17155	16717	16237	16554	15806.7	15410.7	64	65.5442	30	31.25	32.4407	18.75	2.048	1.6	0.019869	0.00931359	1.09311	1.12751	7.96829e-05
Bd3	27971916	27982647	Bd3	28053645	28062552	80817	2.79773e+07	2.80581e+07	10286	9387	10628	8962	9569.68	8748.4	96	97.5656	54	66	67.5532	52.75	1.45455	1.0237	0.0399004	0.022444	0.830075	0.853414	0.000333753
Bd3	29810570	29824006	Bd3	30075230	30087024	263839	29817288	30081127	15284	13361	15388	13072	14113.6	12369.2	52	53.4641	22	25.25	26.3179	16.75	2.05941	1.31343	0.0168224	0.00711719	1.24101	1.28107	5.77238e-05
Bd3	31016902	31053699	Bd3	31845916	31873633	824474	3.10353e+07	3.18598e+07	35690	28305	35309	28505	32432.7	25834.7	88	89.5824	46	41.5	42.8508	38	2.12048	1.21053	0.0111335	0.00581979	0.93587	0.961581	4.68532e-05
Bd3	31179634	31184540	Bd3	31209872	31214388	30043	31182087	31212130	4428	5835	4199	5531	4185.8	5487.14	51	52.4552	24	28.5	29.6375	19.5	1.78947	1.23077	0.0441805	0.0207908	1.08746	1.12805	0.00187363
Bd3	31844694	31873133	Bd3	33485477	33512570	1640110	3.18589e+07	3.3499e+07	29809	27617	30004	28683	27180.8	25218.5	65	66.5488	31	40.75	42.0909	34.75	1.59509	0.892086	0.00955373	0.0045564	1.06817	1.10215	0.00576514
Bd3	32812785	32827202	Bd3	33200044	33216780	388418	3.282e+07	33208412	15043	19353	14667	19107	13895.2	17791.4	90	91.5794	46	53	54.4727	41	1.69811	1.12195	0.0235801	0.0120521	0.968291	0.99339	1.18495e-05
Bd3	33344379	33373270	Bd3	34495412	34520469	1149116	3.33588e+07	3.45079e+07	28844	24854	28536	24896	26317.3	22740.7	60	61.5227	29	34.5	35.7476	30.25	1.73913	0.958678	0.00907777	0.00438759	1.04891	1.08507	0.00219204
Bd3	34283178	34297205	Bd3	34583385	34595679	299340	3.42902e+07	34589532	13504	13127	13166	12552	12499.1	12156.7	56	57.4962	24	37.25	38.5411	23.25	1.50336	1.03226	0.0173656	0.00744238	1.22239	1.26043	2.78192e-05
Bd3	34781422	34792924	Bd3	34934897	34952102	156326	34787173	3.49435e+07	10136	20075	10071	19549	9432.75	18442.4	79	80.5847	28	40.75	42.0909	39.5	1.93865	0.708861	0.0224617	0.00796111	1.49643	1.52508	3.79288e-05
Bd3	35813462	35817403	Bd3	35854910	35860806	42425.5	3.58154e+07	35857858	5060	5498	4782	5457	4771.18	5176.05	61	62.5286	29	27.25	28.3616	23	2.23853	1.26087	0.050614	0.0240624	1.07276	1.10846	0.000259492
Bd3	39252674	39258738	Bd3	39377077	39385242	125454	39255706	3.93812e+07	8468	10491	8384	10210	7907.31	9756.76	55	56.4887	25	20.25	21.1947	17	2.71605	1.47059	0.0315494	0.0143406	1.1375	1.17603	0.000249168
Bd3	39382194	39386445	Bd3	39478520	39484745	97313	3.93843e+07	3.94816e+07	5350	5756	5350	5612	5039.31	5414.25	59	60.5166	27	32.75	33.9677	27.75	1.80153	0.972973	0.0459684	0.0210364	1.12776	1.16437	0.00028678
Bd3	42687679	42693976	Bd3	42738824	42743422	50295.5	4.26908e+07	42741123	7639	5257	7345	5240	7147.1	4953.36	57	58.5033	24	28.5	29.6375	23.5	2	1.02128	0.0427023	0.0179799	1.24793	1.28548	1.13815e-05
Bd3	42823876	42828230	Bd3	42862922	42868272	39544	42826053	42865597	4643	6352	4757	6315	4385.1	5963.74	57	58.5033	25	35	36.2558	29.5	1.62857	0.847458	0.0479432	0.0210277	1.18903	1.22659	0.0086273
Bd3	45202460	45220066	Bd3	46162529	46205758	972880	45211263	4.61841e+07	16603	31609	16398	31214	15307.6	28790.2	85	86.5852	47	43	44.3698	42.75	1.97674	1.09942	0.0114043	0.00630591	0.854802	0.88146	0.000812961
Bd3	45723909	45728900	Bd3	45826825	45830909	102462	4.57264e+07	45828867	5466	5900	5435	5418	5146.49	5547.1	52	53.4641	15	19.25	20.1673	14.75	2.7013	1.01695	0.0467692	0.0134911	1.79355	1.83361	7.98553e-11
Bd3	47773505	47785341	Bd3	47995541	48007255	221975	47779423	48001398	12409	10088	12442	10166	11504	9388.92	50	51.4459	23	29.25	30.4025	21.25	1.7094	1.08235	0.0173293	0.0079715	1.12029	1.16142	0.0012364
Bd3	48430909	48445034	Bd3	48731625	48740983	298332	4.8438e+07	48736304	14885	10723	14986	10838	13752	9968.4	52	53.4641	19	22	22.9903	15.25	2.36364	1.2459	0.0180739	0.00660394	1.45251	1.49257	4.48891e-07
Bd3	55290082	55295337	Bd3	55329148	55334417	39073	5.52927e+07	5.53318e+07	6039	5152	6248	5139	5675.29	4856.27	66	67.5532	33	40.5	41.8375	31.75	1.62963	1.03937	0.0511878	0.0255939	1	1.03356	0.000506572
Bd3	57183960	57189635	Bd3	57230572	57235542	46259.5	5.71868e+07	57233057	6733	4663	6705	4398	6314.49	4403.64	61	62.5286	23	37.25	38.5411	28	1.63758	0.821429	0.0467721	0.0176354	1.40718	1.44288	7.78898e-05
Bd4	1821646	1826213	Bd4	1863537	1870593	43135.5	1.82393e+06	1867065	5748	7798	5578	7274	5406.86	7293.02	83	84.586	40	47.75	49.1737	35	1.73822	1.14286	0.0582858	0.0280896	1.05311	1.08042	3.37234e-06
Bd4	6455402	6460730	Bd4	6507062	6511223	51076.5	6458066	6.50914e+06	5217	4619	5159	4623	4916.38	4362.87	57	58.5033	24	32.25	33.4588	28.25	1.76744	0.849558	0.0490295	0.020644	1.24793	1.28548	0.00235011
Bd4	7232439	7258556	Bd4	8551667	8577661	1.31917e+06	7.2455e+06	8564664	21752	25954	22980	25601	19952.7	23727.8	54	55.4808	26	32.75	33.9677	22.25	1.64885	1.16854	0.008458	0.00407237	1.05445	1.09348	0.00185613
Bd4	7971058	7984801	Bd4	8361618	8373207	389483	7.97793e+06	8.36741e+06	12718	10783	12607	10360	11784.9	10023.1	62	63.5341	32	31	32.186	23.5	2	1.3617	0.0199768	0.0103106	0.954196	0.989459	0.00315727
Bd4	8275337	8286065	Bd4	8450850	8466492	177970	8280701	8458671	5994	18943	5978	18410	5633.8	17421.5	68	69.561	32	35	36.2558	30.25	1.94286	1.05785	0.0210476	0.00990474	1.08746	1.12021	3.63481e-05
Bd4	8932231	8943979	Bd4	9167782	9178655	235114	8938105	9.17322e+06	10721	12577	10812	12012	9966.58	11656.7	52	53.4641	21	24.5	25.5508	18.75	2.12245	1.12	0.0187627	0.00757723	1.30812	1.34818	1.29417e-05
Bd4	9134878	9147658	Bd4	9391235	9402614	255656	9141268	9.39692e+06	13580	12315	12647	11935	12568.1	11418.5	51	52.4552	25	28	29.1272	21.75	1.82143	1.14943	0.0172304	0.00844626	1.02857	1.06916	0.00595308
Bd4	10007956	10014383	Bd4	10081740	10090236	74818.5	1.00112e+07	10085988	6544	10180	6665	9760	6140.55	9472.92	63	64.5393	31	22.5	23.5028	19	2.8	1.63158	0.0344578	0.0169554	1.02308	1.05791	0.000538996
Bd4	11691987	11710530	Bd4	11980623	11992626	285366	1.17013e+07	1.19866e+07	21083	12794	20623	12268	19350.5	11854	73	74.5757	36	38.75	40.0632	26.75	1.88387	1.34579	0.0195062	0.00961947	1.0199	1.05071	7.35017e-05
Bd4	11857609	11868240	Bd4	11980042	11989912	122052	1.18629e+07	11984977	13098	11584	12229	11043	12130.3	10753.1	84	85.5857	33	47.5	48.9211	22.25	1.76842	1.48315	0.0334432	0.0131384	1.34792	1.3749	1.18887e-10
Bd4	11922703	11927014	Bd4	11979609	11987710	58801	1.19249e+07	1.19837e+07	13615	9888	13199	9489	12599.9	9206.26	78	79.5838	41	19	19.9103	11.5	4.10526	3.56522	0.0512927	0.0269616	0.92785	0.956852	0.000341478
Bd4	14701973	14709654	Bd4	14787141	14793802	84658	1.47058e+07	1.47905e+07	7279	7586	7181	7200	6816.5	7098.45	56	57.4962	24	26	27.0846	19.25	2.15385	1.24675	0.03187	0.0136586	1.22239	1.26043	2.78192e-05
Bd4	16929695	16936927	Bd4	16991779	16996032	60594.5	16933311	1.69939e+07	8606	4406	8480	4240	8033.71	4165.39	62	63.5341	30	16.75	17.5944	13.5	3.70149	2.22222	0.044062	0.0213203	1.04731	1.08257	0.000377621
Bd4	17844553	17860140	Bd4	18120303	18129201	272406	1.78523e+07	18124752	16637	7573	16635	7578	15338.3	7086.52	59	60.5166	23	26.5	27.5956	25.5	2.22642	0.901961	0.0196678	0.0076671	1.35908	1.3957	1.5997e-05
Bd4	18981844	18994704	Bd4	19774637	19787507	792798	18988274	19781072	11080	13346	11100	12762	10293.9	12355.6	65	66.5488	28	35.75	37.0179	24.75	1.81818	1.13131	0.0206194	0.00888222	1.21501	1.24899	2.64739e-06
Bd4	19971447	19984823	Bd4	20166874	20181224	195914	19978135	20174049	9677	10616	9711	10599	9013.49	9870.81	66	67.5532	36	37	38.2873	32.75	1.78378	1.09924	0.0194294	0.0105979	0.874469	0.908027	0.00934238
Bd4	20226649	20235740	Bd4	20307728	20314129	79734	2.02312e+07	2.03109e+07	10621	6691	10338	6453	9875.37	6275.85	121	122.436	66	52.75	54.2206	38	2.29384	1.73684	0.0637501	0.0347728	0.874469	0.891496	1.70059e-06
Bd4	20862096	20866850	Bd4	20895560	20901829	34221.5	20864473	2.08987e+07	3143	6170	2911	5978	2990.4	5796.05	67	68.5572	25	47.5	48.9211	28.25	1.41053	0.884956	0.049611	0.0185116	1.42223	1.45538	6.40442e-07
Bd4	21585556	21591579	Bd4	21642852	21647005	56361	2.15886e+07	2.16449e+07	7333	3817	7286	3817	6866.11	3618.36	56	57.4962	22	26	27.0846	19.75	2.15385	1.11392	0.0449173	0.0176461	1.34792	1.38596	1.36458e-06
Bd4	21725104	21731352	Bd4	21777346	21782965	51927.5	21728228	2.17802e+07	8303	4753	8264	4602	7756.12	4487.01	82	83.586	45	38.75	40.0632	36	2.11613	1.25	0.0563996	0.030951	0.865699	0.893337	0.000952463
Bd4	21786075	21803913	Bd4	22168432	22185629	382036	21794994	2.2177e+07	16005	15564	16306	15544	14766.5	14367.2	78	79.5838	44	52	53.4641	41.25	1.5	1.06667	0.0181717	0.0102507	0.825971	0.854972	0.00485591
Bd4	22782572	22791228	Bd4	23060267	23072342	279404	22786900	2.30663e+07	7649	13680	7760	13044	7156.28	12658.9	51	52.4552	23	20	20.9379	18	2.55	1.27778	0.0200795	0.00905546	1.14886	1.18945	0.00053927
Bd4	23340511	23342711	Bd4	23585228	23601389	251698	23341611	2.35933e+07	50286	16236	47031	16389	45401.4	14975.5	157	158.084	85	2.75	2.989	1.75	57.0909	48.5714	0.0697921	0.0377855	0.88523	0.895153	3.70319e-09
Bd4	23453602	23461887	Bd4	23572636	23581215	119181	2.34577e+07	2.35769e+07	7908	10118	7817	9974	7393.94	9416.31	64	65.5442	32	42.75	44.1167	29.75	1.49708	1.07563	0.0309758	0.0154879	1	1.0344	0.000755732
Bd4	23611696	23616784	Bd4	23666388	23671214	54561	23614240	23668801	4861	5249	5043	5404	4587.02	4945.96	55	56.4887	26	29	30.1475	21.75	1.89655	1.1954	0.0452811	0.0214056	1.08092	1.11945	0.000849644
Bd4	24513270	24521543	Bd4	24743614	24753954	231378	2.45174e+07	24748784	6844	10744	6977	10845	6416.61	9987.56	72	73.5733	40	47.25	48.6684	28.25	1.52381	1.41593	0.0315732	0.0175407	0.847997	0.879181	0.00681333
Bd4	26194032	26203326	Bd4	26394431	26405910	201492	26198679	2.64002e+07	12079	10427	11800	10251	11203.7	9698.37	95	96.5684	46	52.75	54.2206	40.75	1.80095	1.12883	0.0373274	0.0180743	1.04629	1.06992	3.17124e-07
Bd4	26473968	26488095	Bd4	26781644	26790962	305272	2.6481e+07	26786303	10350	8902	9916	8906	9628.1	8304.72	55	56.4887	23	22	22.9903	17.5	2.5	1.31429	0.0191477	0.0080072	1.2578	1.29633	1.62891e-05
Bd4	26746891	26752807	Bd4	26781606	26785175	33541.5	26749849	2.67834e+07	5521	3992	5308	3803	5197.29	3781.05	56	57.4962	21	18.5	19.3962	13.25	3.02703	1.58491	0.0481897	0.0180711	1.41504	1.45308	2.5477e-07
Bd4	27003500	27027966	Bd4	28234481	28251627	1227321	27015733	28243054	24929	19694	24610	19390	22808	18098.9	50	51.4459	24	23.25	24.2712	19.5	2.15054	1.23077	0.00980742	0.00470756	1.05889	1.10002	0.00412098
Bd4	28119056	28123347	Bd4	28146954	28150842	27696.5	2.81212e+07	28148898	5844	5026	6135	4844	5495.44	4739.72	91	92.5777	52	57.25	58.755	43.25	1.58952	1.20231	0.0908122	0.0518927	0.807355	0.832152	0.00131135
Bd4	29102524	29118575	Bd4	30721757	30754207	1.62743e+06	2.91105e+07	30737982	16343	31938	15952	31581	15072.4	29084.2	51	52.4552	24	29.5	30.6574	22	1.72881	1.09091	0.00858267	0.00403891	1.08746	1.12805	0.00187363
Bd4	29391938	29407885	Bd4	29838104	29852510	445396	2.93999e+07	29845307	17746	13536	17437	13118	16340.8	12528.2	60	61.5227	27	31	32.186	23	1.93548	1.17391	0.0161344	0.00726048	1.152	1.18816	5.02142e-05
Bd4	29504525	29517700	Bd4	29796279	29815957	295006	2.95111e+07	29806118	13632	19488	13306	19057	12615.3	17913.2	101	102.549	47	67.75	69.3101	41.5	1.49077	1.13253	0.0250928	0.0116769	1.10362	1.12558	9.90069e-09
Bd4	29516973	29528147	Bd4	29645674	29661150	130852	29522560	29653412	9125	16719	8954	16204	8508.78	15412.5	156	157.096	74	91	92.5777	58.5	1.71429	1.26496	0.0477783	0.0226641	1.07595	1.08605	1.286e-13
Bd4	29611121	29616310	Bd4	29650002	29656280	39425.5	2.96137e+07	29653141	4921	7112	4749	6849	4642.56	6663.04	69	70.5645	33	46.25	47.6577	36.25	1.49189	0.910345	0.0491137	0.0234891	1.06413	1.09648	0.00161758
Bd4	30260572	30264086	Bd4	30308233	30314074	48824.5	30262329	3.03112e+07	4202	6779	4066	6608	3976.09	6356.82	55	56.4887	26	24.25	25.2949	19.25	2.26804	1.35065	0.0479868	0.0226847	1.08092	1.11945	0.000849644
Bd4	30417984	30423090	Bd4	30572130	30576789	153922	30420537	3.05745e+07	5868	6989	5827	6854	5517.58	6549.96	55	56.4887	22	35.25	36.5099	24.25	1.56028	0.907216	0.045972	0.0183888	1.32193	1.36046	9.37096e-05
Bd4	30419043	30424502	Bd4	30659548	30663250	239626	3.04218e+07	30661399	7238	5923	7099	5754	6778.83	5568.32	52	53.4641	25	20	20.9379	14.75	2.6	1.69492	0.0463301	0.0222741	1.05658	1.09664	0.00276536
Bd4	34108051	34141808	Bd4	35744078	35768720	1.63147e+06	3.41249e+07	35756399	30085	26430	30735	25670	27427.7	24154.6	78	79.5838	42	43.5	44.876	38.75	1.7931	1.08387	0.0109017	0.00587012	0.893085	0.922086	0.000864116
Bd4	34826596	34846026	Bd4	36159405	36196578	1.34168e+06	34836311	3.6178e+07	20746	35825	20027	34969	19047	32553.1	67	68.5572	33	35	36.2558	32	1.91429	1.03125	0.00966137	0.00475858	1.0217	1.05484	0.00024271
Bd4	38948221	38960919	Bd4	39224701	39236270	275916	38954570	3.92305e+07	13951	11010	13624	10847	12904.9	10230.1	56	57.4962	24	32.25	33.4588	27.25	1.73643	0.880734	0.0188354	0.00807232	1.22239	1.26043	0.00165385
Bd4	41121681	41132020	Bd4	41331280	41345878	211728	4.11269e+07	41338579	9525	11354	9508	11516	8874.56	10543.6	57	58.5033	22	31.75	32.9498	26.75	1.79528	0.82243	0.0186567	0.00720081	1.37346	1.41101	0.000425152
Bd4	42441906	42450698	Bd4	42500631	42507459	57743	42446302	42504045	6094	5719	6007	5651	5726	5380.1	61	62.5286	25	33.75	34.985	25.25	1.80741	0.990099	0.0318751	0.0130636	1.28688	1.32259	1.86437e-06
Bd4	44244042	44252918	Bd4	44321565	44327530	76067.5	44248480	4.43245e+07	7176	5164	7567	4918	6721.86	4867.37	56	57.4962	22	24	25.0391	17.75	2.33333	1.23944	0.0307984	0.0120994	1.34792	1.38596	1.36458e-06
Bd4	44974767	44981945	Bd4	45015918	45020164	39685	44978356	45018041	6309	3848	6120	3671	5924.13	3647.19	66	67.5532	33	34.5	35.7476	30	1.91304	1.1	0.0471551	0.0235776	1	1.03356	0.000506572
Bd4	46770423	46783114	Bd4	46916848	46930959	147135	4.67768e+07	4.69239e+07	11475	13411	11259	12841	10653.8	12414.6	167	167.956	96	99.5	101.054	74.25	1.67839	1.29293	0.0508572	0.0292353	0.798742	0.806981	1.28276e-07
Bd4	47227780	47233931	Bd4	47261939	47265211	32719.5	4.72309e+07	47263575	5700	3013	5544	2927	5362.56	2869	52	53.4641	20	20.75	21.708	19.25	2.50602	1.03896	0.045042	0.0173238	1.37851	1.41857	2.57461e-06
Bd4	48218021	48226997	Bd4	48312390	48320928	94150	48222509	48316659	7290	7398	7422	7172	6826.61	6925.82	65	66.5488	29	38	39.3023	31.5	1.71053	0.920635	0.0302922	0.013515	1.16439	1.19836	0.000208031
Bd5	1311920	1317780	Bd5	1354158	1359558	42008	1314850	1356858	5145	3748	5081	3641	4849.8	3554.18	62	63.5341	24	37.75	39.0486	25	1.64238	0.96	0.0449424	0.0173971	1.36923	1.4045	5.04357e-07
Bd5	3575555	3586510	Bd5	3698600	3709638	123086	3.58103e+06	3704119	9486	8819	9168	8611	8838.91	8228.74	103	104.541	59	62.5	64.0367	43	1.648	1.37209	0.0382257	0.0218963	0.803857	0.825277	0.000287904
Bd5	4557267	4562288	Bd5	4595072	4600513	38015	4.55978e+06	4.59779e+06	4222	4748	4017	4554	3994.66	4482.38	59	60.5166	29	34.25	35.4934	22.5	1.72263	1.28889	0.0460299	0.0226249	1.02466	1.06128	0.00119854
Bd5	4918319	4929917	Bd5	5001154	5006626	79772	4924118	5003890	12668	5835	12157	5677	11739.5	5487.14	134	135.33	67	74	75.5778	62.25	1.81081	1.07631	0.0640729	0.0320365	1	1.01424	7.22729e-10
Bd5	5221199	5232364	Bd5	5634803	5647456	414348	5.22678e+06	5.64113e+06	10079	6919	9895	6768	9380.7	6485.59	51	52.4552	18	30.25	31.4219	14.5	1.68595	1.24138	0.017477	0.00616837	1.5025	1.54309	2.00913e-07
Bd5	5223837	5229826	Bd5	5349219	5357156	126356	5.22683e+06	5.35319e+06	6392	8475	6209	7984	6000.58	7913.72	98	99.5594	57	48	49.4262	34	2.04167	1.67647	0.0574385	0.0334081	0.78182	0.804596	0.00109907
Bd5	7677557	7689457	Bd5	8371739	8390730	697728	7683507	8.38123e+06	8972	14698	8756	14146	8368.78	13582.5	76	77.5813	36	27.5	28.6169	20.75	2.76364	1.73494	0.020081	0.00951204	1.078	1.10771	7.55841e-06
Bd5	8874928	8891119	Bd5	9242609	9254621	365592	8.88302e+06	9248615	13192	8242	12825	8022	12215.7	7700.21	71	72.5706	34	36.25	37.5257	25	1.95862	1.36	0.0205478	0.00983981	1.06228	1.09385	3.59888e-05
Bd5	10491945	10508370	Bd5	10805839	10817226	311375	1.05002e+07	1.08115e+07	16239	9965	16050	10004	14978.3	9276.59	62	63.5341	31	32.5	33.7133	32.5	1.90769	0.953846	0.0181954	0.00909772	1	1.03526	0.00516221
Bd5	12019884	12025720	Bd5	12100080	12107528	81002	12022802	12103804	6170	8058	6306	8083	5796.05	7531.52	94	95.571	48	65.75	67.3021	50.5	1.42966	0.950495	0.0577567	0.0294928	0.969626	0.993539	5.76022e-05
Bd5	13714721	13718857	Bd5	13740383	13744014	25409.5	13716789	1.37422e+07	5501	3822	5386	3931	5178.82	3623.01	75	76.5797	41	43.75	45.129	33	1.71429	1.24242	0.0788154	0.0430858	0.871267	0.901338	0.0024449
Bd5	14052150	14066017	Bd5	14586932	14603169	535967	1.40591e+07	1.45951e+07	15318	12902	14806	12803	14144.4	11952.2	52	53.4641	26	27.5	28.6169	25.5	1.89091	1.01961	0.0140988	0.0070494	1	1.04006	0.00840721
Bd5	14541451	14546446	Bd5	14572813	14578439	31677.5	1.45439e+07	14575626	3154	5527	3420	5422	3000.67	5202.83	64	65.5442	34	38	39.3023	31.75	1.68421	1.07087	0.0491833	0.0261286	0.912537	0.946934	0.00557342
Bd5	15078441	15091871	Bd5	15391563	15404851	313051	15085156	15398207	13715	11279	13193	11507	12690.7	10475.3	70	71.5677	37	37	38.2873	31.5	1.89189	1.1746	0.0213844	0.0113032	0.91983	0.951782	0.00168087
Bd5	17231364	17235027	Bd5	17264259	17269202	33535	1.72332e+07	1.72667e+07	3697	5436	3613	5541	3506.72	5118.78	50	51.4459	21	27	28.1063	19.75	1.85185	1.06329	0.0474211	0.0199169	1.25154	1.29267	8.28106e-05
Bd5	18197771	18204486	Bd5	18269188	18278519	72725	1.82011e+07	1.82739e+07	6906	7141	6915	7021	6473.64	6689.69	65	66.5488	33	33	34.2221	31	1.9697	1.06452	0.0330636	0.0167861	0.977974	1.01195	0.00104229
Bd5	18465316	18470460	Bd5	18532277	18541208	68854.5	18467888	1.85367e+07	5923	8431	5577	8326	5568.32	7873.41	103	104.541	56	57.75	59.2584	41.5	1.78355	1.3494	0.0597299	0.0324745	0.879146	0.900565	2.39259e-05
Bd5	18991291	19003098	Bd5	19319557	19332943	329056	1.89972e+07	19326250	9086	11202	9323	10968	8473.1	10405.1	54	55.4808	19	26.5	27.5956	21.25	2.03774	0.894118	0.0174951	0.00615569	1.50696	1.54599	2.8278e-06
Bd5	20673341	20679207	Bd5	20704753	20708431	30318	20676274	20706592	4778	3607	4656	3410	4510.16	3422.95	58	59.5101	28	29.75	30.9123	29.25	1.94958	0.957265	0.0496022	0.0239459	1.05063	1.08771	0.00327571
Bd5	20821924	20838463	Bd5	21071807	21087935	249678	2.08302e+07	21079871	14707	14277	14828	14196	13590.6	13200.7	97	98.5626	51	54.5	55.9848	49.25	1.77982	1.03553	0.0242363	0.0127428	0.927488	0.950544	1.26735e-05
Bd5	20989350	20994742	Bd5	21051852	21057947	62853.5	20992046	2.10549e+07	5663	6354	5570	6210	5328.41	5965.58	77	78.5827	33	49.25	50.6887	29.5	1.56345	1.11864	0.0547126	0.0234483	1.22239	1.25175	7.33121e-08
Bd5	21520520	21526102	Bd5	21547647	21550492	25758.5	21523311	2.15491e+07	6104	2184	5991	2279	5735.22	2092.31	52	53.4641	25	29	30.1475	24.5	1.7931	1.02041	0.0503655	0.0242142	1.05658	1.09664	0.00276536
Bd5	27178115	27182498	Bd5	27214437	27218888	36356	2.71803e+07	2.72167e+07	3642	3032	3623	3001	3455.53	2886.75	54	55.4808	23	23.75	24.7832	18.75	2.27368	1.22667	0.049893	0.0212507	1.23133	1.27036	4.01226e-05
Bd5	27427780	27434871	Bd5	27510000	27516140	81744.5	2.74313e+07	27513070	5165	5386	5472	5142	4868.3	5072.58	56	57.4962	22	28.25	29.3824	21.25	1.9823	1.03529	0.0345461	0.0135717	1.34792	1.38596	1.36458e-06
Bd5	27983089	27988055	Bd5	28033892	28038323	50535.5	27985572	2.80361e+07	3216	3646	3105	3589	3058.53	3459.25	54	55.4808	26	26.25	27.3401	21	2.05714	1.2381	0.0469038	0.0225833	1.05445	1.09348	0.00185613
